# Supplementary material for: The SWI/SNF complex member SMARCB1 supports lineage fidelity in kidney cancer
Source: iScience. 2023 Jul 13;26(8):107360. doi: 10.1016/j.isci.2023.107360 (PMC10405256; doi:10.1016/j.isci.2023.107360)
Supplement: Table S1. DESeq2 analysis Ctrl.Ctrl_vs._P81Ctrl [file mmc2.xlsx]

## Sheet: Table S1
Table S1. DESeq2 analysis Ctrl.Ctrl_vs_P81Ctrl.
ensembl_gene_id	baseMean	log2FoldChange	lfcSE	pvalue	padj	hgnc_symbol	entrezgene_id
ENSG00000000003	33.4495	0.0783371	0.217122	0.578089	0.778686	TSPAN6	7105
ENSG00000000005	0	0	0.463118	NA	NA	TNMD	64102
ENSG00000000419	251.488	-0.087512	0.165434	0.497936	0.71827	DPM1	8813
ENSG00000000457	40.8206	0.116547	0.203191	0.405664	0.64595	SCYL3	57147
ENSG00000000460	172.717	-0.675934	0.20626	2.51745e-05	0.000393189	C1orf112	55732
ENSG00000000938	0.105395	-0.0110947	0.435093	0.835494	NA	FGR	2268
ENSG00000000971	164.494	0.557627	0.188019	0.000143158	0.00171006	CFH	3075
ENSG00000001036	549.427	0.00819639	0.110588	0.934157	0.971994	FUCA2	2519
ENSG00000001084	104.08	-0.0744579	0.150341	0.543617	0.753611	GCLC	2729
ENSG00000001167	67.7947	0.0289801	0.21477	0.835556	0.924197	NFYA	4800
ENSG00000001460	102.575	-0.0655206	0.163365	0.609329	0.798918	STPG1	90529
ENSG00000001461	578.126	0.101162	0.120223	0.338217	0.582533	NIPAL3	57185
ENSG00000001497	421.48	-0.235028	0.135174	0.0404875	0.146563	LAS1L	81887
ENSG00000001561	0	0	0.463118	NA	NA	ENPP4	22875
ENSG00000001617	80.8443	-0.651242	0.285535	0.000629665	0.00583899	SEMA3F	6405
ENSG00000001626	0	0	0.463118	NA	NA	CFTR	1080
ENSG00000001629	1076.69	0.113067	0.163514	0.378979	0.62453	ANKIB1	54467
ENSG00000001630	0.881279	0.0647457	0.405935	0.462058	NA	CYP51A1	1595
ENSG00000001631	830.549	-0.0602178	0.108125	0.536617	0.747567	KRIT1	889
ENSG00000002016	24.3412	-0.149618	0.257285	0.305059	0.548054	RAD52	5893
ENSG00000002330	205.858	0.246672	0.22817	0.10063	0.273563	BAD	572
ENSG00000002549	352.548	-0.122117	0.234795	0.395586	0.638223	LAP3	51056
ENSG00000002586	984.656	0.575342	0.200024	0.000170927	0.0019987	CD99	4267
ENSG00000002587	6.24847	-0.239979	0.378305	0.108891	0.288016	HS3ST1	9957
ENSG00000002726	0	0	0.463118	NA	NA	AOC1	26
ENSG00000002745	0	0	0.463118	NA	NA	WNT16	51384
ENSG00000002746	16.7854	0.0285204	0.255425	0.835824	0.924197	HECW1	23072
ENSG00000002822	82.6481	-0.0295838	0.171611	0.821434	0.918336	MAD1L1	8379
ENSG00000002834	4435.69	0.10184	0.195446	0.461388	0.68959	LASP1	3927
ENSG00000002919	215.709	-0.0965093	0.1387	0.40817	0.647741	SNX11	29916
ENSG00000002933	0	0	0.463118	NA	NA	TMEM176A	55365
ENSG00000003056	416.085	-0.0164009	0.164232	0.898373	0.955761	M6PR	4074
ENSG00000003096	30.3782	0.157694	0.221107	0.275158	0.516363	KLHL13	90293
ENSG00000003137	0.269845	-0.000195204	0.433327	0.997124	NA	CYP26B1	56603
ENSG00000003147	0.362328	-0.013577	0.430669	0.813593	NA	ICA1	3382
ENSG00000003249	72.8689	0.0761286	0.21748	0.588748	0.786041	DBNDD1	79007
ENSG00000003393	303.456	0.215712	0.122524	0.0437045	0.155046	ALS2	57679
ENSG00000003400	52.8504	-0.243535	0.219864	0.100658	0.273581	CASP10	843
ENSG00000003402	1652.33	-0.164902	0.106713	0.0867537	0.248095	CFLAR	8837
ENSG00000003436	2261.15	0.133978	0.115063	0.189724	0.414335	TFPI	7035
ENSG00000003509	96.2555	-0.148143	0.14496	0.217255	0.450665	NDUFAF7	55471
ENSG00000003756	465.638	0.142001	0.136816	0.219516	0.454154	RBM5	10181
ENSG00000003987	0	0	0.463118	NA	NA	MTMR7	9108
ENSG00000003989	0.370396	0.0382855	0.43784	0.519772	NA	SLC7A2	6542
ENSG00000004059	13.7083	-0.0323254	0.298573	0.798719	0.907493	ARF5	381
ENSG00000004139	5.91377	-0.0407493	0.315246	0.73713	0.873618	SARM1	23098
ENSG00000004142	714.613	-0.588588	0.111536	4.53117e-09	1.86676e-07	POLDIP2	26073
ENSG00000004399	106.124	0.565579	0.191082	0.000138573	0.00166877	PLXND1	23129
ENSG00000004455	1439.8	-0.304508	0.111312	0.00215187	0.0160151	AK2	204
ENSG00000004468	0.105395	-0.0110947	0.435093	0.835494	NA	CD38	952
ENSG00000004478	1281.29	-0.308139	0.123455	0.00412898	0.026441	FKBP4	2288
ENSG00000004487	230.337	-0.227299	0.124845	0.0360403	0.134981	KDM1A	23028
ENSG00000004534	298.503	-0.0712909	0.120708	0.501121	0.720987	RBM6	10180
ENSG00000004660	70.2403	-0.307496	0.202385	0.034911	0.132015	CAMKK1	84254
ENSG00000004700	502.935	-0.142766	0.147375	0.239171	0.477516	RECQL	5965
ENSG00000004766	199.428	-0.0807398	0.152006	0.512886	0.73089	VPS50	55610
ENSG00000004776	1.27835	-0.0738541	0.403573	0.423587	NA	HSPB6	126393
ENSG00000004777	81.7631	-0.0204294	0.188564	0.880398	0.947009	ARHGAP33	115703
ENSG00000004779	1580.86	-0.114497	0.114489	0.260734	0.501037	NDUFAB1	4706
ENSG00000004799	45.4645	-0.0615726	0.199312	0.656091	0.825589	PDK4	5166
ENSG00000004809	0	0	0.463118	NA	NA	SLC22A16	85413
ENSG00000004838	3.90592	-0.00486439	0.331146	0.965519	0.985666	ZMYND10	51364
ENSG00000004846	1.97624	0.437992	0.779854	0.0105366	0.0540935	ABCB5	340273
ENSG00000004848	2.69491	0.151902	0.407297	0.20275	0.431412	ARX	170302
ENSG00000004864	1269.43	-0.145617	0.0989324	0.107935	0.286171	SLC25A13	10165
ENSG00000004866	212.523	0.234462	0.176536	0.0822033	0.239256	ST7	7982
ENSG00000004866	212.523	0.234462	0.176536	0.0822033	0.239256	ST7	93655
ENSG00000004897	1363.32	-0.0658466	0.102384	0.480262	0.704303	CDC27	996
ENSG00000004939	0.243951	0.0217299	0.437513	0.685551	NA	SLC4A1	6521
ENSG00000004948	0.502859	0.0757866	0.444171	0.307516	NA	CALCR	799
ENSG00000004961	635.081	-0.0174897	0.166218	0.892287	0.952025	HCCS	3052
ENSG00000004975	127.383	-0.0303379	0.164419	0.813375	0.914231	DVL2	1856
ENSG00000005001	0	0	0.463118	NA	NA	PRSS22	64063
ENSG00000005007	755.696	-0.240515	0.126255	0.0277621	0.11246	UPF1	5976
ENSG00000005020	1182.97	0.931054	0.114655	9.65045e-18	1.86114e-15	SKAP2	8935
ENSG00000005022	1438.78	-0.0301118	0.222138	0.829641	0.921802	SLC25A5	292
ENSG00000005059	329.876	-0.138825	0.123358	0.196972	0.423905	MCUB	55013
ENSG00000005073	186.065	0.0778084	0.143849	0.5146	0.732325	HOXA11	3207
ENSG00000005075	1260.77	-0.153342	0.142491	0.196684	0.423845	POLR2J	5439
ENSG00000005100	336.653	-0.219563	0.125002	0.0430657	0.153475	DHX33	56919
ENSG00000005102	0	0	0.463118	NA	NA	MEOX1	4222
ENSG00000005108	0.136924	-0.0110947	0.435093	0.835494	NA	THSD7A	221981
ENSG00000005156	291.883	-0.112807	0.151028	0.359113	0.604977	LIG3	3980
ENSG00000005175	856.171	-0.123426	0.10338	0.188869	0.413029	RPAP3	79657
ENSG00000005187	21.3391	-0.120971	0.256327	0.39874	0.640439	ACSM3	6296
ENSG00000005189	87.6553	-0.422838	0.19436	0.00372124	0.0244175	REXO5	81691
ENSG00000005194	564.539	-0.033994	0.111605	0.73367	0.871536	CIAPIN1	57019
ENSG00000005206	231.075	-0.156232	0.18192	0.249375	0.488566	SPPL2B	56928
ENSG00000005238	90.0064	0.523219	0.338279	0.00654365	0.0379748	FAM214B	80256
ENSG00000005243	261.187	0.471271	0.143691	9.36482e-05	0.00121106	COPZ2	51226
ENSG00000005249	91.7542	0.288542	0.18814	0.0396744	0.144366	PRKAR2B	5577
ENSG00000005302	581.036	-0.25853	0.101452	0.00505421	0.0308703	MSL3	10943
ENSG00000005339	930.515	0.190939	0.139095	0.102544	0.276953	CREBBP	1387
ENSG00000005379	0	0	0.463118	NA	NA	TSPOAP1	9256
ENSG00000005381	0	0	0.463118	NA	NA	MPO	4353
ENSG00000005421	0	0	0.463118	NA	NA	PON1	5444
ENSG00000005436	97.8292	-0.098671	0.170459	0.451555	0.680889	GCFC2	6936
ENSG00000005448	187.822	-0.120051	0.163794	0.350828	0.596242	WDR54	84058
ENSG00000005469	123.487	-0.0629586	0.157319	0.616522	0.803846	CROT	54677
ENSG00000005471	0.615821	-0.0239794	0.397924	0.76717	NA	ABCB4	5244
ENSG00000005483	2293.92	0.100021	0.0844713	0.207045	0.436796	KMT2E	55904
ENSG00000005486	474.288	0.0611095	0.124526	0.572934	0.775474	RHBDD2	57414
ENSG00000005513	0	0	0.463118	NA	NA	SOX8	30812
ENSG00000005700	1438.29	0.0173657	0.105151	0.855469	0.934932	IBTK	25998
ENSG00000005801	205.233	-0.039183	0.135865	0.733546	0.871536	ZNF195	7748
ENSG00000005810	449.177	0.29049	0.120187	0.0058087	0.0345227	MYCBP2	23077
ENSG00000005812	121.614	0.121526	0.210428	0.390479	0.633417	FBXL3	26224
ENSG00000005844	0	0	0.463118	NA	NA	ITGAL	3683
ENSG00000005882	83.7588	0.497792	0.185119	0.000521521	0.00497126	PDK2	5164
ENSG00000005884	1225.11	-0.0617947	0.168188	0.634579	0.813786	ITGA3	3675
ENSG00000005889	183.008	0.174136	0.140238	0.138581	0.337622	ZFX	7543
ENSG00000005893	1559.64	0.194478	0.145102	0.105738	0.282291	LAMP2	3920
ENSG00000005961	0.49029	0.0373319	0.422409	0.59235	NA	ITGA2B	3674
ENSG00000005981	3.25281	-0.487887	0.75829	0.0104855	0.0538845	ASB4	51666
ENSG00000006007	1029.89	-0.11938	0.110615	0.228478	0.465493	GDE1	51573
ENSG00000006015	290.267	0.150318	0.20987	0.29131	0.534758	REX1BD	55049
ENSG00000006016	4.96125	0.0520852	0.311712	0.674292	0.836148	CRLF1	9244
ENSG00000006025	81.8217	-0.331705	0.181937	0.0166985	0.0768882	OSBPL7	114881
ENSG00000006042	0.122182	-0.0110947	0.435093	0.835494	NA	TMEM98	26022
ENSG00000006047	0	0	0.463118	NA	NA	YBX2	51087
ENSG00000006059	0	0	0.463118	NA	NA	KRT33A	3883
ENSG00000006062	312.266	0.14808	0.146677	0.220829	0.455663	MAP3K14	9020
ENSG00000006071	0	0	0.463118	NA	NA	ABCC8	6833
ENSG00000006116	0	0	0.463118	NA	NA	CACNG3	10368
ENSG00000006118	185.385	-0.415242	0.191666	0.00403867	0.0259797	TMEM132A	54972
ENSG00000006125	3503.15	-0.311763	0.124649	0.00396137	0.0256017	AP2B1	163
ENSG00000006128	0	0	0.463118	NA	NA	TAC1	6863
ENSG00000006194	167.698	-0.167294	0.13874	0.15184	0.359203	ZNF263	10127
ENSG00000006210	40.617	0.195246	0.24413	0.190856	0.41587	CX3CL1	6376
ENSG00000006282	103.873	0.145279	0.169821	0.268323	0.508556	SPATA20	64847
ENSG00000006283	0.495035	-0.00180741	0.415542	0.978742	NA	CACNA1G	8913
ENSG00000006327	1016.21	-0.091738	0.203773	0.511113	0.729371	TNFRSF12A	51330
ENSG00000006377	0	0	0.463118	NA	NA	DLX6	1750
ENSG00000006432	77.5132	-0.454798	0.237929	0.00531459	0.0320214	MAP3K9	4293
ENSG00000006451	1682.1	-0.0548538	0.084971	0.491432	0.712799	RALA	5898
ENSG00000006453	947.683	-0.141774	0.131912	0.208918	0.439111	BAIAP2L1	55971
ENSG00000006459	50.1093	0.304247	0.195367	0.0336916	0.128434	KDM7A	80853
ENSG00000006468	80.5772	1.76651	0.266027	1.68504e-13	1.69026e-11	ETV1	2115
ENSG00000006530	153.235	0.150588	0.195235	0.279776	0.521352	AGK	55750
ENSG00000006534	343.411	0.204718	0.164758	0.114525	0.298236	ALDH3B1	221
ENSG00000006555	0	0	0.463118	NA	NA	TTC22	55001
ENSG00000006576	739.281	0.0326435	0.108846	0.73901	0.875145	PHTF2	57157
ENSG00000006606	41.5448	2.17381	0.333674	1.34609e-12	1.14092e-10	CCL26	10344
ENSG00000006607	326.309	-0.0781641	0.12296	0.46677	0.693768	FARP2	9855
ENSG00000006611	0.594954	0.0522864	0.425067	0.477692	NA	USH1C	10083
ENSG00000006625	1256.33	-0.315506	0.156763	0.0127889	0.0629136	GGCT	79017
ENSG00000006634	865.126	-0.353281	0.230337	0.0235813	0.100031	DBF4	10926
ENSG00000006638	14.2643	0.633108	0.432731	0.00380108	0.0248433	TBXA2R	6915
ENSG00000006652	556.821	-0.333989	0.133316	0.00329555	0.0223061	IFRD1	3475
ENSG00000006659	0	0	0.463118	NA	NA	LGALS14	56891
ENSG00000006695	169.575	-0.166723	0.132387	0.140441	0.340224	COX10	1352
ENSG00000006704	416.793	0.0896284	0.156154	0.474399	0.700132	GTF2IRD1	9569
ENSG00000006712	468.384	0.0443078	0.117536	0.66984	0.834135	PAF1	54623
ENSG00000006715	538.678	0.104145	0.131686	0.355481	0.601294	VPS41	27072
ENSG00000006740	0	0	0.463118	NA	NA	ARHGAP44	9912
ENSG00000006744	743.143	-0.284581	0.128164	0.00998075	0.0519604	ELAC2	60528
ENSG00000006747	0.770422	0.038529	0.406871	0.626718	NA	SCIN	85477
ENSG00000006756	228.555	-0.471708	0.146344	0.000113732	0.00141972	ARSD	414
ENSG00000006757	118.884	-0.197794	0.18047	0.145298	0.3485	PNPLA4	8228
ENSG00000006788	0	0	0.463118	NA	NA	MYH13	8735
ENSG00000006831	745.78	-0.096594	0.148014	0.426657	0.66241	ADIPOR2	79602
ENSG00000006837	7.77747	0.017028	0.285025	0.896133	0.954288	CDKL3	51265
ENSG00000007001	0.381288	-0.0398391	0.438171	0.506015	NA	UPP2	151531
ENSG00000007038	0	0	0.463118	NA	NA	PRSS21	10942
ENSG00000007047	363.164	0.501699	0.148191	4.99905e-05	0.00071916	MARK4	57787
ENSG00000007062	0.632416	-0.0241613	0.405358	0.752956	NA	PROM1	8842
ENSG00000007080	277.72	-0.200721	0.20258	0.159228	0.369459	CCDC124	115098
ENSG00000007129	0	0	0.463118	NA	NA	CEACAM21	90273
ENSG00000007168	1185.99	0.0472653	0.139651	0.686671	0.843127	PAFAH1B1	5048
ENSG00000007171	0	0	0.463118	NA	NA	NOS2	4843
ENSG00000007174	0	0	0.463118	NA	NA	DNAH9	1770
ENSG00000007202	312.73	0.243529	0.125183	0.0249498	0.104241	KIAA0100	9703
ENSG00000007216	0	0	0.463118	NA	NA	SLC13A2	9058
ENSG00000007237	0.132921	0.0107158	0.435035	0.841021	NA	GAS7	8522
ENSG00000007255	95.8457	0.149955	0.191345	0.278251	0.519603	TRAPPC6A	79090
ENSG00000007264	0.355265	0.0305917	0.440167	0.574173	NA	MATK	4145
ENSG00000007306	0	0	0.463118	NA	NA	CEACAM7	1087
ENSG00000007312	0.500189	0.036049	0.421153	0.60709	NA	CD79B	974
ENSG00000007314	0	0	0.463118	NA	NA	SCN4A	6329
ENSG00000007341	116.245	-0.220569	0.143804	0.0650914	0.204867	ST7L	54879
ENSG00000007350	1.97887	-0.201458	0.480205	0.0992232	0.271401	TKTL1	8277
ENSG00000007372	84.3957	-0.104934	0.162705	0.412849	0.650922	PAX6	5080
ENSG00000007376	374.31	-0.385026	0.140358	0.00110548	0.00921144	RPUSD1	113000
ENSG00000007384	476.4	0.386878	0.171748	0.00411919	0.0264164	RHBDF1	64285
ENSG00000007392	328.172	-0.57286	0.122376	1.12303e-07	3.40414e-06	LUC7L	55692
ENSG00000007402	0	0	0.463118	NA	NA	CACNA2D2	9254
ENSG00000007516	2.70838	0.116384	0.373804	0.318598	0.562543	BAIAP3	8938
ENSG00000007520	1106.65	-0.135921	0.130484	0.224847	0.460661	TSR3	115939
ENSG00000007541	79.4592	0.240089	0.194868	0.0897388	0.253698	PIGQ	9091
ENSG00000007545	115.713	-0.0488993	0.151631	0.691327	0.84593	CRAMP1	57585
ENSG00000007866	43.5389	0.263905	0.274391	0.0942341	0.261954	TEAD3	7005
ENSG00000007908	0	0	0.463118	NA	NA	SELE	6401
ENSG00000007923	397.99	-0.100826	0.177644	0.450151	0.680152	DNAJC11	55735
ENSG00000007933	0	0	0.463118	NA	NA	FMO3	2328
ENSG00000007944	46.7515	-0.197448	0.207469	0.16934	0.384344	MYLIP	29116
ENSG00000007952	0	0	0.463118	NA	NA	NOX1	27035
ENSG00000007968	100.53	-0.459609	0.177917	0.000951947	0.00818318	E2F2	1870
ENSG00000008018	2997.64	-0.110335	0.11419	0.277529	0.518759	PSMB1	5689
ENSG00000008056	0	0	0.463118	NA	NA	SYN1	6853
ENSG00000008083	548.279	0.277179	0.139639	0.0181586	0.0817168	JARID2	3720
ENSG00000008086	192.939	0.0382551	0.143861	0.748606	0.880205	CDKL5	6792
ENSG00000008118	1.08933	0.141798	0.478625	0.13896	NA	CAMK1G	57172
ENSG00000008128	24.7653	0.0362499	0.245282	0.794483	0.904746	CDK11A	728642
ENSG00000008130	112.381	-0.254283	0.16043	0.0471936	0.164056	NADK	65220
ENSG00000008196	0	0	0.463118	NA	NA	TFAP2B	7021
ENSG00000008197	0	0	0.463118	NA	NA	TFAP2D	83741
ENSG00000008226	0	0	0.463118	NA	NA	DLEC1	9940
ENSG00000008256	233.449	0.270272	0.19499	0.0575094	0.187627	CYTH3	9265
ENSG00000008277	22.6185	0.103437	0.224119	0.467224	0.693911	ADAM22	53616
ENSG00000008282	1374.48	-0.150199	0.123427	0.162847	0.375759	SYPL1	6856
ENSG00000008283	1228.3	-0.184619	0.119643	0.0790721	0.233981	CYB561	1534
ENSG00000008294	1662.16	-0.0490966	0.0875558	0.54851	0.757161	SPAG9	9043
ENSG00000008300	7.22982	0.115666	0.312629	0.386359	0.630184	CELSR3	1951
ENSG00000008311	9.2784	0.261996	0.421096	0.0818651	0.238667	AASS	10157
ENSG00000008323	0	0	0.463118	NA	NA	PLEKHG6	55200
ENSG00000008324	249.418	-0.10283	0.16309	0.422799	0.659731	SS18L2	51188
ENSG00000008382	89.0389	0.0731139	0.17261	0.578573	0.778943	MPND	84954
ENSG00000008394	865.59	0.275834	0.193602	0.0519991	0.175756	MGST1	4257
ENSG00000008405	279.938	-0.246173	0.109117	0.0118408	0.0592395	CRY1	1407
ENSG00000008438	0	0	0.463118	NA	NA	PGLYRP1	8993
ENSG00000008441	867.233	0.17578	0.18718	0.201566	0.43004	NFIX	4784
ENSG00000008513	148.328	-0.430742	0.201619	0.00384035	0.0249773	ST3GAL1	6482
ENSG00000008516	0.236844	0.0214655	0.437444	0.689086	NA	MMP25	64386
ENSG00000008517	2485.3	-0.696557	0.242287	8.95064e-05	0.00117346	IL32	9235
ENSG00000008710	306.566	0.347878	0.150387	0.00486912	0.0299553	PKD1	5310
ENSG00000008735	11.5487	-0.0312478	0.287322	0.810509	0.912328	MAPK8IP2	23542
ENSG00000008838	723.727	-0.36179	0.186456	0.0103192	0.0532653	MED24	9862
ENSG00000008853	105.465	0.167827	0.209626	0.240706	0.479288	RHOBTB2	23221
ENSG00000008869	98.1405	-0.0909787	0.176666	0.494278	0.714538	HEATR5B	54497
ENSG00000008952	3351.62	0.123634	0.18785	0.366247	0.61296	SEC62	7095
ENSG00000008988	12979.7	-0.105778	0.189675	0.440038	0.672655	RPS20	6224
ENSG00000009307	7225.78	0.0922896	0.0727231	0.183512	0.404773	CSDE1	7812
ENSG00000009335	1588.09	-0.0457694	0.159071	0.717313	0.861488	UBE3C	9690
ENSG00000009413	396.769	0.0192412	0.137785	0.868438	0.940431	REV3L	5980
ENSG00000009694	0	0	0.463118	NA	NA	TENM1	10178
ENSG00000009709	0	0	0.463118	NA	NA	PAX7	5081
ENSG00000009724	2.08764	-0.0699887	0.372931	0.499345	0.719522	MASP2	10747
ENSG00000009765	0.136924	-0.0110947	0.435093	0.835494	NA	IYD	389434
ENSG00000009780	127.021	-0.155662	0.179732	0.248566	0.488	FAM76A	199870
ENSG00000009790	0	0	0.463118	NA	NA	TRAF3IP3	80342
ENSG00000009830	178.25	-0.734252	0.217607	1.38513e-05	0.000236914	POMT2	29954
ENSG00000009844	733.112	-0.0805726	0.131384	0.474025	0.699845	VTA1	51534
ENSG00000009950	0.896173	-0.0155263	0.405783	0.836345	NA	MLXIPL	51085
ENSG00000009954	4189.93	-0.185121	0.119649	0.0782675	0.232739	BAZ1B	9031
ENSG00000010017	138.511	0.0767482	0.200882	0.580308	0.779937	RANBP9	10048
ENSG00000010030	4.56826	0.0147036	0.294046	0.908179	0.960357	ETV7	51513
ENSG00000010072	164.246	-0.0994649	0.150779	0.418171	0.655656	SPRTN	83932
ENSG00000010165	384.416	-0.31092	0.11515	0.00227687	0.0167487	EEF1AKNMT	51603
ENSG00000010219	90.3292	0.117075	0.209562	0.407142	0.646984	DYRK4	8798
ENSG00000010244	1233.76	-0.0692209	0.108016	0.477113	0.701916	ZNF207	7756
ENSG00000010256	549.757	-0.194902	0.113536	0.0536584	0.179225	UQCRC1	7384
ENSG00000010270	381.414	-0.201212	0.210737	0.163914	0.377226	STARD3NL	83930
ENSG00000010278	3.46063	-0.0151054	0.343639	0.887983	0.949751	CD9	928
ENSG00000010282	0	0	0.463118	NA	NA	HHATL	57467
ENSG00000010292	673.229	-0.455054	0.147671	0.000211596	0.00237412	NCAPD2	9918
ENSG00000010295	301.114	0.133804	0.14209	0.258979	0.499021	IFFO1	25900
ENSG00000010310	1.99869	-0.00340297	0.369289	0.971247	0.987935	GIPR	2696
ENSG00000010318	43.2279	0.5617	0.260362	0.00145014	0.0115482	PHF7	51533
ENSG00000010319	1.15401	0.102515	0.425529	0.280621	NA	SEMA3G	56920
ENSG00000010322	199.196	0.118494	0.133343	0.297215	0.539938	NISCH	11188
ENSG00000010327	0	0	0.463118	NA	NA	STAB1	23166
ENSG00000010361	0.118422	0.0107158	0.435035	0.841021	NA	FUZ	80199
ENSG00000010379	0.117964	0.0107158	0.435035	0.841021	NA	SLC6A13	6540
ENSG00000010404	676.151	0.23491	0.106824	0.0146088	0.069453	IDS	3423
ENSG00000010438	0	0	0.463118	NA	NA	PRSS3	5646
ENSG00000010539	92.1386	0.0583749	0.171648	0.656391	0.825637	ZNF200	7752
ENSG00000010610	0.361915	0.0373143	0.43771	0.528239	NA	CD4	920
ENSG00000010626	40.5954	-0.193355	0.210912	0.180201	0.400658	LRRC23	10233
ENSG00000010671	0	0	0.463118	NA	NA	BTK	695
ENSG00000010704	40.3441	0.0646513	0.199256	0.640179	0.817078	HFE	3077
ENSG00000010803	186.212	-0.457705	0.168241	0.000647413	0.00595379	SCMH1	22955
ENSG00000010810	59.3065	2.576	0.307237	1.70616e-18	3.49289e-16	FYN	2534
ENSG00000010818	277.894	-0.0783167	0.156134	0.531784	0.744576	HIVEP2	3097
ENSG00000010932	0	0	0.463118	NA	NA	FMO1	2326
ENSG00000011007	638.168	-0.00609273	0.124488	0.955175	0.981204	ELOA	6924
ENSG00000011009	423.847	0.0643711	0.141669	0.586197	0.783737	LYPLA2	11313
ENSG00000011021	51.3591	0.233345	0.248801	0.126227	0.317045	CLCN6	1185
ENSG00000011028	715.136	0.800082	0.130208	1.40998e-11	1.01419e-09	MRC2	9902
ENSG00000011052	0	0	0.463118	NA	NA	NME1-NME2	654364
ENSG00000011083	0	0	0.463118	NA	NA	SLC6A7	6534
ENSG00000011105	346.455	0.251387	0.175601	0.0621199	0.198043	TSPAN9	10867
ENSG00000011114	734.752	0.154376	0.134712	0.177407	0.396552	BTBD7	55727
ENSG00000011132	122.18	-0.0759629	0.199188	0.583348	0.781533	APBA3	9546
ENSG00000011143	47.0722	-0.133458	0.188192	0.33037	0.574672	MKS1	54903
ENSG00000011198	55.8619	-0.381674	0.293482	0.0259015	0.107041	ABHD5	51099
ENSG00000011201	0	0	0.463118	NA	NA	ANOS1	3730
ENSG00000011243	138.821	0.153385	0.240671	0.293458	0.536368	AKAP8L	26993
ENSG00000011258	25.1821	0.16589	0.249774	0.260023	0.500163	MBTD1	54799
ENSG00000011260	459.017	-0.45589	0.145371	0.00017499	0.0020337	UTP18	51096
ENSG00000011275	885.846	0.017937	0.123407	0.867747	0.940166	RNF216	54476
ENSG00000011295	549.485	-0.256155	0.1444	0.0327401	0.126209	TTC19	54902
ENSG00000011304	3576.78	-0.326232	0.146271	0.00710483	0.0403173	PTBP1	5725
ENSG00000011332	31.3135	-0.0594301	0.210763	0.67073	0.834551	DPF1	8193
ENSG00000011347	0.255103	-0.000188748	0.434222	0.997177	NA	SYT7	9066
ENSG00000011376	98.7452	-0.204738	0.159212	0.107599	0.285736	LARS2	23395
ENSG00000011405	593.424	0.0551073	0.161791	0.665712	0.831087	PIK3C2A	5286
ENSG00000011422	2232.38	-0.103022	0.226663	0.469413	0.695559	PLAUR	5329
ENSG00000011426	2855.7	-0.433852	0.199102	0.00338454	0.0227465	ANLN	54443
ENSG00000011451	452.991	-0.0274685	0.118533	0.792823	0.903727	WIZ	58525
ENSG00000011454	830.643	0.0758005	0.114643	0.457213	0.685608	RABGAP1	23637
ENSG00000011465	0.398762	0.033114	0.441138	0.544608	NA	DCN	1634
ENSG00000011478	1.51012	0.131333	0.417866	0.228602	0.465509	QPCTL	54814
ENSG00000011485	140.696	-0.0866968	0.211937	0.537485	0.748464	PPP5C	5536
ENSG00000011523	118.501	-0.0888135	0.162336	0.487456	0.709357	CEP68	23177
ENSG00000011566	177.821	0.0539852	0.144714	0.652292	0.823538	MAP4K3	8491
ENSG00000011590	0	0	0.463118	NA	NA	ZBTB32	27033
ENSG00000011600	0	0	0.463118	NA	NA	TYROBP	7305
ENSG00000011638	65.9064	0.105645	0.178257	0.429651	0.664656	TMEM159	57146
ENSG00000011677	0	0	0.463118	NA	NA	GABRA3	2556
ENSG00000012048	805.31	-0.588998	0.106327	1.03496e-09	5.00806e-08	BRCA1	672
ENSG00000012061	207.08	0.381372	0.158024	0.00286241	0.0199948	ERCC1	2067
ENSG00000012124	0.80107	0.043676	0.41817	0.557222	NA	CD22	933
ENSG00000012171	58.2454	0.141171	0.244745	0.331071	0.57559	SEMA3B	7869
ENSG00000012174	240.053	-0.489949	0.146794	6.53449e-05	0.000902017	MBTPS2	51360
ENSG00000012211	15.0458	-0.380345	0.41265	0.0325923	0.12592	PRICKLE3	4007
ENSG00000012223	1.85465	0.319261	0.666228	0.0222505	0.0955738	LTF	4057
ENSG00000012232	256.901	0.215907	0.129439	0.0523847	0.176562	EXTL3	2137
ENSG00000012504	1.12702	-0.0342163	0.406517	0.66209	NA	NR1H4	9971
ENSG00000012660	888.591	0.279568	0.107413	0.00377412	0.0247035	ELOVL5	60481
ENSG00000012779	0	0	0.463118	NA	NA	ALOX5	240
ENSG00000012817	58.624	0.538133	0.227759	0.000993521	0.0084803	KDM5D	8284
ENSG00000012822	28.43	0.635135	0.389927	0.00287304	0.0200585	CALCOCO1	57658
ENSG00000012963	169.332	0.0280694	0.172531	0.830813	0.922102	UBR7	55148
ENSG00000012983	361.703	0.183081	0.115338	0.0734	0.222339	MAP4K5	11183
ENSG00000013016	6.84057	0.884435	0.799443	0.00207376	0.0155907	EHD3	30845
ENSG00000013275	1205.5	-0.0538604	0.139764	0.645937	0.820721	PSMC4	5704
ENSG00000013288	400.981	0.122657	0.131339	0.275584	0.516725	MAN2B2	23324
ENSG00000013293	0	0	0.463118	NA	NA	SLC7A14	57709
ENSG00000013297	0.746636	0.157607	0.500621	0.105576	NA	CLDN11	5010
ENSG00000013306	811.871	-0.311779	0.131583	0.0056121	0.0335792	SLC25A39	51629
ENSG00000013364	901.522	-0.017966	0.150005	0.883274	0.9479	MVP	9961
ENSG00000013374	1494.43	-0.0782257	0.121087	0.46142	0.68959	NUB1	51667
ENSG00000013375	758.214	0.119821	0.103467	0.20245	0.431178	PGM3	5238
ENSG00000013392	32.3259	0.159675	0.211874	0.264684	0.505074	RWDD2A	112611
ENSG00000013441	221.849	0.0583705	0.176414	0.660162	0.827618	CLK1	1195
ENSG00000013503	158.686	-0.0971718	0.145972	0.420002	0.656974	POLR3B	55703
ENSG00000013523	18.5367	-0.148379	0.275669	0.305143	0.548054	ANGEL1	23357
ENSG00000013561	533.856	0.0252956	0.225597	0.856539	0.935393	RNF14	9604
ENSG00000013563	238.586	0.10237	0.162671	0.424257	0.660225	DNASE1L1	1774
ENSG00000013573	117.431	-0.369808	0.194715	0.0105434	0.0541078	DDX11	1663
ENSG00000013583	275.297	0.147074	0.135486	0.200539	0.428963	HEBP1	50865
ENSG00000013588	237.708	1.20839	0.182088	2.06156e-13	2.03209e-11	GPRC5A	9052
ENSG00000013619	142.316	0.262647	0.215611	0.0762451	0.228512	MAMLD1	10046
ENSG00000013725	0	0	0.463118	NA	NA	CD6	923
ENSG00000013810	2263.82	-0.766395	0.155673	1.47785e-08	5.38786e-07	TACC3	10460
ENSG00000014123	432.419	0.0517396	0.135647	0.652729	0.823839	UFL1	23376
ENSG00000014138	250.885	-0.204245	0.131919	0.0701915	0.215216	POLA2	23649
ENSG00000014164	51.6603	-0.114424	0.226843	0.423471	0.660012	ZC3H3	23144
ENSG00000014216	466.377	-0.155696	0.135911	0.176312	0.39518	CAPN1	823
ENSG00000014257	0	0	0.463118	NA	NA	ACP3	55
ENSG00000014641	1154.39	0.0909789	0.134313	0.425776	0.66151	MDH1	4190
ENSG00000014824	688.413	-0.456589	0.145592	0.000173957	0.00202701	SLC30A9	10463
ENSG00000014914	36.7728	0.192025	0.210572	0.182842	0.404233	MTMR11	10903
ENSG00000014919	340.155	-0.132021	0.139244	0.259146	0.499126	COX15	1355
ENSG00000015133	121.336	-0.171062	0.136824	0.139152	0.338536	CCDC88C	440193
ENSG00000015153	381.758	-0.0135471	0.123193	0.899792	0.956505	YAF2	10138
ENSG00000015171	1092.02	-0.116062	0.098166	0.197483	0.424677	ZMYND11	10771
ENSG00000015285	1.49732	0.0368067	0.359831	0.718427	0.862044	WAS	7454
ENSG00000015413	0	0	0.463118	NA	NA	DPEP1	1800
ENSG00000015475	1452.27	-0.044745	0.119729	0.671055	0.834551	BID	637
ENSG00000015520	0.250885	0.0217299	0.437513	0.685551	NA	NPC1L1	29881
ENSG00000015532	194.867	0.41459	0.13983	0.000435478	0.00431168	XYLT2	64132
ENSG00000015568	0	0	0.463118	NA	NA	RGPD5	84220
ENSG00000015592	0	0	0.463118	NA	NA	STMN4	81551
ENSG00000015676	630.814	-0.245656	0.156284	0.0513712	0.174549	NUDCD3	23386
ENSG00000016082	0.236386	0.0214396	0.437437	0.689433	NA	ISL1	3670
ENSG00000016391	0.125987	0.0107158	0.435035	0.841021	NA	CHDH	55349
ENSG00000016402	0	0	0.463118	NA	NA	IL20RA	53832
ENSG00000016490	0	0	0.463118	NA	NA	CLCA1	1179
ENSG00000016602	0	0	0.463118	NA	NA	CLCA4	22802
ENSG00000016864	213.84	0.311782	0.141082	0.00835517	0.0455665	GLT8D1	55830
ENSG00000017260	510.118	-0.0996234	0.129282	0.370683	0.616597	ATP2C1	27032
ENSG00000017427	0	0	0.463118	NA	NA	IGF1	3479
ENSG00000017483	2.56377	-0.0439288	0.333448	0.701339	0.852505	SLC38A5	92745
ENSG00000017797	1355.03	-0.197385	0.159707	0.121362	0.309676	RALBP1	10928
ENSG00000018189	295.209	0.222976	0.145767	0.0645467	0.203633	RUFY3	22902
ENSG00000018236	0.362328	-0.013577	0.430669	0.813593	NA	CNTN1	1272
ENSG00000018280	1.23063	0.0903056	0.394511	0.374011	NA	SLC11A1	6556
ENSG00000018408	2189.86	-0.398611	0.109407	4.59974e-05	0.000673297	WWTR1	25937
ENSG00000018510	703.641	-0.168199	0.132803	0.13781	0.336361	AGPS	8540
ENSG00000018607	0	0	0.463118	NA	NA	ZNF806	646915
ENSG00000018610	129.69	-0.0918795	0.156493	0.463933	0.691559	CXorf56	63932
ENSG00000018625	0	0	0.463118	NA	NA	ATP1A2	477
ENSG00000018699	197.266	-0.179417	0.205864	0.208567	0.438729	TTC27	55622
ENSG00000018869	60.0001	-0.0357455	0.204124	0.79654	0.906023	ZNF582	147948
ENSG00000019102	0.244364	-0.0225346	0.437703	0.674981	NA	VSIG2	23584
ENSG00000019144	643.758	0.0605888	0.151163	0.622176	0.806854	PHLDB1	23187
ENSG00000019169	0	0	0.463118	NA	NA	MARCO	8685
ENSG00000019186	0	0	0.463118	NA	NA	CYP24A1	1591
ENSG00000019485	35.5291	-0.262522	0.247536	0.0894323	0.253208	PRDM11	56981
ENSG00000019505	206.081	-0.206011	0.162712	0.109804	0.289856	SYT13	57586
ENSG00000019549	93.9629	0.436651	0.251113	0.00861428	0.0466355	SNAI2	6591
ENSG00000019582	16.8769	-1.2221	0.548742	9.20393e-05	0.00119606	CD74	972
ENSG00000019991	0	0	0.463118	NA	NA	HGF	3082
ENSG00000019995	396.268	0.237982	0.144592	0.0474064	0.164537	ZRANB1	54764
ENSG00000020129	687.33	-0.0520059	0.165513	0.686808	0.843127	NCDN	23154
ENSG00000020181	0.369938	0.038233	0.437833	0.520227	NA	ADGRA2	25960
ENSG00000020256	117.634	0.0365473	0.168186	0.778464	0.897701	ZFP64	55734
ENSG00000020426	172.983	-0.0123638	0.141803	0.916763	0.964085	MNAT1	4331
ENSG00000020577	140.309	0.345484	0.163284	0.00798699	0.0442661	SAMD4A	23034
ENSG00000020633	0.122182	-0.0110947	0.435093	0.835494	NA	RUNX3	864
ENSG00000020922	480.21	-0.345275	0.153114	0.0057457	0.0342401	MRE11	4361
ENSG00000021300	3.55599	0.0960968	0.360339	0.404113	0.644633	PLEKHB1	58473
ENSG00000021355	529.893	-0.268512	0.128919	0.0154996	0.0727198	SERPINB1	1992
ENSG00000021461	0	0	0.463118	NA	NA	CYP3A43	64816
ENSG00000021488	0.254888	-0.000188748	0.434222	0.997177	NA	SLC7A9	11136
ENSG00000021574	132.849	0.036231	0.182846	0.787574	0.902336	SPAST	6683
ENSG00000021645	171.996	1.33786	0.193813	1.85789e-14	2.06024e-12	NRXN3	9369
ENSG00000021762	259.2	-0.126566	0.160374	0.320069	0.56353	OSBPL5	114879
ENSG00000021776	340.243	0.118818	0.116381	0.249022	0.488319	AQR	9716
ENSG00000021826	91.6268	0.0626588	0.180183	0.639843	0.816998	CPS1	1373
ENSG00000021852	0	0	0.463118	NA	NA	C8B	732
ENSG00000022267	39.8569	0.220332	0.213029	0.13077	0.324474	FHL1	2273
ENSG00000022277	1764.85	-0.256628	0.115123	0.0118417	0.0592395	RTF2	51507
ENSG00000022355	0.472772	0.0530139	0.441091	0.408367	NA	GABRA1	2554
ENSG00000022556	0	0	0.463118	NA	NA	NLRP2	55655
ENSG00000022567	44.2677	0.127358	0.210689	0.36896	0.615411	SLC45A4	57210
ENSG00000022840	832.466	-0.256972	0.127293	0.0194068	0.0858818	RNF10	9921
ENSG00000022976	126.368	0.302409	0.151939	0.014864	0.0703899	ZNF839	55778
ENSG00000023041	441.07	-0.217286	0.122903	0.0426574	0.152551	ZDHHC6	64429
ENSG00000023171	0.273848	-0.0237542	0.438052	0.658918	NA	GRAMD1B	57476
ENSG00000023191	1378.51	-0.180237	0.107797	0.0632106	0.200702	RNH1	6050
ENSG00000023228	792.233	0.319331	0.122563	0.00280185	0.019644	NDUFS1	4719
ENSG00000023287	1877.49	-0.190464	0.116023	0.0636822	0.20167	RB1CC1	9821
ENSG00000023318	732.571	0.125985	0.161048	0.323373	0.567395	ERP44	23071
ENSG00000023330	232.87	-0.387623	0.152564	0.00192939	0.0146879	ALAS1	211
ENSG00000023445	924.282	-1.15177	0.152554	4.00519e-16	5.73087e-14	BIRC3	330
ENSG00000023516	316.709	0.0535664	0.133082	0.637051	0.814883	AKAP11	11215
ENSG00000023572	482.009	-0.528962	0.109639	7.70702e-08	2.45941e-06	GLRX2	51022
ENSG00000023608	128.874	0.0577994	0.143325	0.627485	0.809735	SNAPC1	6617
ENSG00000023697	205.676	-0.0467219	0.279983	0.726005	0.867317	DERA	51071
ENSG00000023734	1065.77	-0.157442	0.0900853	0.0599935	0.193348	STRAP	11171
ENSG00000023839	3.57516	-0.104617	0.34315	0.39419	0.637206	ABCC2	1244
ENSG00000023892	0	0	0.463118	NA	NA	DEF6	50619
ENSG00000023902	443.246	0.322869	0.109127	0.000946849	0.00814988	PLEKHO1	51177
ENSG00000023909	742.155	-0.956466	0.120458	4.02555e-17	7.1424e-15	GCLM	2730
ENSG00000024048	210.526	0.41765	0.132625	0.000231858	0.00256684	UBR2	23304
ENSG00000024422	426.243	0.435936	0.149942	0.000436458	0.00431427	EHD2	30846
ENSG00000024526	705.408	-0.89725	0.12613	2.14381e-14	2.35766e-12	DEPDC1	55635
ENSG00000024862	137.706	0.440906	0.176616	0.00140854	0.0112777	CCDC28A	25901
ENSG00000025039	0.47516	0.0356973	0.422112	0.606907	NA	RRAGD	58528
ENSG00000025156	261.912	-0.193456	0.168434	0.140243	0.339991	HSF2	3298
ENSG00000025293	853.699	0.327597	0.0907883	9.45696e-05	0.0012206	PHF20	51230
ENSG00000025423	7.88629	0.282534	0.394856	0.0739782	0.22353	HSD17B6	8630
ENSG00000025434	25.9331	-0.241913	0.277139	0.11992	0.306998	NR1H3	10062
ENSG00000025708	108.321	-0.760049	0.2005	2.5729e-06	5.50651e-05	TYMP	1890
ENSG00000025770	340.902	-0.188953	0.205613	0.18621	0.409433	NCAPH2	29781
ENSG00000025772	1086.67	-0.301429	0.135362	0.0086786	0.0468694	TOMM34	10953
ENSG00000025796	1291.49	0.170964	0.0839754	0.0299469	0.118496	SEC63	11231
ENSG00000025800	2115.51	-0.00130276	0.148231	0.991446	0.996991	KPNA6	23633
ENSG00000026025	25123.4	-0.128795	0.105183	0.176287	0.39518	VIM	7431
ENSG00000026103	179.827	-0.430163	0.159882	0.000885403	0.00775136	FAS	355
ENSG00000026297	6678	0.0567856	0.103084	0.544953	0.754383	RNASET2	8635
ENSG00000026508	3059.07	-0.0681665	0.102904	0.466752	0.693768	CD44	960
ENSG00000026559	0	0	0.463118	NA	NA	KCNG1	3755
ENSG00000026652	371.695	-0.140707	0.146369	0.24401	0.48312	AGPAT4	56895
ENSG00000026751	4.71938	0.857674	0.891649	0.00243822	0.0176238	SLAMF7	57823
ENSG00000026950	73.7545	0.115605	0.190059	0.399688	0.640968	BTN3A1	11119
ENSG00000027001	66.5609	-0.284673	0.246573	0.0679125	0.211148	MIPEP	4285
ENSG00000027075	10.1659	-0.0905869	0.30875	0.486896	0.709015	PRKCH	5583
ENSG00000027644	0	0	0.463118	NA	NA	INSRR	3645
ENSG00000027697	46.1233	0.219572	0.25757	0.149322	0.355539	IFNGR1	3459
ENSG00000027847	521.775	-0.0271408	0.116515	0.792654	0.903727	B4GALT7	11285
ENSG00000027869	0	0	0.463118	NA	NA	SH2D2A	9047
ENSG00000028116	383.464	-0.258699	0.109074	0.0081327	0.0448624	VRK2	7444
ENSG00000028137	0	0	0.463118	NA	NA	TNFRSF1B	7133
ENSG00000028203	485.483	-0.048252	0.110678	0.626875	0.809728	VEZT	55591
ENSG00000028277	13.8363	-0.0422528	0.247387	0.761367	0.886823	POU2F2	5452
ENSG00000028310	1457.49	-0.229005	0.168701	0.0819093	0.238667	BRD9	65980
ENSG00000028528	411.407	0.00888818	0.165865	0.945078	0.976649	SNX1	6642
ENSG00000028839	143.307	-0.00874014	0.19911	0.949407	0.978931	TBPL1	9519
ENSG00000029153	178.018	-0.713255	0.247488	8.10804e-05	0.00107894	ARNTL2	56938
ENSG00000029363	1291.25	-0.146672	0.126204	0.179912	0.40035	BCLAF1	9774
ENSG00000029364	218.272	0.106837	0.118718	0.307261	0.550441	SLC39A9	55334
ENSG00000029534	0.642713	0.0979933	0.458975	0.216972	NA	ANK1	286
ENSG00000029559	0	0	0.463118	NA	NA	IBSP	3381
ENSG00000029639	276.011	-0.491532	0.154094	0.00010875	0.00136523	TFB1M	51106
ENSG00000029725	771.884	0.224838	0.106362	0.0190393	0.0846475	RABEP1	9135
ENSG00000029993	644.396	-0.597282	0.14066	7.43285e-07	1.83846e-05	HMGB3	3149
ENSG00000030066	119.464	0.0648223	0.150551	0.597221	0.791082	NUP160	23279
ENSG00000030110	79.9718	0.0994046	0.234546	0.485334	0.70854	BAK1	578
ENSG00000030304	0	0	0.463118	NA	NA	MUSK	4593
ENSG00000030419	23.5489	1.76183	0.436224	1.82993e-07	5.19209e-06	IKZF2	22807
ENSG00000030582	1396.35	0.57094	0.302104	0.00253443	0.0181711	GRN	2896
ENSG00000031003	235.713	0.310872	0.159412	0.0151801	0.0715811	FAM13B	51306
ENSG00000031081	368.587	-0.0897894	0.123687	0.405129	0.645399	ARHGAP31	57514
ENSG00000031691	196.376	-0.027926	0.133948	0.806525	0.91084	CENPQ	55166
ENSG00000031698	1527.32	-0.09322	0.138389	0.42365	0.660012	SARS1	6301
ENSG00000031823	476.452	-0.0517159	0.131814	0.646602	0.820721	RANBP3	8498
ENSG00000032219	491.3	0.0426428	0.118217	0.682851	0.841123	ARID4A	5926
ENSG00000032389	247.626	-0.0284073	0.197715	0.836458	0.924197	EIPR1	7260
ENSG00000032444	146.792	0.0381838	0.16872	0.769157	0.891565	PNPLA6	10908
ENSG00000032742	121.758	-0.20462	0.158827	0.107308	0.285418	IFT88	8100
ENSG00000033011	268.262	-0.00546514	0.134108	0.961803	0.984365	ALG1	56052
ENSG00000033030	189.152	-0.136807	0.133474	0.229066	0.466154	ZCCHC8	55596
ENSG00000033050	850.462	-0.236297	0.145	0.0494082	0.169802	ABCF2	10061
ENSG00000033100	1196.13	0.266478	0.100507	0.00358494	0.0237692	CHPF2	54480
ENSG00000033122	0.503948	0.039147	0.443852	0.477834	NA	LRRC7	57554
ENSG00000033170	136.578	-0.0960257	0.182284	0.476449	0.701573	FUT8	2530
ENSG00000033178	1712.41	-0.523346	0.117362	4.76687e-07	1.2341e-05	UBA6	55236
ENSG00000033327	112.635	0.0342474	0.1632	0.78912	0.902442	GAB2	9846
ENSG00000033627	260.795	0.14255	0.141611	0.228164	0.465316	ATP6V0A1	535
ENSG00000033800	260.639	0.119806	0.127772	0.277666	0.518801	PIAS1	8554
ENSG00000033867	1228.15	0.893004	0.112253	3.67233e-17	6.60374e-15	SLC4A7	9497
ENSG00000034053	0	0	0.463118	NA	NA	APBA2	321
ENSG00000034152	632.753	0.0877899	0.219399	0.534505	0.74668	MAP2K3	5606
ENSG00000034239	0	0	0.463118	NA	NA	EFCAB1	79645
ENSG00000034510	16667	-0.0885197	0.0843193	0.263474	0.504338	TMSB10	9168
ENSG00000034533	49.6034	-0.0703695	0.193145	0.608083	0.798501	ASTE1	28990
ENSG00000034677	443.53	0.0751361	0.103548	0.424744	0.66052	RNF19A	25897
ENSG00000034693	88.0163	0.026286	0.153107	0.831856	0.922612	PEX3	8504
ENSG00000034713	1333.98	0.148014	0.1787	0.270957	0.511872	GABARAPL2	11345
ENSG00000034971	0	0	0.463118	NA	NA	MYOC	4653
ENSG00000035115	96.5523	0.310913	0.210677	0.0363539	0.135735	SH3YL1	26751
ENSG00000035141	485.882	0.00472455	0.124878	0.965311	0.985666	FAM136A	84908
ENSG00000035403	2008.35	0.169961	0.134084	0.136301	0.333594	VCL	7414
ENSG00000035499	59.5356	-0.151779	0.209285	0.286467	0.5293	DEPDC1B	55789
ENSG00000035664	2.71314	0.0435388	0.355076	0.679241	0.838859	DAPK2	23604
ENSG00000035681	298.817	-0.0801333	0.229371	0.571157	0.773812	NSMAF	8439
ENSG00000035687	570.622	-0.233717	0.157527	0.0649174	0.20456	ADSS2	159
ENSG00000035720	0	0	0.463118	NA	NA	STAP1	26228
ENSG00000035862	1945.18	0.0386312	0.128773	0.72783	0.868164	TIMP2	7077
ENSG00000035928	2550.32	-0.000193082	0.105099	0.998384	0.99953	RFC1	5981
ENSG00000036054	364.395	0.353735	0.153736	0.00478868	0.0296111	TBC1D23	55773
ENSG00000036257	517.86	-0.031718	0.146338	0.792562	0.903727	CUL3	8452
ENSG00000036448	18.8727	-0.0432233	0.26076	0.752879	0.881683	MYOM2	9172
ENSG00000036473	0	0	0.463118	NA	NA	OTC	5009
ENSG00000036530	19.3734	0.287699	0.30777	0.0760286	0.22812	CYP46A1	10858
ENSG00000036549	617.232	0.048892	0.0993219	0.591129	0.787575	ZZZ3	26009
ENSG00000036565	0.132921	0.0107158	0.435035	0.841021	NA	SLC18A1	6570
ENSG00000036672	6.17944	-0.144136	0.325289	0.289742	0.533204	USP2	9099
ENSG00000036828	0	0	0.463118	NA	NA	CASR	846
ENSG00000037042	128.139	0.327409	0.219633	0.0310872	0.121769	TUBG2	27175
ENSG00000037241	346.296	-0.396066	0.148569	0.00126328	0.0102691	RPL26L1	51121
ENSG00000037280	0	0	0.463118	NA	NA	FLT4	2324
ENSG00000037474	1200.61	0.0213286	0.212731	0.878384	0.945919	NSUN2	54888
ENSG00000037637	118.729	0.0504039	0.137237	0.663547	0.829614	FBXO42	54455
ENSG00000037749	41.7245	0.137426	0.22738	0.340471	0.584599	MFAP3	4238
ENSG00000037757	76.6891	1.09885	0.36706	1.39725e-05	0.000238069	MRI1	84245
ENSG00000037897	442.272	-0.37081	0.199222	0.0113038	0.0569988	METTL1	4234
ENSG00000037965	70.7519	-0.139213	0.18573	0.307845	0.551064	HOXC8	3224
ENSG00000038002	107.11	-0.109675	0.158383	0.385376	0.630154	AGA	175
ENSG00000038210	125.542	-0.0405249	0.177276	0.760441	0.886375	PI4K2B	55300
ENSG00000038219	2016.68	0.263036	0.105141	0.00558455	0.0334445	BOD1L1	259282
ENSG00000038274	269.722	-0.154442	0.204466	0.275227	0.516411	MAT2B	27430
ENSG00000038295	5.78045	-1.14094	0.976955	0.000921294	0.0080003	TLL1	7092
ENSG00000038358	5.46181	-0.104901	0.38751	0.335262	0.579393	EDC4	23644
ENSG00000038382	1467.91	0.144945	0.120381	0.17019	0.385615	TRIO	7204
ENSG00000038427	3823.22	-0.222581	0.0885651	0.00688398	0.0393831	VCAN	1462
ENSG00000038532	134.497	-0.00671072	0.156212	0.95724	0.98196	CLEC16A	23274
ENSG00000038945	76.1489	0.115048	0.166431	0.375013	0.620993	MSR1	4481
ENSG00000039068	0.341324	0.0119766	0.431322	0.83297	NA	CDH1	999
ENSG00000039123	764.217	-0.0111324	0.186443	0.934404	0.972023	MTREX	23517
ENSG00000039139	66.0152	-0.44239	0.234091	0.00610172	0.0359272	DNAH5	1767
ENSG00000039319	200.32	-0.343432	0.138927	0.00334192	0.0225284	ZFYVE16	9765
ENSG00000039523	1651.79	-0.420214	0.146555	0.00056451	0.00531631	RIPOR1	79567
ENSG00000039537	0.258908	0.0224774	0.43763	0.676022	NA	C6	729
ENSG00000039560	5746.41	-0.496736	0.0848117	3.40503e-10	1.79805e-08	RAI14	26064
ENSG00000039600	0	0	0.463118	NA	NA	SOX30	11063
ENSG00000039650	191.977	-0.0603995	0.173322	0.64671	0.820721	PNKP	11284
ENSG00000039987	0.342239	0.0120498	0.431291	0.832071	NA	BEST2	54831
ENSG00000040199	101.151	0.252335	0.174205	0.0600738	0.193466	PHLPP2	23035
ENSG00000040275	3656.55	0.0499817	0.18101	0.709247	0.858073	SPDL1	54908
ENSG00000040341	1781.88	0.0587595	0.166217	0.649449	0.821912	STAU2	27067
ENSG00000040487	106.28	-0.0648728	0.154402	0.602161	0.795094	SLC66A1	54896
ENSG00000040531	36.8958	0.148678	0.213504	0.29847	0.540961	CTNS	1497
ENSG00000040608	37.6393	0.139576	0.244673	0.336166	0.580354	RTN4R	65078
ENSG00000040633	390.807	-0.152591	0.147186	0.208092	0.438145	PHF23	79142
ENSG00000040731	0	0	0.463118	NA	NA	CDH10	1008
ENSG00000040933	109.762	0.121228	0.160825	0.341522	0.585648	INPP4A	3631
ENSG00000041353	33.8207	0.688859	0.302083	0.000517473	0.00493975	RAB27B	5874
ENSG00000041357	2945.13	-0.29609	0.103294	0.00154061	0.0121479	PSMA4	5685
ENSG00000041515	0.117964	0.0107158	0.435035	0.841021	NA	MYO16	23026
ENSG00000041802	973.401	-0.141609	0.114625	0.164436	0.377699	LSG1	55341
ENSG00000041880	135.498	0.107641	0.187684	0.430412	0.665084	PARP3	10039
ENSG00000041982	132.514	-0.267205	0.221137	0.0742867	0.22431	TNC	3371
ENSG00000041988	172.588	-0.0440919	0.162046	0.729725	0.868867	THAP3	90326
ENSG00000042062	0.442173	-0.0223603	0.429411	0.71138	NA	RIPOR3	140876
ENSG00000042088	148.009	-0.101231	0.17513	0.445563	0.676145	TDP1	55775
ENSG00000042286	286.09	-0.252883	0.138343	0.0300467	0.118715	AIFM2	84883
ENSG00000042304	0	0	0.463118	NA	NA	C2orf83	56918
ENSG00000042317	25.0313	0.205151	0.240557	0.170349	0.38575	SPATA7	55812
ENSG00000042429	116.543	0.17491	0.153912	0.16039	0.371314	MED17	9440
ENSG00000042445	693.525	-0.296049	0.141274	0.0123274	0.0611866	RETSAT	54884
ENSG00000042493	2386.01	-0.0577721	0.194249	0.673872	0.83587	CAPG	822
ENSG00000042753	1687.02	0.0586273	0.150025	0.632002	0.812353	AP2S1	1175
ENSG00000042781	0.210791	-0.0207372	0.437209	0.6991	NA	USH2A	7399
ENSG00000042813	0	0	0.463118	NA	NA	ZPBP	11055
ENSG00000042832	0.117964	0.0107158	0.435035	0.841021	NA	TG	7038
ENSG00000042980	0.362328	-0.013577	0.430669	0.813593	NA	ADAM28	10863
ENSG00000043039	0	0	0.463118	NA	NA	BARX2	8538
ENSG00000043093	156.432	0.361201	0.180916	0.00919129	0.0488681	DCUN1D1	54165
ENSG00000043143	250.322	-0.269194	0.159744	0.0353225	0.133131	JADE2	23338
ENSG00000043355	191.677	-0.0589356	0.148911	0.628722	0.810305	ZIC2	7546
ENSG00000043462	0	0	0.463118	NA	NA	LCP2	3937
ENSG00000043514	185.867	-0.0262627	0.22051	0.851042	0.933236	TRIT1	54802
ENSG00000043591	0	0	0.463118	NA	NA	ADRB1	153
ENSG00000044012	0	0	0.463118	NA	NA	GUCA2B	2981
ENSG00000044090	65.355	0.29037	0.226575	0.0562432	0.185455	CUL7	9820
ENSG00000044115	2810.19	-0.033568	0.122146	0.753544	0.882053	CTNNA1	1495
ENSG00000044446	193.371	0.028072	0.128121	0.799665	0.907793	PHKA2	5256
ENSG00000044459	520.147	-0.204419	0.130807	0.0683043	0.21191	CNTLN	54875
ENSG00000044524	0	0	0.463118	NA	NA	EPHA3	2042
ENSG00000044574	4326.31	-0.28213	0.139613	0.0161839	0.0750444	HSPA5	3309
ENSG00000046604	636.937	-0.100262	0.160016	0.429855	0.664739	DSG2	1829
ENSG00000046647	72.2875	0.107063	0.174755	0.419557	0.65652	GEMIN8	54960
ENSG00000046651	360.586	-0.323592	0.120071	0.00209805	0.0157466	OFD1	8481
ENSG00000046653	0.132921	0.0107158	0.435035	0.841021	NA	GPM6B	2824
ENSG00000046774	0	0	0.463118	NA	NA	MAGEC2	51438
ENSG00000046889	187.082	-0.613945	0.192149	4.62721e-05	0.000675897	PREX2	80243
ENSG00000047056	49.0237	-0.0891012	0.201665	0.522097	0.738315	WDR37	22884
ENSG00000047188	247.552	0.120707	0.194355	0.383184	0.628346	YTHDC2	64848
ENSG00000047230	88.3121	-0.0156897	0.16828	0.903864	0.958379	CTPS2	56474
ENSG00000047249	596.644	0.198275	0.20073	0.162739	0.375576	ATP6V1H	51606
ENSG00000047315	1055.6	0.0411271	0.160902	0.746364	0.879159	POLR2B	5431
ENSG00000047346	60.8573	1.12346	0.277894	3.13349e-07	8.45788e-06	FAM214A	56204
ENSG00000047365	16.8886	0.0507315	0.235667	0.717653	0.861617	ARAP2	116984
ENSG00000047410	4108.33	-0.200512	0.0874866	0.0139381	0.0671117	TPR	7175
ENSG00000047457	153.696	0.0522803	0.160849	0.68098	0.83973	CP	1356
ENSG00000047578	65.7815	-0.344949	0.217996	0.0232976	0.0990481	KIAA0556	23247
ENSG00000047579	345.588	-0.235519	0.137506	0.0424514	0.15203	DTNBP1	84062
ENSG00000047597	0	0	0.463118	NA	NA	XK	7504
ENSG00000047617	1.26387	-0.134752	0.482495	0.137834	NA	ANO2	57101
ENSG00000047621	417.601	0.0430059	0.214321	0.75834	0.885196	C12orf4	57102
ENSG00000047634	258.828	0.0376518	0.198732	0.784769	0.900873	SCML1	6322
ENSG00000047644	433.795	0.395792	0.115843	0.000109911	0.0013772	WWC3	55841
ENSG00000047648	6.68634	0.0140902	0.285281	0.913874	0.963242	ARHGAP6	395
ENSG00000047662	0	0	0.463118	NA	NA	FAM184B	27146
ENSG00000047849	3612.68	0.169977	0.113455	0.0923965	0.258241	MAP4	4134
ENSG00000047932	644.056	0.432927	0.106128	5.7793e-06	0.000110974	GOPC	57120
ENSG00000047936	0.526691	-0.00135438	0.424418	0.982409	NA	ROS1	6098
ENSG00000048028	135.886	-0.321397	0.176063	0.0180489	0.081295	USP28	57646
ENSG00000048052	114.265	0.305856	0.159011	0.0166982	0.0768882	HDAC9	9734
ENSG00000048140	525.949	0.117781	0.11791	0.257853	0.497932	TSPAN17	26262
ENSG00000048162	535.744	-0.234615	0.170938	0.076916	0.229881	NOP16	51491
ENSG00000048342	38.3748	1.48723	0.293113	1.20954e-09	5.76848e-08	CC2D2A	57545
ENSG00000048392	513.595	0.533754	0.175659	0.000132404	0.00160319	RRM2B	50484
ENSG00000048405	376.967	0.00752072	0.157596	0.952309	0.980085	ZNF800	168850
ENSG00000048462	0.105395	-0.0110947	0.435093	0.835494	NA	TNFRSF17	608
ENSG00000048471	60.2659	0.275586	0.20187	0.0568024	0.186358	SNX29	92017
ENSG00000048540	0	0	0.463118	NA	NA	LMO3	55885
ENSG00000048544	1008.24	-0.0953183	0.145626	0.428243	0.663172	MRPS10	55173
ENSG00000048545	0	0	0.463118	NA	NA	GUCA1A	2978
ENSG00000048649	1704.71	0.325558	0.0814791	2.04206e-05	0.00033058	RSF1	51773
ENSG00000048707	169.789	0.0823098	0.137845	0.47876	0.703185	VPS13D	55187
ENSG00000048740	0	0	0.463118	NA	NA	CELF2	10659
ENSG00000048828	4511.34	-0.143728	0.137112	0.21462	0.446801	FAM120A	23196
ENSG00000048991	733.785	-0.0784921	0.099156	0.387649	0.63108	R3HDM1	23518
ENSG00000049089	0.353564	-0.0167071	0.421596	0.797116	NA	COL9A2	1298
ENSG00000049130	139.008	0.0791543	0.19131	0.56328	0.768389	KITLG	4254
ENSG00000049167	26.5963	-0.0656551	0.210551	0.638858	0.816332	ERCC8	1161
ENSG00000049192	39.9502	-0.15573	0.204896	0.271685	0.512882	ADAMTS6	11174
ENSG00000049239	125.515	0.0590077	0.13306	0.603192	0.795508	H6PD	9563
ENSG00000049245	1158.02	0.00415006	0.0978928	0.9632	0.984968	VAMP3	9341
ENSG00000049246	110.104	-0.04983	0.15621	0.690651	0.845648	PER3	8863
ENSG00000049247	0	0	0.463118	NA	NA	UTS2	10911
ENSG00000049249	204.378	-1.82605	0.166085	4.32356e-30	2.21283e-27	TNFRSF9	3604
ENSG00000049283	0.722742	0.0804296	0.455876	0.25475	NA	EPN3	55040
ENSG00000049323	32.5935	-0.102489	0.223205	0.470999	0.697096	LTBP1	4052
ENSG00000049449	1834.41	-0.262694	0.147695	0.0309688	0.121456	RCN1	5954
ENSG00000049540	0.136924	-0.0110947	0.435093	0.835494	NA	ELN	2006
ENSG00000049541	203.993	-0.304363	0.179751	0.0265684	0.109067	RFC2	5982
ENSG00000049618	464.767	-0.139833	0.150457	0.254871	0.494613	ARID1B	57492
ENSG00000049656	2068.47	-0.0703151	0.181329	0.600593	0.794285	CLPTM1L	81037
ENSG00000049759	972.425	-0.0497762	0.113236	0.622211	0.806854	NEDD4L	23327
ENSG00000049768	0.590469	-0.0922709	0.454667	0.237523	NA	FOXP3	50943
ENSG00000049769	49.2635	0.27131	0.248965	0.0808531	0.237062	PPP1R3F	89801
ENSG00000049860	983.72	0.13811	0.225251	0.337554	0.581834	HEXB	3074
ENSG00000049883	58.3931	-0.0419668	0.188305	0.75737	0.884606	PTCD2	79810
ENSG00000050030	0	0	0.463118	NA	NA	NEXMIF	340533
ENSG00000050130	106.562	0.0159415	0.299644	0.898983	0.956073	JKAMP	51528
ENSG00000050165	11.5059	-0.215203	0.304628	0.156247	0.365601	DKK3	27122
ENSG00000050327	216.797	-0.231649	0.171556	0.0812333	0.23768	ARHGEF5	7984
ENSG00000050344	206.697	-0.957374	0.182995	2.20682e-09	9.72389e-08	NFE2L3	9603
ENSG00000050393	400.719	-0.160812	0.112691	0.109557	0.289434	MCUR1	63933
ENSG00000050405	2242.62	0.311114	0.0925471	0.00026584	0.00288308	LIMA1	51474
ENSG00000050426	140.578	-0.288922	0.163368	0.0260027	0.107359	LETMD1	25875
ENSG00000050438	11.9061	2.03054	0.771479	1.52892e-05	0.000256562	SLC4A8	9498
ENSG00000050555	0	0	0.463118	NA	NA	LAMC3	10319
ENSG00000050628	0.366546	-0.0314847	0.440528	0.563426	NA	PTGER3	5733
ENSG00000050730	11.6025	-0.364727	0.390748	0.0373047	0.138129	TNIP3	79931
ENSG00000050748	314.768	-0.0963627	0.194773	0.485033	0.708334	MAPK9	5601
ENSG00000050767	0	0	0.463118	NA	NA	COL23A1	91522
ENSG00000050820	1169.17	-0.0802851	0.156681	0.522339	0.7385	BCAR1	9564
ENSG00000051009	81.9151	-0.0324074	0.173611	0.805685	0.910278	FAM160A2	84067
ENSG00000051108	392.923	-0.023146	0.186272	0.864122	0.93846	HERPUD1	9709
ENSG00000051128	639.727	0.0110149	0.165139	0.931824	0.971085	HOMER3	9454
ENSG00000051180	411.256	-0.654662	0.191766	1.6876e-05	0.000280011	RAD51	5888
ENSG00000051341	177.207	-0.670118	0.200037	1.98557e-05	0.000322613	POLQ	10721
ENSG00000051382	387.793	-0.111854	0.157846	0.37516	0.62115	PIK3CB	5291
ENSG00000051523	336.699	0.0906563	0.237039	0.523189	0.738695	CYBA	1535
ENSG00000051596	3.48687	0.139663	0.368845	0.263195	0.504078	THOC3	84321
ENSG00000051620	762.599	0.194516	0.104991	0.0405363	0.1467	HEBP2	23593
ENSG00000051825	313.761	-0.0254888	0.11355	0.801243	0.908427	MPHOSPH9	10198
ENSG00000052126	467.914	0.0801126	0.123247	0.456491	0.685021	PLEKHA5	54477
ENSG00000052344	0.488728	-0.0386572	0.443634	0.482898	NA	PRSS8	5652
ENSG00000052723	286.378	-0.169569	0.135569	0.140166	0.339903	SIKE1	80143
ENSG00000052749	468.377	-0.284819	0.204658	0.0508081	0.173271	RRP12	23223
ENSG00000052795	290.13	0.235922	0.129143	0.0337035	0.128434	FNIP2	57600
ENSG00000052802	345.61	0.128134	0.111348	0.198388	0.426004	MSMO1	6307
ENSG00000052841	524.902	-0.0583872	0.139146	0.617474	0.804362	TTC17	55761
ENSG00000052850	0	0	0.463118	NA	NA	ALX4	60529
ENSG00000053108	0	0	0.463118	NA	NA	FSTL4	23105
ENSG00000053254	840.572	0.268185	0.160615	0.0366135	0.136438	FOXN3	1112
ENSG00000053328	0	0	0.463118	NA	NA	METTL24	728464
ENSG00000053371	698.647	0.0204066	0.123459	0.849786	0.932396	AKR7A2	8574
ENSG00000053372	1200.43	-0.352657	0.123772	0.00105105	0.00886476	MRTO4	51154
ENSG00000053438	0	0	0.463118	NA	NA	NNAT	4826
ENSG00000053501	93.1539	-0.0944389	0.174127	0.475352	0.700524	USE1	55850
ENSG00000053524	0.883933	0.00593434	0.41741	0.929105	NA	MCF2L2	23101
ENSG00000053702	0	0	0.463118	NA	NA	NRIP2	83714
ENSG00000053747	71.4256	0.0224776	0.170487	0.863432	0.938164	LAMA3	3909
ENSG00000053770	119.825	0.0882863	0.170214	0.500027	0.719803	AP5M1	55745
ENSG00000053900	263.521	-0.124184	0.151605	0.313926	0.557228	ANAPC4	29945
ENSG00000053918	0.132921	0.0107158	0.435035	0.841021	NA	KCNQ1	3784
ENSG00000054116	1533.24	-0.130921	0.15998	0.303152	0.546101	TRAPPC3	27095
ENSG00000054118	1711.48	-0.201711	0.103838	0.0320841	0.124473	THRAP3	9967
ENSG00000054148	2435	0.0548056	0.144348	0.646856	0.820721	PHPT1	29085
ENSG00000054179	5.95765	1.97491	1.47128	0.000114034	0.00142217	ENTPD2	954
ENSG00000054219	0	0	0.463118	NA	NA	LY75	4065
ENSG00000054267	1789.56	0.188205	0.114986	0.0650472	0.204823	ARID4B	51742
ENSG00000054277	228.212	0.146476	0.162613	0.25382	0.493556	OPN3	23596
ENSG00000054282	380.871	-0.156394	0.128559	0.158138	0.368124	SDCCAG8	10806
ENSG00000054356	0	0	0.463118	NA	NA	PTPRN	5798
ENSG00000054392	154.176	-0.122445	0.168707	0.348532	0.593973	HHAT	55733
ENSG00000054523	651.491	0.172601	0.108477	0.0767471	0.229567	KIF1B	23095
ENSG00000054598	210.488	-0.107038	0.171437	0.415612	0.653629	FOXC1	2296
ENSG00000054611	328.371	-0.00187922	0.204949	0.989178	0.996311	TBC1D22A	25771
ENSG00000054654	272.102	0.0879785	0.157415	0.484474	0.708045	SYNE2	23224
ENSG00000054690	4.88933	-0.0925526	0.316507	0.470937	0.697082	PLEKHH1	57475
ENSG00000054793	85.4116	0.0680418	0.16988	0.602513	0.795227	ATP9A	10079
ENSG00000054796	0	0	0.463118	NA	NA	SPO11	23626
ENSG00000054803	0	0	0.463118	NA	NA	CBLN4	140689
ENSG00000054938	0	0	0.463118	NA	NA	CHRDL2	25884
ENSG00000054965	63.3335	0.157171	0.222688	0.277352	0.518723	FAM168A	23201
ENSG00000054967	153.153	-0.324167	0.18298	0.0196081	0.086657	RELT	84957
ENSG00000054983	0	0	0.463118	NA	NA	GALC	2581
ENSG00000055044	3077.13	-0.341182	0.130298	0.00227412	0.0167468	NOP58	51602
ENSG00000055070	1091.06	-0.0872206	0.116387	0.397656	0.639489	SZRD1	26099
ENSG00000055118	9.42299	0.401788	0.451455	0.027175	0.11079	KCNH2	3757
ENSG00000055130	1069.85	-0.344736	0.0974121	0.00010746	0.00135286	CUL1	8454
ENSG00000055147	225.672	-0.0651759	0.148529	0.592308	0.787948	FAM114A2	10827
ENSG00000055163	236.689	0.0983612	0.136412	0.394092	0.637126	CYFIP2	26999
ENSG00000055208	386.555	0.114289	0.136131	0.321415	0.565002	TAB2	23118
ENSG00000055211	418.819	-0.0700474	0.125519	0.520508	0.737243	GINM1	116254
ENSG00000055332	1381.66	-0.144651	0.116323	0.160192	0.370919	EIF2AK2	5610
ENSG00000055483	1064.55	-0.151831	0.166412	0.242715	0.481917	USP36	57602
ENSG00000055609	974.023	0.363591	0.141168	0.00213725	0.0159509	KMT2C	58508
ENSG00000055732	0.254888	-0.000188748	0.434222	0.997177	NA	MCOLN3	55283
ENSG00000055813	0.355265	0.0305917	0.440167	0.574173	NA	CCDC85A	114800
ENSG00000055917	515.779	0.0380449	0.108539	0.697153	0.849933	PUM2	23369
ENSG00000055950	649.79	0.0554015	0.121002	0.601806	0.794996	MRPL43	84545
ENSG00000055955	1.75673	-0.00640008	0.357953	0.949016	0.978654	ITIH4	3700
ENSG00000055957	0.122182	-0.0110947	0.435093	0.835494	NA	ITIH1	3697
ENSG00000056050	294.774	0.0150144	0.146882	0.90114	0.956819	HPF1	54969
ENSG00000056097	1684	-0.295052	0.0950236	0.000722456	0.00653113	ZFR	51663
ENSG00000056277	35.2235	-0.408425	0.270029	0.0157736	0.0737526	ZNF280C	55609
ENSG00000056291	0	0	0.463118	NA	NA	NPFFR2	10886
ENSG00000056487	0	0	0.463118	NA	NA	PHF21B	112885
ENSG00000056558	126.409	-0.243147	0.169324	0.065565	0.206015	TRAF1	7185
ENSG00000056586	1021.12	-0.198216	0.0946381	0.0230043	0.0979891	RC3H2	54542
ENSG00000056736	0	0	0.463118	NA	NA	IL17RB	55540
ENSG00000056972	162.522	-0.0847112	0.140352	0.471197	0.697233	TRAF3IP2	10758
ENSG00000056998	0	0	0.463118	NA	NA	GYG2	8908
ENSG00000057019	4994.89	0.770723	0.103761	2.04087e-15	2.49155e-13	DCBLD2	131566
ENSG00000057149	0	0	0.463118	NA	NA	SERPINB3	6317
ENSG00000057252	532.681	-0.0817845	0.115029	0.423633	0.660012	SOAT1	6646
ENSG00000057294	0.92903	-0.0472478	0.420238	0.525795	NA	PKP2	5318
ENSG00000057468	0.251974	0.0223249	0.437669	0.677644	NA	MSH4	4438
ENSG00000057593	0	0	0.463118	NA	NA	F7	2155
ENSG00000057608	3119.94	-0.271207	0.12246	0.0111249	0.0562888	GDI2	2665
ENSG00000057657	8.16452	2.28494	1.11713	3.71152e-05	0.000555558	PRDM1	639
ENSG00000057663	264.007	-0.00668625	0.159196	0.957819	0.982341	ATG5	9474
ENSG00000057704	23.0345	-1.18377	0.401942	1.29982e-05	0.000223472	TMCC3	57458
ENSG00000057757	388.01	-0.125894	0.129532	0.258525	0.498433	PITHD1	57095
ENSG00000057935	126.75	-0.031984	0.166108	0.804399	0.909675	MTA3	57504
ENSG00000058056	511.094	-0.118512	0.114823	0.245406	0.48437	USP13	8975
ENSG00000058063	170.512	0.0929333	0.146124	0.440828	0.672995	ATP11B	23200
ENSG00000058085	164.671	-2.64367	0.182284	4.34339e-49	9.63291e-46	LAMC2	3918
ENSG00000058091	299.389	0.0665486	0.157132	0.596363	0.790318	CDK14	5218
ENSG00000058262	1213.23	0.109567	0.171465	0.404796	0.645105	SEC61A1	29927
ENSG00000058272	2816.81	1.0322	0.0972189	5.02059e-28	2.22697e-25	PPP1R12A	4659
ENSG00000058335	0.599216	0.0927295	0.454957	0.235931	NA	RASGRF1	5923
ENSG00000058404	0.486684	-0.074249	0.443383	0.31482	NA	CAMK2B	816
ENSG00000058453	66.3971	0.159567	0.195894	0.253427	0.493034	CROCC	9696
ENSG00000058600	222.108	-0.0984488	0.168448	0.450029	0.680152	POLR3E	55718
ENSG00000058668	1497.68	0.372444	0.128766	0.000781433	0.00695554	ATP2B4	493
ENSG00000058673	365.042	0.134344	0.130662	0.230717	0.467725	ZC3H11A	9877
ENSG00000058729	95.3821	0.0787287	0.185387	0.561225	0.766915	RIOK2	55781
ENSG00000058799	226.575	0.0236232	0.120776	0.823713	0.919243	YIPF1	54432
ENSG00000058804	559.583	-0.83904	0.172385	1.7292e-08	6.20229e-07	NDC1	55706
ENSG00000058866	113.072	-0.0606815	0.171104	0.643299	0.819182	DGKG	1608
ENSG00000059122	197.533	0.0400705	0.15639	0.749063	0.880205	FLYWCH1	84256
ENSG00000059145	166.881	-0.23862	0.194425	0.091313	0.256561	UNKL	64718
ENSG00000059377	197.028	-0.22865	0.1529	0.0659063	0.206648	TBXAS1	6916
ENSG00000059378	178.256	-0.467197	0.157778	0.000284142	0.00303946	PARP12	64761
ENSG00000059573	389.898	0.606288	0.352677	0.00288128	0.0201055	ALDH18A1	5832
ENSG00000059588	103.385	0.232401	0.218348	0.115145	0.298819	TARBP1	6894
ENSG00000059691	75.9767	-0.224695	0.174781	0.0937643	0.261119	GATB	5188
ENSG00000059728	63.6202	0.532959	0.350006	0.00637036	0.0371474	MXD1	4084
ENSG00000059758	101.978	0.037525	0.180579	0.779208	0.898097	CDK17	5128
ENSG00000059769	526.843	-0.0405882	0.131884	0.719072	0.862044	DNAJC25	548645
ENSG00000059804	188.969	0.777884	0.194247	1.01504e-06	2.45138e-05	SLC2A3	6515
ENSG00000059915	0.598257	0.0110104	0.423162	0.861318	NA	PSD	5662
ENSG00000060069	110.686	0.00987768	0.179951	0.941055	0.974523	CTDP1	9150
ENSG00000060138	1854.48	-0.238675	0.0999938	0.00884984	0.047505	YBX3	8531
ENSG00000060140	62.3038	-0.0387839	0.180054	0.77177	0.89335	STYK1	55359
ENSG00000060237	1507.95	0.106628	0.110174	0.280681	0.522109	WNK1	65125
ENSG00000060339	3050.38	-0.149932	0.112436	0.135113	0.331481	CCAR1	55749
ENSG00000060491	483.912	0.0569662	0.165292	0.658585	0.827162	OGFR	11054
ENSG00000060558	1.43585	0.0663321	0.391825	0.484017	0.707626	GNA15	2769
ENSG00000060566	1.67812	-0.0236252	0.372049	0.802477	0.908527	CREB3L3	84699
ENSG00000060642	49.4869	0.232368	0.220978	0.11658	0.301189	PIGV	55650
ENSG00000060656	4.88082	-0.100859	0.318699	0.435125	0.668762	PTPRU	10076
ENSG00000060688	110.53	-0.196099	0.219173	0.179291	0.399295	SNRNP40	9410
ENSG00000060709	0	0	0.463118	NA	NA	RIMBP2	23504
ENSG00000060718	1.47753	0.185351	0.486472	0.104759	0.280545	COL11A1	1301
ENSG00000060749	680.649	-0.322292	0.14296	0.00690976	0.0394967	QSER1	79832
ENSG00000060762	61.7205	0.090051	0.181936	0.503763	0.723561	MPC1	51660
ENSG00000060971	373.079	0.0723964	0.123407	0.501425	0.721269	ACAA1	30
ENSG00000060982	1243.45	-0.171569	0.121125	0.10593	0.282601	BCAT1	586
ENSG00000061273	3088.1	-0.286885	0.225145	0.058409	0.189619	HDAC7	51564
ENSG00000061337	4.39615	0.0637711	0.324515	0.597897	0.791663	LZTS1	11178
ENSG00000061455	0.49971	-0.0378745	0.422199	0.588642	NA	PRDM6	93166
ENSG00000061492	0	0	0.463118	NA	NA	WNT8A	7478
ENSG00000061656	30.1049	0.063049	0.228499	0.654388	0.824694	SPAG4	6676
ENSG00000061676	1110.01	0.1573	0.167329	0.227642	0.464605	NCKAP1	10787
ENSG00000061794	1033.38	-0.0339618	0.0876867	0.678539	0.838455	MRPS35	60488
ENSG00000061918	37.3209	-1.19929	0.321024	8.31871e-07	2.03862e-05	GUCY1B1	2983
ENSG00000061936	794.531	0.0519479	0.141262	0.65985	0.827618	SFSWAP	6433
ENSG00000061938	164.113	0.903899	0.168939	1.30237e-09	6.03855e-08	TNK2	10188
ENSG00000061987	138.158	0.396969	0.173146	0.00343396	0.0230096	MON2	23041
ENSG00000062038	1.51884	-0.0334385	0.369752	0.730149	0.869138	CDH3	1001
ENSG00000062096	0	0	0.463118	NA	NA	ARSF	416
ENSG00000062194	584.857	0.117931	0.100585	0.199283	0.427221	GPBP1	65056
ENSG00000062282	172.621	0.146067	0.139933	0.213369	0.444961	DGAT2	84649
ENSG00000062370	22.5667	0.162487	0.242244	0.268116	0.508434	ZNF112	7771
ENSG00000062485	447.957	-0.153741	0.114955	0.131961	0.326537	CS	1431
ENSG00000062524	0	0	0.463118	NA	NA	LTK	4058
ENSG00000062582	7.62706	-0.0968482	0.308629	0.460861	0.689452	MRPS24	64951
ENSG00000062598	234.917	-0.0501111	0.121594	0.638155	0.815748	ELMO2	63916
ENSG00000062650	1031.51	-0.228251	0.154125	0.06771	0.210715	WAPL	23063
ENSG00000062716	1276.49	0.286312	0.103335	0.0022083	0.0163164	VMP1	81671
ENSG00000062725	236.048	0.128712	0.140435	0.273918	0.514908	APPBP2	10513
ENSG00000062822	67.4321	-0.127542	0.219795	0.37231	0.618056	POLD1	5424
ENSG00000063015	0	0	0.463118	NA	NA	SEZ6	124925
ENSG00000063046	229.477	0.0737369	0.151744	0.549665	0.758047	EIF4B	1975
ENSG00000063127	0	0	0.463118	NA	NA	SLC6A16	28968
ENSG00000063169	21.1316	0.0754936	0.26286	0.586828	0.784218	BICRA	29998
ENSG00000063176	116.177	0.209567	0.182434	0.125278	0.315733	SPHK2	56848
ENSG00000063177	7941.01	-0.091177	0.124675	0.400606	0.641268	RPL18	6141
ENSG00000063180	14.6035	0.688794	0.480008	0.00296031	0.0205171	CA11	770
ENSG00000063241	149.087	0.0104257	0.28588	0.93609	0.972558	ISOC2	79763
ENSG00000063244	937.947	-0.0326111	0.169943	0.802696	0.908676	U2AF2	11338
ENSG00000063245	788.339	-0.0295713	0.150242	0.809224	0.911974	EPN1	29924
ENSG00000063322	163.287	0.742635	0.185986	1.18459e-06	2.80486e-05	MED29	55588
ENSG00000063515	0	0	0.463118	NA	NA	GSC2	2928
ENSG00000063587	585.515	-0.0833693	0.13872	0.474934	0.700427	ZNF275	10838
ENSG00000063587	585.515	-0.0833693	0.13872	0.474934	0.700427	ZNF275	105373378
ENSG00000063601	69.6923	-0.393752	0.190978	0.00611786	0.0359904	MTMR1	8776
ENSG00000063660	738.476	0.585257	0.202485	0.000153647	0.00182551	GPC1	2817
ENSG00000063761	22.268	0.0181744	0.2393	0.8962	0.954288	ADCK1	57143
ENSG00000063854	370.709	-0.142654	0.127202	0.194654	0.421216	HAGH	3029
ENSG00000063978	187.434	0.00706691	0.159516	0.955466	0.981351	RNF4	6047
ENSG00000064012	242.828	0.136136	0.229731	0.345404	0.589873	CASP8	841
ENSG00000064042	18.5947	2.00374	0.560037	1.14103e-06	2.71137e-05	LIMCH1	22998
ENSG00000064102	407.785	-0.240187	0.157654	0.0580312	0.188807	INTS13	55726
ENSG00000064115	668.231	0.180559	0.20558	0.205605	0.434974	TM7SF3	51768
ENSG00000064195	0.105395	-0.0110947	0.435093	0.835494	NA	DLX3	1747
ENSG00000064199	142.534	-0.528316	0.178775	0.000181388	0.0020989	SPA17	53340
ENSG00000064201	0	0	0.463118	NA	NA	TSPAN32	10077
ENSG00000064205	4.1423	0.374026	0.548921	0.0288909	0.115485	CCN5	8839
ENSG00000064218	0	0	0.463118	NA	NA	DMRT3	58524
ENSG00000064225	16.7235	0.0133887	0.245206	0.923098	0.966989	ST3GAL6	10402
ENSG00000064270	0	0	0.463118	NA	NA	ATP2C2	9914
ENSG00000064300	0.235928	0.0214137	0.43743	0.68978	NA	NGFR	4804
ENSG00000064309	23.1981	0.436124	0.2987	0.013818	0.0666943	CDON	50937
ENSG00000064313	1046.18	-0.0900709	0.124128	0.404864	0.645136	TAF2	6873
ENSG00000064393	2308.14	-0.203667	0.0906619	0.0154106	0.0724623	HIPK2	28996
ENSG00000064419	1867.9	0.00599688	0.12028	0.954767	0.981165	TNPO3	23534
ENSG00000064490	113.374	0.129138	0.173924	0.330045	0.574406	RFXANK	8625
ENSG00000064545	227.142	-0.000830602	0.188527	0.995117	0.998802	TMEM161A	54929
ENSG00000064547	41.3514	0.14928	0.232745	0.304107	0.547154	LPAR2	9170
ENSG00000064601	1355.08	0.806421	0.154199	2.80728e-09	1.21287e-07	CTSA	5476
ENSG00000064607	719.12	-0.0670115	0.120168	0.525809	0.740307	SUGP2	10147
ENSG00000064651	524.314	-0.231597	0.111758	0.0201805	0.0884234	SLC12A2	6558
ENSG00000064652	381.798	-0.0373219	0.118922	0.721834	0.864044	SNX24	28966
ENSG00000064655	0	0	0.463118	NA	NA	EYA2	2139
ENSG00000064666	3987.87	-0.179251	0.156231	0.153914	0.362245	CNN2	1265
ENSG00000064687	21.7691	0.0641854	0.272913	0.637588	0.815211	ABCA7	10347
ENSG00000064692	0	0	0.463118	NA	NA	SNCAIP	9627
ENSG00000064703	181.063	-0.24672	0.168868	0.061387	0.196506	DDX20	11218
ENSG00000064726	54.4511	-0.151679	0.218635	0.291823	0.53511	BTBD1	53339
ENSG00000064763	0	0	0.463118	NA	NA	FAR2	55711
ENSG00000064787	2.31765	-0.0874162	0.35688	0.443656	0.674907	BCAS1	8537
ENSG00000064835	0	0	0.463118	NA	NA	POU1F1	5449
ENSG00000064886	0.251342	0.0217663	0.437522	0.685065	NA	CHI3L2	1117
ENSG00000064932	480.366	-0.333174	0.157633	0.00886197	0.0475509	SBNO2	22904
ENSG00000064933	215.267	-0.0243168	0.122104	0.820041	0.917679	PMS1	5378
ENSG00000064961	417.125	0.18542	0.131454	0.0994186	0.2716	HMG20B	10362
ENSG00000064989	0.362328	-0.013577	0.430669	0.813593	NA	CALCRL	10203
ENSG00000064995	524.903	-0.0834371	0.104242	0.377918	0.623475	TAF11	6882
ENSG00000064999	139.967	0.111346	0.174784	0.40139	0.642137	ANKS1A	23294
ENSG00000065000	3635.6	0.0254439	0.112805	0.800602	0.908427	AP3D1	8943
ENSG00000065029	77.2475	-0.0708758	0.201439	0.60956	0.798918	ZNF76	7629
ENSG00000065054	17.0032	0.150097	0.298599	0.290964	0.53452	SLC9A3R2	9351
ENSG00000065057	181.341	-0.280587	0.241835	0.0699238	0.214828	NTHL1	4913
ENSG00000065060	84.6359	0.100138	0.168352	0.442209	0.673942	UHRF1BP1	54887
ENSG00000065135	1730.87	-0.184806	0.0895085	0.026328	0.108399	GNAI3	2773
ENSG00000065150	1120.06	-0.501916	0.121485	2.51015e-06	5.40496e-05	IPO5	3843
ENSG00000065154	326.872	0.0968552	0.294112	0.473135	0.699013	OAT	4942
ENSG00000065183	652.906	-0.334947	0.105479	0.000423644	0.00422292	WDR3	10885
ENSG00000065243	930.63	-0.173838	0.104829	0.0669686	0.209191	PKN2	5586
ENSG00000065268	364.325	-0.40421	0.235308	0.0114771	0.0578069	WDR18	57418
ENSG00000065308	745.846	0.591871	0.163461	1.07688e-05	0.0001893	TRAM2	9697
ENSG00000065320	0	0	0.463118	NA	NA	NTN1	9423
ENSG00000065325	2.99836	-0.0579524	0.347261	0.602148	0.795094	GLP2R	9340
ENSG00000065328	641.096	-0.289788	0.168725	0.0284614	0.114307	MCM10	55388
ENSG00000065357	4.58005	0.216316	0.382386	0.131041	0.324871	DGKA	1606
ENSG00000065361	0.407638	-0.0156823	0.429291	0.790584	NA	ERBB3	2065
ENSG00000065371	0	0	0.463118	NA	NA	ROPN1	54763
ENSG00000065413	37.5074	0.207227	0.222781	0.159206	0.369459	ANKRD44	91526
ENSG00000065427	2717.13	-0.413357	0.101832	7.50197e-06	0.000139231	KARS1	3735
ENSG00000065457	374.798	-0.205263	0.121655	0.0537258	0.17936	ADAT1	23536
ENSG00000065485	374.237	0.363584	0.179468	0.00845335	0.04597	PDIA5	10954
ENSG00000065491	76.3027	-0.0345123	0.172076	0.792582	0.903727	TBC1D22B	55633
ENSG00000065518	1077.98	-0.074537	0.178495	0.576665	0.77787	NDUFB4	4710
ENSG00000065526	1100.66	0.0236122	0.126573	0.829542	0.921802	SPEN	23013
ENSG00000065534	1802.06	0.84092	0.176384	2.8087e-08	9.70789e-07	MYLK	4638
ENSG00000065548	5476.34	-0.219327	0.131219	0.0509633	0.173667	ZC3H15	55854
ENSG00000065559	223.389	0.0895169	0.131073	0.425606	0.661495	MAP2K4	6416
ENSG00000065600	113.014	-0.0644009	0.18419	0.633402	0.813266	PACC1	55248
ENSG00000065609	0	0	0.463118	NA	NA	SNAP91	9892
ENSG00000065613	1599.31	-0.235058	0.0909835	0.00527324	0.0318525	SLK	9748
ENSG00000065615	120.054	-0.208751	0.142376	0.0788393	0.233662	CYB5R4	51167
ENSG00000065618	9.00939	-0.259213	0.362534	0.0956254	0.264166	COL17A1	1308
ENSG00000065621	2.56162	-0.180536	0.432967	0.14418	0.346256	GSTO2	119391
ENSG00000065665	103.551	0.0746247	0.162821	0.559999	0.766184	SEC61A2	55176
ENSG00000065675	3.37139	-0.26068	0.520345	0.058908	0.190867	PRKCQ	5588
ENSG00000065717	0.240146	-0.000188748	0.434222	0.997177	NA	TLE2	7089
ENSG00000065802	368.761	-0.318872	0.143805	0.00776687	0.0432262	ASB1	51665
ENSG00000065809	1376.3	0.627289	0.11779	2.7461e-09	1.19031e-07	FAM107B	83641
ENSG00000065833	465.06	-0.337347	0.141214	0.00436834	0.0276807	ME1	4199
ENSG00000065882	619.552	-0.0852848	0.126355	0.436141	0.669327	TBC1D1	23216
ENSG00000065883	288.493	0.145982	0.152068	0.237603	0.475743	CDK13	8621
ENSG00000065911	1158.96	-0.110011	0.128573	0.321006	0.564581	MTHFD2	10797
ENSG00000065923	65.6064	1.37475	0.238542	2.83296e-11	1.89438e-09	SLC9A7	84679
ENSG00000065970	235.83	0.0366446	0.135516	0.749802	0.880637	FOXJ2	55810
ENSG00000065978	2158.57	-0.0501227	0.192762	0.714247	0.859824	YBX1	4904
ENSG00000065989	1.67667	0.0764951	0.375196	0.464186	0.691783	PDE4A	5141
ENSG00000066027	289.639	-0.123417	0.122641	0.249441	0.488566	PPP2R5A	5525
ENSG00000066032	0.471857	0.0376389	0.443123	0.493998	NA	CTNNA2	1496
ENSG00000066044	678.383	-0.286349	0.140056	0.0148793	0.0704372	ELAVL1	1994
ENSG00000066056	2.03632	-0.0421788	0.344939	0.700023	0.851376	TIE1	7075
ENSG00000066084	98.1734	0.150669	0.159774	0.236094	0.474102	DIP2B	57609
ENSG00000066117	268.048	0.00343923	0.153327	0.977853	0.991464	SMARCD1	6602
ENSG00000066135	528.572	0.219469	0.128287	0.0471844	0.164056	KDM4A	9682
ENSG00000066136	224.012	-0.123719	0.133451	0.276685	0.517772	NFYC	4802
ENSG00000066185	0.244364	-0.0225346	0.437703	0.674981	NA	ZMYND12	84217
ENSG00000066230	0	0	0.463118	NA	NA	SLC9A3	6550
ENSG00000066248	67.4893	-0.224438	0.205774	0.119577	0.306532	NGEF	25791
ENSG00000066279	2738.24	-0.610521	0.145674	8.79928e-07	2.14848e-05	ASPM	259266
ENSG00000066294	0	0	0.463118	NA	NA	CD84	8832
ENSG00000066322	391.442	0.0152375	0.230232	0.913173	0.962807	ELOVL1	64834
ENSG00000066336	0	0	0.463118	NA	NA	SPI1	6688
ENSG00000066379	67.6244	-0.117749	0.240116	0.412155	0.650522	ZNRD1	30834
ENSG00000066382	0	0	0.463118	NA	NA	MPPED2	744
ENSG00000066405	0.7687	0.122804	0.478374	0.151281	NA	CLDN18	51208
ENSG00000066422	304.239	0.149315	0.145822	0.215344	0.447957	ZBTB11	27107
ENSG00000066427	103.439	0.0560904	0.139027	0.631189	0.811775	ATXN3	4287
ENSG00000066455	105.835	0.18018	0.160521	0.158184	0.368124	GOLGA5	9950
ENSG00000066468	14.8713	-0.0912093	0.316181	0.47693	0.701916	FGFR2	2263
ENSG00000066557	184.315	-0.245077	0.189795	0.0799036	0.235551	LRRC40	55631
ENSG00000066583	107.529	-0.054837	0.227909	0.696464	0.84929	ISOC1	51015
ENSG00000066629	61.3238	-0.794689	0.290828	9.02854e-05	0.00118134	EML1	2009
ENSG00000066651	86.6633	0.0275157	0.162447	0.829457	0.921802	TRMT11	60487
ENSG00000066654	655.632	0.10182	0.128984	0.359449	0.605314	THUMPD1	55623
ENSG00000066697	966.284	-0.271303	0.16766	0.0392525	0.14339	MSANTD3	91283
ENSG00000066735	0.943714	0.0723848	0.458667	0.257761	NA	KIF26A	26153
ENSG00000066739	91.1036	0.256921	0.216154	0.0826718	0.240199	ATG2B	55102
ENSG00000066777	976.172	-0.144486	0.10712	0.134769	0.331064	ARFGEF1	10565
ENSG00000066813	0	0	0.463118	NA	NA	ACSM2B	348158
ENSG00000066827	72.1595	0.100238	0.202564	0.472782	0.698568	ZFAT	57623
ENSG00000066855	426.913	-0.0635468	0.171345	0.627965	0.809879	MTFR1	9650
ENSG00000066923	0	0	0.463118	NA	NA	STAG3	10734
ENSG00000066926	153.331	-0.259448	0.143085	0.0295758	0.117552	FECH	2235
ENSG00000066933	366.914	0.0441898	0.124194	0.682979	0.841123	MYO9A	4649
ENSG00000067048	594.928	0.224257	0.113154	0.0259213	0.10709	DDX3Y	8653
ENSG00000067057	4045.91	-0.321978	0.128933	0.00370107	0.0243122	PFKP	5214
ENSG00000067064	195.874	0.0187374	0.207935	0.89272	0.952259	IDI1	3422
ENSG00000067066	977.126	-0.0730934	0.0976763	0.415377	0.653408	SP100	6672
ENSG00000067082	1263.6	-0.621856	0.141086	3.06755e-07	8.31362e-06	KLF6	1316
ENSG00000067113	61.2328	0.50665	0.25928	0.00335038	0.0225511	PLPP1	8611
ENSG00000067141	144.86	-0.0693522	0.182949	0.606769	0.798128	NEO1	4756
ENSG00000067167	1453.16	0.303434	0.186846	0.0302859	0.119306	TRAM1	23471
ENSG00000067177	38.8279	-0.508149	0.276352	0.00424083	0.0270531	PHKA1	5255
ENSG00000067182	751.963	0.0799671	0.121506	0.452643	0.68222	TNFRSF1A	7132
ENSG00000067191	21.0514	0.289498	0.271435	0.0701743	0.215213	CACNB1	782
ENSG00000067208	520.115	1.5974	0.132936	8.5034e-36	7.54365e-33	EVI5	7813
ENSG00000067221	130.505	-0.288676	0.170557	0.0300669	0.118759	STOML1	9399
ENSG00000067225	12628.1	-0.172595	0.157879	0.172251	0.388651	PKM	5315
ENSG00000067248	568.262	0.111479	0.0998571	0.222285	0.457812	DHX29	54505
ENSG00000067334	1868.28	-0.414182	0.0888193	4.78146e-07	1.23482e-05	DNTTIP2	30836
ENSG00000067365	68.2259	-0.115475	0.17564	0.385348	0.630154	METTL22	79091
ENSG00000067369	476.741	0.199164	0.111652	0.0457475	0.160369	TP53BP1	7158
ENSG00000067445	0	0	0.463118	NA	NA	TRO	7216
ENSG00000067533	945.368	-0.155254	0.122687	0.147349	0.351771	RRP15	51018
ENSG00000067560	4746.06	0.178576	0.111636	0.0733565	0.22227	RHOA	387
ENSG00000067596	189.636	0.0223446	0.136187	0.846313	0.930396	DHX8	1659
ENSG00000067601	2.57847	0.0446271	0.349116	0.679607	0.838859	PMS2P4	5382
ENSG00000067606	0.105395	-0.0110947	0.435093	0.835494	NA	PRKCZ	5590
ENSG00000067646	42.1397	0.313255	0.301201	0.0576702	0.187908	ZFY	7544
ENSG00000067704	644.565	-0.135772	0.167885	0.297838	0.540478	IARS2	55699
ENSG00000067715	30.4396	3.45687	0.471958	2.52413e-15	3.026e-13	SYT1	6857
ENSG00000067798	329.433	0.0757499	0.168025	0.560189	0.766366	NAV3	89795
ENSG00000067829	512.389	-0.134684	0.141789	0.255221	0.495149	IDH3G	3421
ENSG00000067836	124.538	0.378683	0.186083	0.0073331	0.041191	ROGDI	79641
ENSG00000067840	0	0	0.463118	NA	NA	PDZD4	57595
ENSG00000067842	0	0	0.463118	NA	NA	ATP2B3	492
ENSG00000067900	2667.17	-0.0228908	0.0840657	0.772002	0.893456	ROCK1	6093
ENSG00000067955	819.09	-0.304677	0.107952	0.00165739	0.0128901	CBFB	865
ENSG00000067992	82.2456	-0.509088	0.200124	0.000734108	0.00660486	PDK3	5165
ENSG00000068001	114.286	0.0238851	0.168459	0.8542	0.934246	HYAL2	8692
ENSG00000068024	87.6416	-0.0364832	0.168947	0.779289	0.898097	HDAC4	9759
ENSG00000068028	199.789	-0.270249	0.19356	0.0566794	0.186138	RASSF1	11186
ENSG00000068078	27.6961	0.0305369	0.24729	0.825845	0.92047	FGFR3	2261
ENSG00000068079	36.7646	-0.0317356	0.186258	0.814543	0.914863	IFI35	3430
ENSG00000068097	206.501	0.136454	0.143509	0.252666	0.492346	HEATR6	63897
ENSG00000068120	395.55	-0.235998	0.147556	0.0523086	0.176364	COASY	80347
ENSG00000068137	137.644	0.520023	0.230234	0.00147533	0.0116928	PLEKHH3	79990
ENSG00000068305	282.53	0.135472	0.125577	0.213899	0.445827	MEF2A	4205
ENSG00000068308	542.151	0.0126756	0.134044	0.911528	0.962103	OTUD5	55593
ENSG00000068323	469.106	-0.0669751	0.167189	0.605516	0.796921	TFE3	7030
ENSG00000068354	147.791	0.0670945	0.159962	0.596846	0.790665	TBC1D25	4943
ENSG00000068366	638.523	0.274393	0.171574	0.0396364	0.144267	ACSL4	2182
ENSG00000068383	541.22	-0.509225	0.153371	5.97063e-05	0.000836329	INPP5A	3632
ENSG00000068394	139.413	0.0082258	0.180864	0.95099	0.979316	GPKOW	27238
ENSG00000068400	627.111	-0.271201	0.167714	0.0393611	0.143698	GRIPAP1	56850
ENSG00000068438	375.018	-0.427148	0.138595	0.000267471	0.00289623	FTSJ1	24140
ENSG00000068489	2404.62	-1.10838	0.145692	3.2434e-16	4.84942e-14	PRR11	55771
ENSG00000068615	0	0	0.463118	NA	NA	REEP1	65055
ENSG00000068650	180.509	0.374477	0.17591	0.00612842	0.0360048	ATP11A	23250
ENSG00000068654	356.019	-0.0311965	0.107955	0.748619	0.880205	POLR1A	25885
ENSG00000068697	7506.53	0.464636	0.162401	0.000398573	0.00400893	LAPTM4A	9741
ENSG00000068724	156.684	-0.372217	0.140508	0.00161741	0.0126605	TTC7A	57217
ENSG00000068745	323.358	0.347377	0.151041	0.00505496	0.0308703	IP6K2	51447
ENSG00000068781	0.265841	0.0226826	0.43776	0.672939	NA	STON1-GTF2A1L	286749
ENSG00000068784	209.147	-0.222016	0.165005	0.0876015	0.249885	SRBD1	55133
ENSG00000068796	668.98	-0.127507	0.11818	0.221338	0.456572	KIF2A	3796
ENSG00000068831	0.105395	-0.0110947	0.435093	0.835494	NA	RASGRP2	10235
ENSG00000068878	945.322	0.103251	0.0985854	0.253363	0.492982	PSME4	23198
ENSG00000068885	71.2505	0.0112879	0.172614	0.931525	0.971015	IFT80	57560
ENSG00000068903	82.9242	0.268646	0.182256	0.0509874	0.173705	SIRT2	22933
ENSG00000068912	1000.43	0.0485449	0.134652	0.671381	0.834551	ERLEC1	27248
ENSG00000068971	71.1083	0.244759	0.267099	0.114963	0.298676	PPP2R5B	5526
ENSG00000068976	0.136924	-0.0110947	0.435093	0.835494	NA	PYGM	5837
ENSG00000068985	0	0	0.463118	NA	NA	PAGE1	8712
ENSG00000069011	290.916	-0.0190709	0.186066	0.887817	0.949751	PITX1	5307
ENSG00000069018	0	0	0.463118	NA	NA	TRPC7	57113
ENSG00000069020	48.8412	-0.108925	0.224229	0.444727	0.675569	MAST4	375449
ENSG00000069122	0	0	0.463118	NA	NA	ADGRF5	221395
ENSG00000069188	1.89744	0.0117758	0.352266	0.909006	0.96079	SDK2	54549
ENSG00000069206	0	0	0.463118	NA	NA	ADAM7	8756
ENSG00000069248	387.26	-0.182119	0.11079	0.0661887	0.207338	NUP133	55746
ENSG00000069275	20232.1	-0.123803	0.112752	0.218472	0.452571	NUCKS1	64710
ENSG00000069329	2641.86	-0.042322	0.0946047	0.62826	0.809946	VPS35	55737
ENSG00000069345	778.74	0.0475287	0.0986802	0.599576	0.793176	DNAJA2	10294
ENSG00000069399	208.061	-0.124549	0.163892	0.333334	0.577356	BCL3	602
ENSG00000069424	114.789	0.320561	0.186109	0.0221405	0.0952549	KCNAB2	8514
ENSG00000069431	58.4941	-1.42665	0.3004	6.55765e-09	2.60485e-07	ABCC9	10060
ENSG00000069482	0	0	0.463118	NA	NA	GAL	51083
ENSG00000069493	7.87741	0.13633	0.306114	0.325216	0.570103	CLEC2D	29121
ENSG00000069509	198.952	0.16716	0.1307	0.135901	0.333032	FUNDC1	139341
ENSG00000069535	0.117964	0.0107158	0.435035	0.841021	NA	MAOB	4129
ENSG00000069667	0	0	0.463118	NA	NA	RORA	6095
ENSG00000069696	9.67212	-0.123699	0.318294	0.354678	0.600424	DRD4	1815
ENSG00000069702	14.2722	0.0942333	0.255642	0.504597	0.724111	TGFBR3	7049
ENSG00000069764	0	0	0.463118	NA	NA	PLA2G10	8399
ENSG00000069812	4.54129	-0.00992582	0.305341	0.935843	0.972558	HES2	54626
ENSG00000069849	2305.14	0.288071	0.104082	0.00220093	0.016271	ATP1B3	483
ENSG00000069869	550.167	0.185883	0.115768	0.0698834	0.214816	NEDD4	4734
ENSG00000069943	74.9416	-0.00409415	0.204668	0.976419	0.990873	PIGB	9488
ENSG00000069956	541.77	0.253751	0.145549	0.0353475	0.133131	MAPK6	5597
ENSG00000069966	367.153	0.0455153	0.123926	0.673532	0.835526	GNB5	10681
ENSG00000069974	329.907	-0.110903	0.14191	0.348994	0.594326	RAB27A	5873
ENSG00000069998	120.629	-0.0116525	0.29047	0.927799	0.96939	HDHD5	27440
ENSG00000070010	1295.91	-0.0903479	0.102335	0.332439	0.576719	UFD1	7353
ENSG00000070018	193.723	0.627124	0.197105	4.51131e-05	0.000662605	LRP6	4040
ENSG00000070019	0.125987	0.0107158	0.435035	0.841021	NA	GUCY2C	2984
ENSG00000070031	0	0	0.463118	NA	NA	SCT	6343
ENSG00000070047	770.229	-0.226792	0.150623	0.0655867	0.206034	PHRF1	57661
ENSG00000070061	227.213	0.0249793	0.130325	0.823401	0.919243	ELP1	8518
ENSG00000070081	3006.06	0.495258	0.117274	1.77526e-06	4.02444e-05	NUCB2	4925
ENSG00000070087	2479.3	0.181439	0.221975	0.213306	0.444936	PFN2	5217
ENSG00000070159	226.557	0.037056	0.170525	0.776832	0.896713	PTPN3	5774
ENSG00000070182	0.93951	-0.0664223	0.442647	0.343588	NA	SPTB	6710
ENSG00000070190	0	0	0.463118	NA	NA	DAPP1	27071
ENSG00000070193	0	0	0.463118	NA	NA	FGF10	2255
ENSG00000070214	1370.93	0.286889	0.199469	0.0466774	0.162772	SLC44A1	23446
ENSG00000070269	71.6993	-0.090726	0.168499	0.486242	0.708756	TMEM260	54916
ENSG00000070366	207.239	-0.121288	0.132406	0.283652	0.525924	SMG6	23293
ENSG00000070367	337.105	0.105211	0.119695	0.317641	0.561036	EXOC5	10640
ENSG00000070371	39.3651	-0.00842047	0.219513	0.951927	0.979884	CLTCL1	8218
ENSG00000070388	1.29248	0.0634481	0.398772	0.484844	NA	FGF22	27006
ENSG00000070404	330.94	-0.356568	0.135386	0.00192257	0.0146695	FSTL3	10272
ENSG00000070413	541.341	0.205937	0.118384	0.0482432	0.166833	DGCR2	9993
ENSG00000070423	1264.86	-0.322941	0.213508	0.0311558	0.121867	RNF126	55658
ENSG00000070444	144.772	0.11063	0.132186	0.327574	0.571893	MNT	4335
ENSG00000070476	137.745	-0.0680827	0.188921	0.61729	0.804362	ZXDC	79364
ENSG00000070495	562.34	-0.064697	0.144044	0.588176	0.785593	JMJD6	23210
ENSG00000070501	118.254	0.00383418	0.165662	0.976278	0.990873	POLB	5423
ENSG00000070526	0	0	0.463118	NA	NA	ST6GALNAC1	55808
ENSG00000070540	254.821	0.626264	0.20239	6.13972e-05	0.000857306	WIPI1	55062
ENSG00000070601	0	0	0.463118	NA	NA	FRMPD1	22844
ENSG00000070610	148.937	-0.00131098	0.145206	0.991286	0.99698	GBA2	57704
ENSG00000070614	2423.45	-0.122899	0.15356	0.322539	0.566258	NDST1	3340
ENSG00000070669	201.253	-0.60066	0.173017	1.8158e-05	0.000297572	ASNS	440
ENSG00000070718	303.796	0.0444662	0.111203	0.655355	0.825131	AP3M2	10947
ENSG00000070729	0.657654	0.0162611	0.412068	0.819684	NA	CNGB1	1258
ENSG00000070731	0	0	0.463118	NA	NA	ST6GALNAC2	10610
ENSG00000070748	0	0	0.463118	NA	NA	CHAT	1103
ENSG00000070756	29483.8	0.10293	0.150717	0.402062	0.642748	PABPC1	26986
ENSG00000070759	4.45552	0.0255261	0.298442	0.839972	0.926211	TESK2	10420
ENSG00000070761	323.952	0.0293859	0.287914	0.821231	0.918336	CFAP20	29105
ENSG00000070770	1505.9	-0.229769	0.156136	0.0680596	0.211555	CSNK2A2	1459
ENSG00000070778	65.8246	0.141681	0.225722	0.325974	0.570674	PTPN21	11099
ENSG00000070785	396.705	-0.2783	0.1485	0.022805	0.0974209	EIF2B3	8891
ENSG00000070808	0.235928	0.0214137	0.43743	0.68978	NA	CAMK2A	815
ENSG00000070814	2219.3	-0.394722	0.159682	0.00219433	0.0162364	TCOF1	6949
ENSG00000070831	2482.02	-0.142392	0.115647	0.164962	0.378212	CDC42	998
ENSG00000070882	364.852	-0.331006	0.124889	0.00225181	0.016601	OSBPL3	26031
ENSG00000070886	0	0	0.463118	NA	NA	EPHA8	2046
ENSG00000070915	0	0	0.463118	NA	NA	SLC12A3	6559
ENSG00000070950	248.581	-0.235609	0.1209	0.0260431	0.107492	RAD18	56852
ENSG00000070961	1476.6	-0.152528	0.105634	0.110324	0.290651	ATP2B1	490
ENSG00000070985	0	0	0.463118	NA	NA	TRPM5	29850
ENSG00000071051	206.443	0.0770095	0.141948	0.515448	0.732884	NCK2	8440
ENSG00000071054	3375.59	0.0117743	0.13091	0.916478	0.964085	MAP4K4	9448
ENSG00000071073	13.6868	0.00846643	0.250919	0.951056	0.979316	MGAT4A	11320
ENSG00000071082	8557.9	-0.127237	0.132081	0.259891	0.499981	RPL31	6160
ENSG00000071127	3997.96	0.0164023	0.0833004	0.834223	0.923764	WDR1	9948
ENSG00000071189	261.696	0.172799	0.141673	0.144286	0.346447	SNX13	23161
ENSG00000071203	0	0	0.463118	NA	NA	MS4A12	54860
ENSG00000071205	329.157	-0.000187613	0.118754	0.998571	0.99953	ARHGAP10	79658
ENSG00000071242	26.033	0.428034	0.31613	0.0169144	0.0774271	RPS6KA2	6196
ENSG00000071243	591.896	0.0275289	0.108024	0.777455	0.897276	ING3	54556
ENSG00000071246	4.75935	0.677843	0.833952	0.00483862	0.0298163	VASH1	22846
ENSG00000071282	88.3682	-0.483422	0.187882	0.000815743	0.00723191	LMCD1	29995
ENSG00000071462	988.395	0.000786253	0.206087	0.995476	0.998802	BUD23	114049
ENSG00000071537	412.51	-0.105212	0.12361	0.329041	0.573634	SEL1L	6400
ENSG00000071539	443.637	-0.495533	0.177698	0.000392003	0.00395481	TRIP13	9319
ENSG00000071553	1638.55	0.245584	0.139421	0.0360915	0.135135	ATP6AP1	537
ENSG00000071564	1265.84	-0.0743127	0.139575	0.525842	0.740307	TCF3	6929
ENSG00000071575	6.42441	0.30779	0.413599	0.0584324	0.189649	TRIB2	28951
ENSG00000071626	2908.97	-0.510327	0.139886	1.72813e-05	0.000285668	DAZAP1	26528
ENSG00000071655	421.159	-0.134912	0.203219	0.337592	0.581834	MBD3	53615
ENSG00000071677	0	0	0.463118	NA	NA	PRLH	51052
ENSG00000071794	1122.8	0.0797943	0.0946696	0.361401	0.607511	HLTF	6596
ENSG00000071859	1013.78	0.1193	0.195645	0.38966	0.633271	FAM50A	9130
ENSG00000071889	332.34	0.16956	0.106699	0.0781492	0.232491	FAM3A	60343
ENSG00000071894	484.802	-0.308563	0.119828	0.00331136	0.0224004	CPSF1	29894
ENSG00000071909	1.84775	0.210104	0.524966	0.0723708	0.220173	MYO3B	140469
ENSG00000071967	0	0	0.463118	NA	NA	CYBRD1	79901
ENSG00000071991	0	0	0.463118	NA	NA	CDH19	28513
ENSG00000071994	576.803	-0.276179	0.129598	0.0131272	0.0642661	PDCD2	5134
ENSG00000072041	0	0	0.463118	NA	NA	SLC6A15	55117
ENSG00000072042	540.354	0.133492	0.106676	0.165739	0.378985	RDH11	51109
ENSG00000072062	484.665	0.121284	0.141475	0.30483	0.547839	PRKACA	5566
ENSG00000072071	33.4594	1.21075	0.369761	4.20717e-06	8.44417e-05	ADGRL1	22859
ENSG00000072080	0	0	0.463118	NA	NA	SPP2	6694
ENSG00000072110	5507.22	-0.0127535	0.135454	0.911599	0.962103	ACTN1	87
ENSG00000072121	44.2426	-0.197834	0.206504	0.16788	0.381877	ZFYVE26	23503
ENSG00000072133	0.105395	-0.0110947	0.435093	0.835494	NA	RPS6KA6	27330
ENSG00000072134	79.4886	0.947859	0.388293	0.000111552	0.00139644	EPN2	22905
ENSG00000072135	349.239	-0.0079557	0.123989	0.941322	0.97461	PTPN18	26469
ENSG00000072163	36.6095	0.744239	0.32775	0.000403784	0.00405827	LIMS2	55679
ENSG00000072182	0.223817	-0.000188748	0.434222	0.997177	NA	ASIC4	55515
ENSG00000072195	11.2008	0.163614	0.307119	0.252871	0.492528	SPEG	10290
ENSG00000072201	3.66734	0.067413	0.32292	0.58074	0.78036	LNX1	84708
ENSG00000072210	256.866	0.666552	0.197765	1.87272e-05	0.00030577	ALDH3A2	224
ENSG00000072274	1447.04	-0.209274	0.153065	0.0923391	0.258196	TFRC	7037
ENSG00000072310	69.4706	0.183388	0.222761	0.209109	0.439111	SREBF1	6720
ENSG00000072315	0	0	0.463118	NA	NA	TRPC5	7224
ENSG00000072364	1075.58	0.176798	0.0933058	0.0402714	0.1459	AFF4	27125
ENSG00000072401	126.224	0.0232833	0.150535	0.8494	0.932188	UBE2D1	7321
ENSG00000072415	487.5	0.212818	0.130568	0.0573748	0.187451	MPP5	64398
ENSG00000072422	92.2488	0.516916	0.178615	0.000240075	0.00265119	RHOBTB1	9886
ENSG00000072501	3365.5	-0.138305	0.127618	0.209683	0.440172	SMC1A	8243
ENSG00000072506	898.21	-0.191701	0.127881	0.0823815	0.23967	HSD17B10	3028
ENSG00000072518	319.988	-0.174389	0.160266	0.171482	0.387482	MARK2	2011
ENSG00000072571	1980.38	-1.19225	0.134176	4.87558e-21	1.27214e-18	HMMR	3161
ENSG00000072609	1.96164	0.00755365	0.369211	0.936337	0.972558	CHFR	55743
ENSG00000072657	0.273848	-0.0237542	0.438052	0.658918	NA	TRHDE	29953
ENSG00000072682	1474.12	0.0838201	0.107534	0.387539	0.630978	P4HA2	8974
ENSG00000072694	0	0	0.463118	NA	NA	FCGR2B	2213
ENSG00000072736	255.84	-0.158033	0.126049	0.148085	0.353148	NFATC3	4775
ENSG00000072756	106.91	0.104077	0.145392	0.386625	0.630184	TRNT1	51095
ENSG00000072778	1047.2	-0.168607	0.113657	0.0955159	0.264033	ACADVL	37
ENSG00000072786	387.488	0.107047	0.169266	0.412771	0.650876	STK10	6793
ENSG00000072803	315.996	0.270315	0.1444	0.0242764	0.10223	FBXW11	23291
ENSG00000072818	70.979	-0.0824109	0.186436	0.544002	0.75375	ACAP1	9744
ENSG00000072832	0	0	0.463118	NA	NA	CRMP1	1400
ENSG00000072840	177.026	0.130888	0.151942	0.289224	0.532594	EVC	2121
ENSG00000072849	294.738	-0.225264	0.167237	0.0854412	0.245724	DERL2	51009
ENSG00000072858	0	0	0.463118	NA	NA	SIDT1	54847
ENSG00000072864	333.5	-0.476142	0.192916	0.00115716	0.00957011	NDE1	54820
ENSG00000072952	1.5116	-0.00052155	0.372733	0.995508	0.998802	IRAG1	10335
ENSG00000072954	15.5336	0.197974	0.299608	0.185387	0.408029	TMEM38A	79041
ENSG00000072958	1035.21	-0.0432719	0.143081	0.716073	0.860804	AP1M1	8907
ENSG00000073008	1171.83	-0.113148	0.142783	0.341203	0.585392	PVR	5817
ENSG00000073050	249.25	-0.444787	0.156431	0.000495161	0.0047807	XRCC1	7515
ENSG00000073060	715.987	0.0810351	0.127908	0.463219	0.691116	SCARB1	949
ENSG00000073067	0	0	0.463118	NA	NA	CYP2W1	54905
ENSG00000073111	568.54	-0.196867	0.235469	0.184928	0.407278	MCM2	4171
ENSG00000073146	0.117964	0.0107158	0.435035	0.841021	NA	MOV10L1	54456
ENSG00000073150	155.103	0.317192	0.185332	0.0232091	0.0987349	PANX2	56666
ENSG00000073169	172.35	0.160173	0.163019	0.213043	0.44463	SELENOO	83642
ENSG00000073282	0	0	0.463118	NA	NA	TP63	8626
ENSG00000073331	126.877	-0.143487	0.18461	0.292319	0.535502	ALPK1	80216
ENSG00000073350	143.633	0.164054	0.153712	0.187464	0.411375	LLGL2	3993
ENSG00000073417	109.634	-0.0576399	0.154678	0.643525	0.819182	PDE8A	5151
ENSG00000073464	182.879	0.359022	0.184822	0.0105036	0.0539448	CLCN4	1183
ENSG00000073536	109.591	-0.216485	0.164521	0.095125	0.26344	NLE1	54475
ENSG00000073578	1344.37	0.0468315	0.145234	0.696508	0.84929	SDHA	6389
ENSG00000073584	546.682	-0.0266929	0.129257	0.810456	0.912328	SMARCE1	6605
ENSG00000073598	0	0	0.463118	NA	NA	FNDC8	54752
ENSG00000073605	55.5967	0.440065	0.244042	0.00741021	0.0415365	GSDMB	55876
ENSG00000073614	1210.16	0.235365	0.110306	0.0170659	0.0779062	KDM5A	5927
ENSG00000073670	0.611841	0.0229265	0.405236	0.76475	NA	ADAM11	4185
ENSG00000073711	285.017	-0.553755	0.187969	0.000156772	0.00185437	PPP2R3A	5523
ENSG00000073712	327.457	-0.721583	0.248836	7.37996e-05	0.00100096	FERMT2	10979
ENSG00000073734	0	0	0.463118	NA	NA	ABCB11	8647
ENSG00000073737	1.94339	-0.429943	0.77341	0.0109649	0.0557095	DHRS9	10170
ENSG00000073754	0.25578	-0.000189025	0.434184	0.997175	NA	CD5L	922
ENSG00000073756	0	0	0.463118	NA	NA	PTGS2	5743
ENSG00000073792	1265.55	-0.317222	0.129831	0.00443646	0.0279791	IGF2BP2	10644
ENSG00000073803	534.697	0.490325	0.170781	0.000315359	0.00332518	MAP3K13	9175
ENSG00000073849	0.236844	0.0214655	0.437444	0.689086	NA	ST6GAL1	6480
ENSG00000073861	0	0	0.463118	NA	NA	TBX21	30009
ENSG00000073910	0.894687	0.145254	0.499733	0.109816	NA	FRY	10129
ENSG00000073921	1159.89	-0.215435	0.101264	0.0194294	0.0859532	PICALM	8301
ENSG00000073969	308.126	0.183489	0.160048	0.150073	0.356676	NSF	4905
ENSG00000074047	105.724	0.903244	0.196069	5.32812e-08	1.75934e-06	GLI2	2736
ENSG00000074054	257.59	0.183385	0.116476	0.0750834	0.225918	CLASP1	23332
ENSG00000074071	1951.52	-0.174314	0.120383	0.0989008	0.270685	MRPS34	65993
ENSG00000074181	0	0	0.463118	NA	NA	NOTCH3	4854
ENSG00000074201	481.959	-0.0454126	0.20241	0.743034	0.877412	CLNS1A	1207
ENSG00000074211	0.479879	0.0525438	0.441419	0.409184	NA	PPP2R2C	5522
ENSG00000074219	1.58252	0.255067	0.63131	0.0278943	0.112789	TEAD2	8463
ENSG00000074266	385.176	-0.112419	0.205322	0.423353	0.660012	EED	8726
ENSG00000074276	0	0	0.463118	NA	NA	CDHR2	54825
ENSG00000074317	0	0	0.463118	NA	NA	SNCB	6620
ENSG00000074319	323.15	-0.067162	0.13194	0.551809	0.759586	TSG101	7251
ENSG00000074356	471.122	-0.0792011	0.152287	0.521379	0.737927	NCBP3	55421
ENSG00000074370	0	0	0.463118	NA	NA	ATP2A3	489
ENSG00000074410	1947.74	-1.26895	0.120402	2.65594e-28	1.26224e-25	CA12	771
ENSG00000074416	1164.82	-0.692736	0.132208	3.33668e-09	1.40956e-07	MGLL	11343
ENSG00000074527	47.1828	0.228255	0.211069	0.117104	0.302096	NTN4	59277
ENSG00000074582	167.32	-0.353105	0.141478	0.00289853	0.0201941	BCS1L	617
ENSG00000074590	291.393	0.238928	0.132995	0.035168	0.132685	NUAK1	9891
ENSG00000074603	552.66	0.103654	0.122279	0.332458	0.576719	DPP8	54878
ENSG00000074621	94.7661	-0.234245	0.171943	0.0783063	0.232802	SLC24A1	9187
ENSG00000074657	122.575	0.0453616	0.157243	0.718077	0.861741	ZNF532	55205
ENSG00000074660	3.37398	0.253442	0.522389	0.0605725	0.194507	SCARF1	8578
ENSG00000074695	5567.45	0.0585708	0.103824	0.534737	0.746825	LMAN1	3998
ENSG00000074696	2256.73	0.392137	0.0924995	4.14302e-06	8.3532e-05	HACD3	51495
ENSG00000074706	0.446719	0.00107354	0.426783	0.985626	NA	IPCEF1	26034
ENSG00000074755	118.266	0.181829	0.173294	0.171459	0.387482	ZZEF1	23140
ENSG00000074771	0	0	0.463118	NA	NA	NOX3	50508
ENSG00000074800	25218.8	-0.598789	0.167946	1.2822e-05	0.000221299	ENO1	2023
ENSG00000074803	0.118422	0.0107158	0.435035	0.841021	NA	SLC12A1	6557
ENSG00000074842	3301.7	-0.0450218	0.16826	0.729037	0.868385	MYDGF	56005
ENSG00000074855	245.929	0.0775424	0.216996	0.58186	0.780998	ANO8	57719
ENSG00000074935	28.8663	-0.130604	0.230304	0.364468	0.610752	TUBE1	51175
ENSG00000074964	261.233	-0.0738038	0.198353	0.59359	0.788762	ARHGEF10L	55160
ENSG00000074966	4.50876	0.596791	0.715306	0.00748898	0.0418546	TXK	7294
ENSG00000075035	0	0	0.463118	NA	NA	WSCD2	9671
ENSG00000075043	0.136924	-0.0110947	0.435093	0.835494	NA	KCNQ2	3785
ENSG00000075073	0.342239	0.0120498	0.431291	0.832071	NA	TACR2	6865
ENSG00000075089	113.522	-0.140985	0.148846	0.247926	0.487536	ACTR6	64431
ENSG00000075131	147.044	-0.335265	0.148414	0.00616617	0.0361732	TIPIN	54962
ENSG00000075142	976.522	-0.328629	0.189667	0.0203658	0.08903	SRI	6717
ENSG00000075151	947.966	0.416779	0.123621	0.000107807	0.00135595	EIF4G3	8672
ENSG00000075188	194.582	-0.341265	0.275684	0.0386353	0.141633	NUP37	79023
ENSG00000075213	124.9	0.939049	0.201886	3.99124e-08	1.35488e-06	SEMA3A	10371
ENSG00000075218	1106.47	-0.435802	0.124941	5.96869e-05	0.000836329	GTSE1	51512
ENSG00000075223	611.177	-1.60281	0.130769	4.6045e-37	5.106e-34	SEMA3C	10512
ENSG00000075234	110.893	-0.0922108	0.152943	0.456561	0.685021	TTC38	55020
ENSG00000075239	388.472	-0.0207503	0.20523	0.88103	0.947307	ACAT1	38
ENSG00000075240	10.2602	0.222678	0.358868	0.132272	0.327042	GRAMD4	23151
ENSG00000075275	165.446	-0.226029	0.214427	0.122513	0.311836	CELSR1	9620
ENSG00000075290	0	0	0.463118	NA	NA	WNT8B	7479
ENSG00000075292	690.863	0.0898046	0.107044	0.352781	0.598259	ZNF638	27332
ENSG00000075303	111.963	0.00377983	0.168245	0.976783	0.990931	SLC25A40	55972
ENSG00000075336	285.083	-0.190121	0.133383	0.0944258	0.262199	TIMM21	29090
ENSG00000075340	0.136924	-0.0110947	0.435093	0.835494	NA	ADD2	119
ENSG00000075388	0	0	0.463118	NA	NA	FGF4	2249
ENSG00000075391	465.318	0.0363669	0.111143	0.714983	0.860165	RASAL2	9462
ENSG00000075399	115.364	0.650287	0.232907	0.000145959	0.00174039	VPS9D1	9605
ENSG00000075407	611.349	-0.00488459	0.0900887	0.95356	0.980612	ZNF37A	7587
ENSG00000075413	462.836	0.0252314	0.122392	0.813708	0.914459	MARK3	4140
ENSG00000075415	2597.65	-0.127185	0.163059	0.321989	0.565712	SLC25A3	5250
ENSG00000075420	795.87	-0.0168378	0.119388	0.872772	0.942756	FNDC3B	64778
ENSG00000075426	826.739	0.190813	0.0989077	0.0349316	0.132055	FOSL2	2355
ENSG00000075429	0	0	0.463118	NA	NA	CACNG5	27091
ENSG00000075461	0	0	0.463118	NA	NA	CACNG4	27092
ENSG00000075539	530.19	-0.235847	0.120104	0.0251645	0.104809	FRYL	285527
ENSG00000075568	496.884	-0.0728199	0.121728	0.494643	0.714914	TMEM131	23505
ENSG00000075618	3691.64	-1.16702	0.165595	1.48704e-14	1.66286e-12	FSCN1	6624
ENSG00000075624	8535.28	-0.132391	0.169643	0.312407	0.555769	ACTB	60
ENSG00000075643	243.071	-0.381511	0.119798	0.000280255	0.00300754	MOCOS	55034
ENSG00000075651	79.3548	0.422708	0.193481	0.00364319	0.0240237	PLD1	5337
ENSG00000075673	0	0	0.463118	NA	NA	ATP12A	479
ENSG00000075702	94.0963	-0.279698	0.220767	0.0625286	0.198917	WDR62	284403
ENSG00000075711	913.116	0.396602	0.114531	9.22215e-05	0.00119726	DLG1	1739
ENSG00000075785	2104.7	0.310258	0.0961655	0.000429893	0.00427548	RAB7A	7879
ENSG00000075790	1967.31	-0.461683	0.117604	8.53233e-06	0.000154686	BCAP29	55973
ENSG00000075826	74.0992	-0.120919	0.172552	0.359686	0.605492	SEC31B	25956
ENSG00000075856	659.319	-0.113162	0.119925	0.283086	0.525313	SART3	9733
ENSG00000075884	0.381288	-0.0398391	0.438171	0.506015	NA	ARHGAP15	55843
ENSG00000075886	0	0	0.463118	NA	NA	TUBA3D	113457
ENSG00000075891	91.1514	0.457414	0.245825	0.00579981	0.0345007	PAX2	5076
ENSG00000075914	409.119	-0.512421	0.161351	9.7023e-05	0.00124382	EXOSC7	23016
ENSG00000075945	137.989	-0.0789387	0.144562	0.509805	0.728333	KIFAP3	22920
ENSG00000075975	149.062	0.28239	0.263896	0.0745431	0.224982	MKRN2	23609
ENSG00000076003	536.286	-0.00894496	0.134551	0.937658	0.973246	MCM6	4175
ENSG00000076043	1655.97	-0.0212757	0.132547	0.850948	0.93321	REXO2	25996
ENSG00000076053	97.0667	0.0703993	0.184386	0.602416	0.795227	RBM7	10179
ENSG00000076067	144.085	0.257527	0.153088	0.0386702	0.14172	RBMS2	5939
ENSG00000076108	951.571	0.410654	0.137761	0.000427895	0.00426198	BAZ2A	11176
ENSG00000076201	444.413	-0.158525	0.166955	0.223545	0.458877	PTPN23	25930
ENSG00000076242	253.276	-0.231492	0.158128	0.0681053	0.211599	MLH1	4292
ENSG00000076248	283.106	-0.24478	0.202834	0.0892446	0.252784	UNG	7374
ENSG00000076258	23.881	0.231876	0.254976	0.129942	0.322841	FMO4	2329
ENSG00000076321	230.616	0.205944	0.132586	0.0688615	0.212843	KLHL20	27252
ENSG00000076344	0.361915	0.0373143	0.43771	0.528239	NA	RGS11	8786
ENSG00000076351	0.236844	0.0214655	0.437444	0.689086	NA	SLC46A1	113235
ENSG00000076356	19.1221	0.122995	0.256575	0.391426	0.634511	PLXNA2	5362
ENSG00000076382	368.524	-0.662943	0.154923	4.52769e-07	1.17676e-05	SPAG5	10615
ENSG00000076513	793.365	0.161323	0.146875	0.182728	0.404116	ANKRD13A	88455
ENSG00000076554	685.923	-0.569659	0.137528	1.41805e-06	3.31635e-05	TPD52	7163
ENSG00000076555	13.1175	0.116501	0.289693	0.400733	0.641395	ACACB	32
ENSG00000076604	233.012	0.161545	0.165826	0.213323	0.444936	TRAF4	9618
ENSG00000076641	698.018	0.644057	0.105047	2.12491e-11	1.45006e-09	PAG1	55824
ENSG00000076650	177.664	0.0656202	0.144471	0.583551	0.781533	GPATCH1	55094
ENSG00000076662	174.655	0.135647	0.144615	0.257773	0.497932	ICAM3	3385
ENSG00000076685	451.582	0.238687	0.133385	0.0357304	0.134123	NT5C2	22978
ENSG00000076706	294.741	-0.436685	0.304175	0.0142435	0.0681642	MCAM	4162
ENSG00000076716	148.879	0.211729	0.155353	0.0914788	0.25673	GPC4	2239
ENSG00000076770	0	0	0.463118	NA	NA	MBNL3	55796
ENSG00000076826	50.272	-0.417214	0.286088	0.0159865	0.0743852	CAMSAP3	57662
ENSG00000076864	1.91626	-0.101817	0.405803	0.316709	0.559985	RAP1GAP	5909
ENSG00000076924	30.4903	0.0288885	0.218928	0.836323	0.924197	XAB2	56949
ENSG00000076928	99.8748	-0.0149673	0.208376	0.914226	0.963438	ARHGEF1	9138
ENSG00000076928	99.8748	-0.0149673	0.208376	0.914226	0.963438	ARHGEF1	100505585
ENSG00000076944	99.0305	0.0235843	0.222932	0.866105	0.939406	STXBP2	6813
ENSG00000076984	441.844	0.0841553	0.191193	0.539037	0.749917	MAP2K7	5609
ENSG00000077009	0	0	0.463118	NA	NA	NMRK2	27231
ENSG00000077044	861.204	0.0168928	0.116303	0.869864	0.941309	DGKD	8527
ENSG00000077063	88.5054	0.148125	0.194218	0.286624	0.529369	CTTNBP2	83992
ENSG00000077080	0	0	0.463118	NA	NA	ACTL6B	51412
ENSG00000077092	1.14916	0.170609	0.498782	0.102648	NA	RARB	5915
ENSG00000077097	720.67	-0.199808	0.0928929	0.0199163	0.087699	TOP2B	7155
ENSG00000077147	2564.04	0.0480783	0.0799232	0.524541	0.739806	TM9SF3	56889
ENSG00000077150	387.685	-0.100967	0.124744	0.352116	0.597525	NFKB2	4791
ENSG00000077152	362.906	-0.204543	0.245388	0.172885	0.389532	UBE2T	29089
ENSG00000077157	114.404	0.172276	0.152915	0.165115	0.378434	PPP1R12B	4660
ENSG00000077232	1434.11	-0.30882	0.0829311	6.95733e-05	0.000954446	DNAJC10	54431
ENSG00000077235	362.537	0.0769889	0.149945	0.52939	0.742656	GTF3C1	2975
ENSG00000077238	323.266	-0.111328	0.111534	0.264544	0.505074	IL4R	3566
ENSG00000077254	707.786	0.0752867	0.126637	0.492518	0.713237	USP33	23032
ENSG00000077264	11.8558	-0.154269	0.29346	0.282366	0.524343	PAK3	5063
ENSG00000077274	0.125987	0.0107158	0.435035	0.841021	NA	CAPN6	827
ENSG00000077279	0.549435	-0.0417258	0.44496	0.452449	NA	DCX	1641
ENSG00000077312	509.201	-0.243031	0.158119	0.0555849	0.183907	SNRPA	6626
ENSG00000077327	0.248169	-0.000188748	0.434222	0.997177	NA	SPAG6	9576
ENSG00000077348	207.198	-0.271834	0.12743	0.0134663	0.0655825	EXOSC5	56915
ENSG00000077380	3636.48	-0.213523	0.0825111	0.00585035	0.0347237	DYNC1I2	1781
ENSG00000077420	2122.58	0.186511	0.0942201	0.0318371	0.12384	APBB1IP	54518
ENSG00000077454	12.5044	0.218506	0.383701	0.128202	0.319892	LRCH4	4034
ENSG00000077458	153.828	-0.19441	0.139274	0.0967382	0.266521	FAM76B	143684
ENSG00000077463	203.809	-0.00488465	0.183961	0.97106	0.987903	SIRT6	51548
ENSG00000077498	0	0	0.463118	NA	NA	TYR	7299
ENSG00000077514	389.53	-0.350665	0.167718	0.00811239	0.0447932	POLD3	10714
ENSG00000077522	0	0	0.463118	NA	NA	ACTN2	88
ENSG00000077549	3674.89	0.109508	0.200046	0.432049	0.666458	CAPZB	832
ENSG00000077585	22.5509	0.407645	0.335933	0.0229777	0.0979575	GPR137B	7107
ENSG00000077616	0	0	0.463118	NA	NA	NAALAD2	10003
ENSG00000077684	669.136	0.0770757	0.133508	0.498117	0.718453	JADE1	79960
ENSG00000077713	79.6969	-0.118988	0.207041	0.398397	0.640274	SLC25A43	203427
ENSG00000077721	751.098	-0.00212472	0.192966	0.987595	0.995895	UBE2A	7319
ENSG00000077782	860.27	0.424979	0.141297	0.000347487	0.00357895	FGFR1	2260
ENSG00000077800	0.125987	0.0107158	0.435035	0.841021	NA	FKBP6	8468
ENSG00000077935	0	0	0.463118	NA	NA	SMC1B	27127
ENSG00000077942	1.24303	0.0205702	0.392899	0.804842	NA	FBLN1	2192
ENSG00000077943	0.265841	0.0226826	0.43776	0.672939	NA	ITGA8	8516
ENSG00000077984	0.316186	-0.0283111	0.439405	0.601537	NA	CST7	8530
ENSG00000078018	35.4484	1.17967	0.384654	8.95123e-06	0.000161401	MAP2	4133
ENSG00000078043	208.41	0.164708	0.12684	0.133411	0.328676	PIAS2	9063
ENSG00000078053	129.958	-0.0179718	0.135488	0.8757	0.944475	AMPH	273
ENSG00000078061	210.824	-0.0928437	0.176968	0.485845	0.708683	ARAF	369
ENSG00000078070	107.054	0.143571	0.196863	0.30356	0.546539	MCCC1	56922
ENSG00000078081	0	0	0.463118	NA	NA	LAMP3	27074
ENSG00000078098	0.708243	0.0790791	0.454973	0.260702	NA	FAP	2191
ENSG00000078114	44.5528	-0.747812	0.302712	0.000234451	0.00259338	NEBL	10529
ENSG00000078124	215.104	-0.167042	0.145717	0.165646	0.378985	ACER3	55331
ENSG00000078140	1906.6	0.329601	0.0936588	0.000130287	0.00158187	UBE2K	3093
ENSG00000078142	247.661	0.174864	0.11373	0.0839496	0.242953	PIK3C3	5289
ENSG00000078177	98.9715	0.0471441	0.158612	0.708788	0.857597	N4BP2	55728
ENSG00000078237	188.516	0.230345	0.227564	0.122776	0.312401	TIGAR	57103
ENSG00000078246	312.822	-0.0611202	0.110078	0.536274	0.747565	TULP3	7289
ENSG00000078269	1022.16	0.534092	0.113789	1.41728e-07	4.11784e-06	SYNJ2	8871
ENSG00000078295	0.105395	-0.0110947	0.435093	0.835494	NA	ADCY2	108
ENSG00000078304	710.706	0.168926	0.113618	0.094801	0.262871	PPP2R5C	5527
ENSG00000078328	0	0	0.463118	NA	NA	RBFOX1	54715
ENSG00000078369	4620.64	-0.32301	0.0877344	7.38662e-05	0.00100096	GNB1	2782
ENSG00000078399	568.748	0.258606	0.156606	0.040623	0.146934	HOXA9	3205
ENSG00000078401	376.82	1.68306	0.155091	8.75606e-30	4.31544e-27	EDN1	1906
ENSG00000078403	306.865	-0.0464105	0.132253	0.681423	0.839834	MLLT10	8028
ENSG00000078487	151.064	-0.22263	0.1692	0.0911399	0.256297	ZCWPW1	55063
ENSG00000078549	0	0	0.463118	NA	NA	ADCYAP1R1	117
ENSG00000078579	0	0	0.463118	NA	NA	FGF20	26281
ENSG00000078589	0	0	0.463118	NA	NA	P2RY10	27334
ENSG00000078596	0	0	0.463118	NA	NA	ITM2A	9452
ENSG00000078618	1428.5	-0.10355	0.0868868	0.202409	0.431178	NRDC	4898
ENSG00000078668	758.562	-0.261552	0.108551	0.00722956	0.04078	VDAC3	7419
ENSG00000078674	1046.28	-0.134533	0.093292	0.118909	0.30535	PCM1	5108
ENSG00000078687	28.8852	0.14052	0.238555	0.332612	0.576761	TNRC6C	57690
ENSG00000078699	170.337	0.305168	0.144939	0.0112441	0.0567191	CBFA2T2	9139
ENSG00000078725	43.3987	0.808064	0.281173	5.57331e-05	0.000791506	BRINP1	1620
ENSG00000078747	333.181	-0.0584564	0.149089	0.631751	0.812243	ITCH	83737
ENSG00000078795	0.265841	0.0226826	0.43776	0.672939	NA	PKD2L2	27039
ENSG00000078804	40.1694	0.771286	0.444016	0.00118084	0.00973571	TP53INP2	58476
ENSG00000078808	3582.57	0.0685783	0.133211	0.546063	0.755053	SDF4	51150
ENSG00000078814	0.872977	-0.0848776	0.443873	0.283842	NA	MYH7B	57644
ENSG00000078898	0	0	0.463118	NA	NA	BPIFB2	80341
ENSG00000078900	30.2062	-0.0475594	0.202058	0.731303	0.869811	TP73	7161
ENSG00000078902	392.725	-0.104271	0.127057	0.342892	0.587091	TOLLIP	54472
ENSG00000078967	104.635	-0.445413	0.21651	0.00412748	0.026441	UBE2D4	51619
ENSG00000079101	0.25578	-0.000189025	0.434184	0.997175	NA	CLUL1	27098
ENSG00000079102	4.08587	0.142013	0.376487	0.25057	0.489838	RUNX1T1	862
ENSG00000079112	0.421582	-0.0353046	0.442086	0.519555	NA	CDH17	1015
ENSG00000079134	216.972	-0.167727	0.167677	0.199096	0.426974	THOC1	9984
ENSG00000079150	77.7179	-0.0108487	0.191432	0.936588	0.972698	FKBP7	51661
ENSG00000079156	274.059	-0.32556	0.1371	0.00497667	0.0304761	OSBPL6	114880
ENSG00000079215	30.8726	1.74314	0.385756	2.34584e-08	8.17175e-07	SLC1A3	6507
ENSG00000079246	5501.17	-0.241129	0.111155	0.0151253	0.0713902	XRCC5	7520
ENSG00000079257	41.4519	-0.189804	0.258665	0.204605	0.433618	LXN	56925
ENSG00000079263	19.8891	0.116228	0.230268	0.417109	0.654614	SP140	11262
ENSG00000079277	394.755	0.0604897	0.111745	0.545202	0.754383	MKNK1	8569
ENSG00000079308	136.357	-1.0613	0.197312	7.55735e-10	3.78067e-08	TNS1	7145
ENSG00000079313	111.813	-0.0862266	0.20156	0.535371	0.747322	REXO1	57455
ENSG00000079332	1289.35	0.0107175	0.0927435	0.90079	0.956794	SAR1A	56681
ENSG00000079335	12.9956	-0.0555103	0.256936	0.688589	0.844112	CDC14A	8556
ENSG00000079337	44.1646	-0.770455	0.309978	0.000202912	0.00229215	RAPGEF3	10411
ENSG00000079385	0.349804	0.0168209	0.421951	0.795048	NA	CEACAM1	634
ENSG00000079387	307.349	-0.320704	0.149512	0.0090943	0.0484265	SENP1	29843
ENSG00000079393	0.977845	0.0999605	0.452697	0.229577	NA	DUSP13	51207
ENSG00000079432	226.328	0.277695	0.17961	0.0423037	0.151653	CIC	23152
ENSG00000079435	8.94804	0.0508914	0.296175	0.693261	0.847362	LIPE	3991
ENSG00000079459	341.501	-0.235245	0.114953	0.0209573	0.0911966	FDFT1	2222
ENSG00000079462	379.874	-0.241269	0.134723	0.0350301	0.132277	PAFAH1B3	5050
ENSG00000079482	29.8974	-0.110597	0.250259	0.438799	0.671778	OPHN1	4983
ENSG00000079557	0.923511	0.099912	0.470779	0.182901	NA	AFM	173
ENSG00000079616	593.292	-0.676029	0.181589	4.62057e-06	9.12255e-05	KIF22	3835
ENSG00000079689	0	0	0.463118	NA	NA	SCGN	10590
ENSG00000079691	245.236	0.0825538	0.124036	0.444976	0.675791	CARMIL1	55604
ENSG00000079739	443.142	-0.0366326	0.125187	0.736397	0.873216	PGM1	5236
ENSG00000079785	2703.41	-0.888529	0.163288	8.12916e-10	4.03637e-08	DDX1	1653
ENSG00000079805	1556.04	-0.186133	0.151306	0.131384	0.325512	DNM2	1785
ENSG00000079819	4485.77	-0.284438	0.121178	0.00727297	0.040957	EPB41L2	2037
ENSG00000079841	0	0	0.463118	NA	NA	RIMS1	22999
ENSG00000079931	276.874	0.0833602	0.110343	0.399727	0.640968	MOXD1	26002
ENSG00000079950	300.482	0.0157685	0.11616	0.878345	0.945919	STX7	8417
ENSG00000079974	93.0063	-0.446212	0.19513	0.00235332	0.0171593	RABL2B	11158
ENSG00000079999	605.369	-0.240717	0.100014	0.00829276	0.0454684	KEAP1	9817
ENSG00000080007	0	0	0.463118	NA	NA	DDX43	55510
ENSG00000080031	2.34322	-0.0436098	0.346929	0.688643	0.844112	PTPRH	5794
ENSG00000080166	0.492189	0.02603	0.429056	0.673042	NA	DCT	1638
ENSG00000080189	617.361	0.0888713	0.130313	0.427102	0.662517	SLC35C2	51006
ENSG00000080200	351.246	-0.0330472	0.149352	0.786602	0.902043	CRYBG3	131544
ENSG00000080224	7.09729	0.116052	0.30191	0.393772	0.636917	EPHA6	285220
ENSG00000080293	0	0	0.463118	NA	NA	SCTR	6344
ENSG00000080298	33.0389	-0.298204	0.246671	0.0572685	0.187327	RFX3	5991
ENSG00000080345	2715.55	-0.283239	0.0808978	0.000194298	0.00220985	RIF1	55183
ENSG00000080371	603.786	0.0754469	0.143687	0.527147	0.741282	RAB21	23011
ENSG00000080493	160.864	1.04079	0.197404	1.41983e-09	6.49265e-08	SLC4A4	8671
ENSG00000080503	1696.08	-0.024019	0.0979312	0.789503	0.902593	SMARCA2	6595
ENSG00000080511	0	0	0.463118	NA	NA	RDH8	50700
ENSG00000080546	104.709	1.00333	0.299095	5.85109e-06	0.000112191	SESN1	27244
ENSG00000080561	18.9976	0.00559359	0.228251	0.968068	0.986452	MID2	11043
ENSG00000080572	0.137359	-0.0110947	0.435093	0.835494	NA	DNAAF6	139212
ENSG00000080573	0	0	0.463118	NA	NA	COL5A3	50509
ENSG00000080603	185.243	0.0933583	0.128814	0.400351	0.641092	SRCAP	10847
ENSG00000080608	2306.66	-0.152895	0.100526	0.0956849	0.264221	PUM3	9933
ENSG00000080618	0	0	0.463118	NA	NA	CPB2	1361
ENSG00000080644	0	0	0.463118	NA	NA	CHRNA3	1136
ENSG00000080709	0	0	0.463118	NA	NA	KCNN2	3781
ENSG00000080802	378.846	0.299634	0.135062	0.00897671	0.0479346	CNOT4	4850
ENSG00000080815	236.559	0.186484	0.140392	0.113002	0.295775	PSEN1	5663
ENSG00000080819	109.65	-0.091688	0.186415	0.500008	0.719803	CPOX	1371
ENSG00000080822	149.824	-0.213804	0.251096	0.157598	0.367859	CLDND1	56650
ENSG00000080823	802.686	0.114414	0.173113	0.386593	0.630184	MOK	5891
ENSG00000080824	32167.1	-0.638586	0.077628	4.60358e-18	9.28179e-16	HSP90AA1	3320
ENSG00000080839	635.187	-0.232185	0.125789	0.0331777	0.127195	RBL1	5933
ENSG00000080845	1039.6	0.186222	0.145655	0.122239	0.311319	DLGAP4	22839
ENSG00000080854	0	0	0.463118	NA	NA	IGSF9B	22997
ENSG00000080910	0	0	0.463118	NA	NA	CFHR2	3080
ENSG00000080947	22.985	0.202573	0.246531	0.176921	0.395944	CROCCP3	114819
ENSG00000080986	1099.32	-0.838381	0.110229	5.48562e-16	7.52548e-14	NDC80	10403
ENSG00000081014	94.7641	-0.0642373	0.182545	0.63315	0.813105	AP4E1	23431
ENSG00000081019	238.147	0.132812	0.154245	0.286423	0.5293	RSBN1	54665
ENSG00000081026	353.295	-0.116579	0.159206	0.357649	0.603581	MAGI3	260425
ENSG00000081041	6.02169	-0.0232904	0.300839	0.852721	0.934126	CXCL2	2920
ENSG00000081051	59.2422	-0.0229321	0.227631	0.86978	0.941309	AFP	174
ENSG00000081052	0.125987	0.0107158	0.435035	0.841021	NA	COL4A4	1286
ENSG00000081059	164.969	-0.521139	0.20663	0.000717422	0.00649437	TCF7	6932
ENSG00000081087	460.464	0.278213	0.137175	0.0163799	0.0757358	OSTM1	28962
ENSG00000081138	0.122182	-0.0110947	0.435093	0.835494	NA	CDH7	1005
ENSG00000081148	1.36127	0.243406	0.61049	0.0337187	NA	IMPG2	50939
ENSG00000081154	720.685	-0.21345	0.140337	0.0696602	0.214477	PCNP	57092
ENSG00000081177	21.8217	-0.123853	0.232528	0.388942	0.632496	EXD2	55218
ENSG00000081181	4.58252	0.187619	0.406432	0.152456	0.36015	ARG2	384
ENSG00000081189	64.5974	0.621023	0.213649	0.000118326	0.00147018	MEF2C	4208
ENSG00000081237	1.07902	0.108713	0.460858	0.198509	NA	PTPRC	5788
ENSG00000081248	0	0	0.463118	NA	NA	CACNA1S	779
ENSG00000081277	0	0	0.463118	NA	NA	PKP1	5317
ENSG00000081307	213.98	-0.0181501	0.155563	0.884446	0.94811	UBA5	79876
ENSG00000081320	208.966	-0.00207183	0.158727	0.986904	0.995599	STK17B	9262
ENSG00000081377	166.574	0.172714	0.18435	0.206409	0.436051	CDC14B	8555
ENSG00000081386	57.3409	0.0711539	0.197619	0.606446	0.797901	ZNF510	22869
ENSG00000081479	0	0	0.463118	NA	NA	LRP2	4036
ENSG00000081665	67.1025	0.134852	0.173985	0.309405	0.552726	ZNF506	440515
ENSG00000081692	157.422	0.159336	0.162358	0.214419	0.446592	JMJD4	65094
ENSG00000081721	137.703	-0.174042	0.197257	0.215271	0.447875	DUSP12	11266
ENSG00000081760	419.861	0.264894	0.158957	0.037741	0.139374	AACS	65985
ENSG00000081791	276.711	-0.0368782	0.137938	0.75106	0.880682	DELE1	9812
ENSG00000081800	0	0	0.463118	NA	NA	SLC13A1	6561
ENSG00000081803	35.3739	0.00758866	0.211217	0.95652	0.981854	CADPS2	93664
ENSG00000081818	0	0	0.463118	NA	NA	PCDHB4	56131
ENSG00000081842	0	0	0.463118	NA	NA	PCDHA6	56142
ENSG00000081853	0.487728	0.0738154	0.443046	0.317326	NA	PCDHGA2	56113
ENSG00000081870	800.101	-0.0579897	0.178757	0.663915	0.829863	HSPB11	51668
ENSG00000081913	124.596	0.0395806	0.19137	0.77184	0.893353	PHLPP1	23239
ENSG00000081923	129.035	1.88124	0.193354	2.94029e-24	9.54302e-22	ATP8B1	5205
ENSG00000081985	0	0	0.463118	NA	NA	IL12RB2	3595
ENSG00000082014	326.151	-0.0343746	0.19235	0.801404	0.908427	SMARCD3	6604
ENSG00000082068	367.201	0.0841655	0.172985	0.523198	0.738695	WDR70	55100
ENSG00000082074	0.210791	-0.0207372	0.437209	0.6991	NA	FYB1	2533
ENSG00000082126	42.8727	0.89188	0.363587	0.000133223	0.00161164	MPP4	58538
ENSG00000082146	83.9291	0.411272	0.226659	0.00902177	0.0481173	STRADB	55437
ENSG00000082153	1251.63	-0.0338325	0.214282	0.808558	0.911837	BZW1	9689
ENSG00000082175	0	0	0.463118	NA	NA	PGR	5241
ENSG00000082196	8.56479	0.121596	0.30847	0.369674	0.615982	C1QTNF3	114899
ENSG00000082212	287.154	-0.0121339	0.150805	0.92125	0.966382	ME2	4200
ENSG00000082213	312.538	-0.101079	0.133095	0.373295	0.619226	C5orf22	55322
ENSG00000082258	218.964	0.0936168	0.165678	0.468888	0.695517	CCNT2	905
ENSG00000082269	81.6604	-0.220028	0.182084	0.107646	0.285745	FAM135A	57579
ENSG00000082293	0	0	0.463118	NA	NA	COL19A1	1310
ENSG00000082397	15.4723	-0.472399	0.388793	0.0140695	0.0675653	EPB41L3	23136
ENSG00000082438	248.29	-0.908665	0.177909	4.61119e-09	1.89386e-07	COBLL1	22837
ENSG00000082458	27.8356	0.354947	0.261268	0.0299765	0.118578	DLG3	1741
ENSG00000082482	0.472314	0.051731	0.441139	0.414829	NA	KCNK2	3776
ENSG00000082497	336.418	-0.116486	0.129357	0.295387	0.53822	SERTAD4	56256
ENSG00000082512	37.378	-0.365456	0.272431	0.0281249	0.113515	TRAF5	7188
ENSG00000082515	376.945	-0.27612	0.132744	0.0147821	0.0701267	MRPL22	29093
ENSG00000082516	235.998	-0.367174	0.149572	0.00288354	0.0201107	GEMIN5	25929
ENSG00000082556	0	0	0.463118	NA	NA	OPRK1	4986
ENSG00000082641	656.659	-0.0787601	0.104064	0.404614	0.645046	NFE2L1	4779
ENSG00000082684	95.2815	0.714141	0.259182	0.000119853	0.00148499	SEMA5B	54437
ENSG00000082701	411.993	-0.244354	0.132886	0.0311216	0.121769	GSK3B	2932
ENSG00000082781	4008.71	0.244794	0.146274	0.0429829	0.153344	ITGB5	3693
ENSG00000082805	874.782	-0.123368	0.113263	0.221708	0.457051	ERC1	23085
ENSG00000082898	979.788	-0.693504	0.113179	1.81133e-11	1.26195e-09	XPO1	7514
ENSG00000082929	0	0	0.463118	NA	NA	LINC01587	10141
ENSG00000082996	157.059	-0.069883	0.150666	0.569111	0.772552	RNF13	11342
ENSG00000083067	0.343712	-0.0112673	0.431067	0.843023	NA	TRPM3	80036
ENSG00000083093	85.7911	0.00158536	0.178865	0.990509	0.99665	PALB2	79728
ENSG00000083097	23.5617	0.087614	0.221982	0.535809	0.74738	DOP1A	23033
ENSG00000083099	560.208	0.0867476	0.115824	0.398495	0.64035	LYRM2	57226
ENSG00000083123	21.6924	0.283851	0.270503	0.0746876	0.225163	BCKDHB	594
ENSG00000083168	458.09	-0.100907	0.139278	0.388432	0.631975	KAT6A	7994
ENSG00000083223	680.78	0.306354	0.149458	0.0126458	0.0624174	TUT7	79670
ENSG00000083290	0.235928	0.0214137	0.43743	0.68978	NA	ULK2	9706
ENSG00000083307	0.24232	-0.0215544	0.437436	0.688044	NA	GRHL2	79977
ENSG00000083312	1848.36	-0.00578701	0.175076	0.96507	0.985636	TNPO1	3842
ENSG00000083444	1682.01	0.0188914	0.107675	0.845825	0.930275	PLOD1	5351
ENSG00000083454	1.05859	-0.0129098	0.39043	0.8775	NA	P2RX5	5026
ENSG00000083457	231.33	0.0425471	0.156359	0.734105	0.871819	ITGAE	3682
ENSG00000083520	560.626	-0.0497187	0.119757	0.637041	0.814883	DIS3	22894
ENSG00000083535	146.75	-0.234294	0.175145	0.081169	0.23768	PIBF1	10464
ENSG00000083544	77.4503	-0.170014	0.177841	0.206111	0.435767	TDRD3	81550
ENSG00000083635	180.149	-0.18508	0.148129	0.128549	0.320578	NUFIP1	26747
ENSG00000083642	1043.83	-0.0239363	0.119209	0.819719	0.917645	PDS5B	23047
ENSG00000083720	502.049	0.0139475	0.129164	0.900223	0.956734	OXCT1	5019
ENSG00000083750	17.8629	0.0454411	0.239529	0.745361	0.878757	RRAGB	10325
ENSG00000083782	0	0	0.463118	NA	NA	EPYC	1833
ENSG00000083799	478.135	0.576167	0.1348	7.51204e-07	1.8546e-05	CYLD	1540
ENSG00000083807	20.7185	-0.0175507	0.263596	0.897224	0.954843	SLC27A5	10998
ENSG00000083812	52.1287	-0.107582	0.186362	0.429469	0.664571	ZNF324	25799
ENSG00000083814	0	0	0.463118	NA	NA	ZNF671	79891
ENSG00000083817	19.5812	-0.0745292	0.234385	0.59776	0.79156	ZNF416	55659
ENSG00000083828	18.2568	-0.0694443	0.25859	0.617629	0.804362	ZNF586	54807
ENSG00000083838	49.386	-0.216969	0.220846	0.140808	0.340782	ZNF446	55663
ENSG00000083844	191.048	0.416091	0.147176	0.000661227	0.00605571	ZNF264	9422
ENSG00000083845	8069.17	-0.305645	0.155032	0.0151016	0.0713372	RPS5	6193
ENSG00000083857	145.07	0.297396	0.166603	0.0235928	0.100047	FAT1	2195
ENSG00000083896	1222.13	0.0731614	0.101729	0.430428	0.665084	YTHDC1	91746
ENSG00000083937	447.697	0.181822	0.11374	0.0723175	0.220164	CHMP2B	25978
ENSG00000084070	271.896	0.297742	0.144379	0.0131314	0.0642661	SMAP2	64744
ENSG00000084072	147.894	-0.0188676	0.146745	0.875886	0.944505	PPIE	10450
ENSG00000084073	549.705	0.0183765	0.115417	0.857739	0.935935	ZMPSTE24	10269
ENSG00000084090	2851.06	0.0421742	0.12085	0.690954	0.845785	STARD7	56910
ENSG00000084092	215.349	-0.258587	0.179291	0.0578709	0.188424	NOA1	84273
ENSG00000084093	1585.95	0.235597	0.0836372	0.00264001	0.0187864	REST	5978
ENSG00000084110	0.137359	-0.0110947	0.435093	0.835494	NA	HAL	3034
ENSG00000084112	172.137	0.738741	0.217092	1.22619e-05	0.000213014	SSH1	54434
ENSG00000084207	5251.72	-0.0539195	0.0990455	0.552629	0.760243	GSTP1	2950
ENSG00000084234	12335.8	0.352791	0.112933	0.000436642	0.00431427	APLP2	334
ENSG00000084444	12.2159	0.140298	0.314317	0.308143	0.551359	FAM234B	57613
ENSG00000084453	0	0	0.463118	NA	NA	SLCO1A2	6579
ENSG00000084463	1258.98	-0.336136	0.121682	0.00155972	0.0122449	WBP11	51729
ENSG00000084623	1347.14	-0.614838	0.0994966	1.82448e-11	1.2645e-09	EIF3I	8668
ENSG00000084628	0	0	0.463118	NA	NA	NKAIN1	79570
ENSG00000084636	13.2746	-0.0817124	0.255214	0.560436	0.766408	COL16A1	1307
ENSG00000084652	839.501	-0.0881369	0.110696	0.37443	0.620454	TXLNA	200081
ENSG00000084674	0	0	0.463118	NA	NA	APOB	338
ENSG00000084676	247.751	0.198395	0.136547	0.0858805	0.246455	NCOA1	8648
ENSG00000084693	187.9	-0.00937025	0.138044	0.935785	0.972558	AGBL5	60509
ENSG00000084710	7.58387	0.522628	0.581271	0.0116486	0.0585156	EFR3B	22979
ENSG00000084731	126.048	0.258991	0.169261	0.050077	0.171349	KIF3C	3797
ENSG00000084733	1198.04	-0.016936	0.102388	0.855983	0.935299	RAB10	10890
ENSG00000084734	7.48733	0.0621347	0.297441	0.632091	0.812366	GCKR	2646
ENSG00000084754	1884.13	-0.0325861	0.151911	0.791502	0.903727	HADHA	3030
ENSG00000084764	93.7024	0.476921	0.296656	0.00813926	0.0448624	MAPRE3	22924
ENSG00000084774	593.208	-0.390833	0.127412	0.00038271	0.00388165	CAD	790
ENSG00000085063	2808.13	-0.0196409	0.0984414	0.827931	0.921177	CD59	966
ENSG00000085117	1503.36	-0.0269348	0.171351	0.837073	0.924476	CD82	3732
ENSG00000085185	95.4621	0.700674	0.2011	1.05388e-05	0.000185503	BCORL1	63035
ENSG00000085224	2136.53	0.252964	0.108394	0.00931272	0.0493329	ATRX	546
ENSG00000085231	279.981	-0.0514618	0.159317	0.684223	0.84196	AK6	102157402
ENSG00000085265	0.891567	0.0118389	0.395835	0.883272	NA	FCN1	2219
ENSG00000085274	77.9618	0.154822	0.173294	0.243129	0.482448	MYNN	55892
ENSG00000085276	233.862	-0.124797	0.121848	0.241944	0.480745	MECOM	2122
ENSG00000085365	283.955	0.235266	0.139733	0.0449663	0.158298	SCAMP1	9522
ENSG00000085377	191.48	0.0949915	0.13641	0.410487	0.649429	PREP	5550
ENSG00000085382	30.7487	0.175504	0.259082	0.236592	0.474574	HACE1	57531
ENSG00000085415	231.166	-0.225637	0.218042	0.125167	0.315633	SEH1L	81929
ENSG00000085433	87.6825	0.0219271	0.199615	0.873645	0.943176	WDR47	22911
ENSG00000085449	373.242	0.380214	0.163567	0.00363438	0.0239775	WDFY1	57590
ENSG00000085465	2.5092	-0.104153	0.368299	0.364327	0.610592	OVGP1	5016
ENSG00000085491	930.262	-0.0372035	0.170136	0.775745	0.895924	SLC25A24	29957
ENSG00000085511	229.371	-0.175318	0.137934	0.131664	0.326085	MAP3K4	4216
ENSG00000085514	3.48202	-0.0678826	0.324331	0.57678	0.777877	PILRA	29992
ENSG00000085552	0.484639	-0.0546818	0.441757	0.396809	NA	IGSF9	57549
ENSG00000085563	189.599	-0.372218	0.220142	0.0155093	0.072721	ABCB1	5243
ENSG00000085644	80.1693	-0.274641	0.180613	0.0451727	0.158815	ZNF213	7760
ENSG00000085662	4412.41	-0.596572	0.153813	3.68572e-06	7.5688e-05	AKR1B1	231
ENSG00000085719	1098.58	-0.257945	0.119814	0.0141288	0.0678256	CPNE3	8895
ENSG00000085721	629.285	-0.0481211	0.215113	0.730935	0.869607	RRN3	54700
ENSG00000085733	1855.9	0.215637	0.191877	0.123391	0.313231	CTTN	2017
ENSG00000085741	0	0	0.463118	NA	NA	WNT11	7481
ENSG00000085760	1210.03	-0.409669	0.0810234	6.89601e-08	2.22192e-06	MTIF2	4528
ENSG00000085788	100.265	0.546958	0.212424	0.000517352	0.00493975	DDHD2	23259
ENSG00000085831	1.30299	-0.0426558	0.37873	0.65144	NA	TTC39A	22996
ENSG00000085832	351.036	-0.0154058	0.120098	0.884016	0.947956	EPS15	2060
ENSG00000085840	116.447	-0.749653	0.281904	0.000136078	0.00164318	ORC1	4998
ENSG00000085871	98.2474	0.0721634	0.223816	0.608899	0.79885	MGST2	4258
ENSG00000085872	256.621	-0.124942	0.149121	0.306251	0.54923	CHERP	10523
ENSG00000085978	290.353	-0.0342407	0.132616	0.762414	0.886881	ATG16L1	55054
ENSG00000085982	585.25	-0.301676	0.143691	0.0117085	0.0587499	USP40	55230
ENSG00000085998	406.822	-0.00666927	0.150524	0.95662	0.981854	POMGNT1	55624
ENSG00000085999	100.477	-0.0541065	0.303238	0.670257	0.834498	RAD54L	8438
ENSG00000086015	312.661	-0.295513	0.137242	0.0108224	0.0551987	MAST2	23139
ENSG00000086061	2380.91	-0.269784	0.169533	0.0416148	0.149708	DNAJA1	3301
ENSG00000086062	1692.21	-0.00342815	0.157954	0.978277	0.991691	B4GALT1	2683
ENSG00000086065	798.413	-0.060981	0.211948	0.663004	0.829298	CHMP5	51510
ENSG00000086102	478.564	-0.0379187	0.109418	0.699921	0.851357	NFX1	4799
ENSG00000086159	0	0	0.463118	NA	NA	AQP6	363
ENSG00000086189	80.132	-0.391077	0.184192	0.00542834	0.0325823	DIMT1	27292
ENSG00000086200	92.2911	-0.0656588	0.149813	0.591446	0.787667	IPO11	51194
ENSG00000086205	0	0	0.463118	NA	NA	FOLH1	2346
ENSG00000086232	1829.34	-0.0310566	0.106676	0.747418	0.879934	EIF2AK1	27102
ENSG00000086288	0	0	0.463118	NA	NA	NME8	51314
ENSG00000086289	1098.08	0.222964	0.212779	0.126358	0.317314	EPDR1	54749
ENSG00000086300	460.021	-0.317247	0.189496	0.0248293	0.103966	SNX10	29887
ENSG00000086475	612.389	-0.168389	0.119934	0.109953	0.290192	SEPHS1	22929
ENSG00000086504	272.165	-0.0608539	0.230319	0.665513	0.830978	MRPL28	10573
ENSG00000086506	0	0	0.463118	NA	NA	HBQ1	3049
ENSG00000086544	55.5332	-0.116065	0.186296	0.394403	0.637397	ITPKC	80271
ENSG00000086548	0	0	0.463118	NA	NA	CEACAM6	4680
ENSG00000086570	1.62893	0.236954	0.579172	0.0449656	0.158298	FAT2	2196
ENSG00000086589	726.74	-0.0919992	0.122395	0.390057	0.633283	RBM22	55696
ENSG00000086598	887.112	0.0972394	0.114217	0.338739	0.582853	TMED2	10959
ENSG00000086619	86.7697	-0.19803	0.215615	0.173313	0.390285	ERO1B	56605
ENSG00000086666	476.119	0.250805	0.173624	0.0611421	0.195817	ZFAND6	54469
ENSG00000086696	0	0	0.463118	NA	NA	HSD17B2	3294
ENSG00000086712	543.134	-0.134809	0.129022	0.225013	0.460816	TXLNG	55787
ENSG00000086717	0	0	0.463118	NA	NA	PPEF1	5475
ENSG00000086730	2.5114	-0.0657467	0.361817	0.538814	0.749765	LAT2	7462
ENSG00000086758	913.509	0.161539	0.153848	0.194515	0.421016	HUWE1	10075
ENSG00000086827	275.97	-0.0829737	0.147169	0.493144	0.713601	ZW10	9183
ENSG00000086848	53.9481	0.267462	0.194417	0.0596805	0.192666	ALG9	79796
ENSG00000086967	0	0	0.463118	NA	NA	MYBPC2	4606
ENSG00000086991	0	0	0.463118	NA	NA	NOX4	50507
ENSG00000087008	374.57	-0.0499797	0.146781	0.679166	0.838859	ACOX3	8310
ENSG00000087053	649.248	-0.315806	0.120544	0.00276375	0.0194586	MTMR2	8898
ENSG00000087074	471.352	0.215355	0.107829	0.0263523	0.108432	PPP1R15A	23645
ENSG00000087076	2.65943	0.594195	0.949817	0.00419639	0.0268081	HSD17B14	51171
ENSG00000087077	2552.8	-0.0580961	0.0913317	0.493469	0.713807	TRIP6	7205
ENSG00000087085	0.987278	0.00147154	0.389871	0.985942	NA	ACHE	43
ENSG00000087086	8599.91	0.510293	0.107426	1.30904e-07	3.84535e-06	FTL	2512
ENSG00000087087	1760.66	-0.360286	0.122668	0.000751817	0.00672793	SRRT	51593
ENSG00000087088	256.546	0.0255016	0.301722	0.838666	0.925307	BAX	581
ENSG00000087095	160.964	0.0678582	0.135133	0.554096	0.76144	NLK	51701
ENSG00000087111	664.088	0.0756209	0.164325	0.556609	0.763351	PIGS	94005
ENSG00000087116	52.0816	0.864572	0.266982	1.39056e-05	0.000237538	ADAMTS2	9509
ENSG00000087128	0	0	0.463118	NA	NA	TMPRSS11E	28983
ENSG00000087152	454.372	-0.143286	0.166097	0.269529	0.510149	ATXN7L3	56970
ENSG00000087157	179.037	-0.246496	0.177807	0.0690324	0.213136	PGS1	9489
ENSG00000087191	2340.5	-0.402699	0.143115	0.000770967	0.00687618	PSMC5	5705
ENSG00000087206	300.49	-0.0334764	0.155476	0.788617	0.902387	UIMC1	51720
ENSG00000087237	0	0	0.463118	NA	NA	CETP	1071
ENSG00000087245	220.171	0.604887	0.148686	1.56267e-06	3.60389e-05	MMP2	4313
ENSG00000087250	0	0	0.463118	NA	NA	MT3	4504
ENSG00000087253	291.089	1.10223	0.158244	3.66254e-14	3.89899e-12	LPCAT2	54947
ENSG00000087258	0	0	0.463118	NA	NA	GNAO1	2775
ENSG00000087263	832.365	0.235622	0.17787	0.081906	0.238667	OGFOD1	55239
ENSG00000087266	347.352	0.071977	0.0998057	0.430768	0.6653	SH3BP2	6452
ENSG00000087269	1343.07	-0.337551	0.114306	0.000859469	0.00755913	NOP14	8602
ENSG00000087274	1078.12	0.218877	0.149605	0.0742774	0.22431	ADD1	118
ENSG00000087299	53.9999	-0.114395	0.189431	0.404012	0.644633	L2HGDH	79944
ENSG00000087301	47.9795	0.0160055	0.176077	0.903828	0.958379	TXNDC16	57544
ENSG00000087302	740.767	-0.156846	0.0996646	0.0851698	0.245156	RTRAF	51637
ENSG00000087303	18.8424	-0.378309	0.358957	0.0324144	0.125426	NID2	22795
ENSG00000087338	299.187	0.361064	0.115886	0.000419252	0.00418528	GMCL1	64395
ENSG00000087365	3423.44	-0.136111	0.144553	0.256027	0.495916	SF3B2	10992
ENSG00000087448	543.139	0.0623667	0.129124	0.574926	0.776941	KLHL42	57542
ENSG00000087460	4993.48	0.219916	0.228381	0.139536	0.338832	GNAS	2778
ENSG00000087470	634.182	-0.0451017	0.135282	0.69436	0.848004	DNM1L	10059
ENSG00000087494	14.2473	-0.328737	0.338467	0.0513795	0.174549	PTHLH	5744
ENSG00000087495	0	0	0.463118	NA	NA	PHACTR3	116154
ENSG00000087502	831.491	0.164127	0.19601	0.240607	0.479288	ERGIC2	51290
ENSG00000087510	5.52162	-0.276142	0.440664	0.0699948	0.21491	TFAP2C	7022
ENSG00000087586	3021.83	-0.567319	0.137287	1.5048e-06	3.49467e-05	AURKA	6790
ENSG00000087589	1.39514	0.0786445	0.403291	0.403406	0.6442	CASS4	57091
ENSG00000087842	200.179	-0.260937	0.17055	0.0493678	0.169707	PIR	8544
ENSG00000087884	338.314	0.259308	0.163021	0.0450464	0.158538	AAMDC	28971
ENSG00000087903	91.4683	-0.14371	0.188634	0.295699	0.538555	RFX2	5990
ENSG00000087995	96.9353	-0.019149	0.175357	0.884875	0.948299	METTL2A	339175
ENSG00000088002	0	0	0.463118	NA	NA	SULT2B1	6820
ENSG00000088035	126.669	-0.0893877	0.130058	0.423794	0.660012	ALG6	29929
ENSG00000088038	86.1773	0.0939836	0.178858	0.482483	0.705822	CNOT3	4849
ENSG00000088053	1.29636	0.135809	0.453878	0.176644	NA	GP6	51206
ENSG00000088179	84.7061	0.0409097	0.166101	0.751458	0.880716	PTPN4	5775
ENSG00000088205	3586.08	-0.147293	0.113108	0.143981	0.34584	DDX18	8886
ENSG00000088247	7654.14	-0.15477	0.171184	0.240488	0.479288	KHSRP	8570
ENSG00000088256	1697.31	-0.0672204	0.154653	0.58944	0.786469	GNA11	2767
ENSG00000088280	24.3885	0.684708	0.351276	0.0011647	0.00962654	ASAP3	55616
ENSG00000088298	42.3145	0.445428	0.273288	0.00983996	0.0514701	EDEM2	55741
ENSG00000088298	42.3145	0.445428	0.273288	0.00983996	0.0514701	EDEM2	111089941
ENSG00000088305	67.1749	-0.0959586	0.2024	0.491475	0.712799	DNMT3B	1789
ENSG00000088320	0	0	0.463118	NA	NA	REM1	28954
ENSG00000088325	4120.35	-0.745657	0.168234	1.68179e-07	4.8128e-06	TPX2	22974
ENSG00000088356	890.76	-0.340087	0.185675	0.0153545	0.0722853	PDRG1	81572
ENSG00000088367	449.573	1.10681	0.142334	8.89333e-17	1.49802e-14	EPB41L1	2036
ENSG00000088386	0	0	0.463118	NA	NA	SLC15A1	6564
ENSG00000088387	59.3048	-0.0517573	0.211356	0.711004	0.858794	DOCK9	23348
ENSG00000088448	355.834	0.199627	0.162703	0.121108	0.309265	ANKRD10	55608
ENSG00000088451	36.4541	-0.0697451	0.218245	0.620041	0.805674	TGDS	23483
ENSG00000088538	6.24316	-0.101888	0.307889	0.441403	0.673346	DOCK3	1795
ENSG00000088543	11.1689	0.358049	0.382344	0.0395627	0.144117	C3orf18	51161
ENSG00000088682	229.003	-0.227513	0.138949	0.0516125	0.175117	COQ9	57017
ENSG00000088726	0.952393	0.0650121	0.417727	0.4312	NA	TMEM40	55287
ENSG00000088727	233.802	-0.367094	0.174294	0.00685631	0.0392922	KIF9	64147
ENSG00000088756	37.2756	0.748769	0.335695	0.000437275	0.00431663	ARHGAP28	79822
ENSG00000088766	207.672	0.0786152	0.221809	0.577608	0.778605	CRLS1	54675
ENSG00000088782	0	0	0.463118	NA	NA	DEFB127	140850
ENSG00000088808	50.7959	-0.119727	0.186599	0.380163	0.625705	PPP1R13B	23368
ENSG00000088812	123.727	0.108012	0.221769	0.447841	0.678364	ATRN	8455
ENSG00000088826	125.116	-0.308216	0.153509	0.0136805	0.0662466	SMOX	54498
ENSG00000088827	0.105395	-0.0110947	0.435093	0.835494	NA	SIGLEC1	6614
ENSG00000088832	2488.89	0.0909887	0.127168	0.408198	0.647741	FKBP1A	2280
ENSG00000088833	625.551	-0.0953157	0.122109	0.372367	0.618072	NSFL1C	55968
ENSG00000088836	2.74045	0.172384	0.426407	0.157976	0.367982	SLC4A11	83959
ENSG00000088854	96.59	0.421174	0.185857	0.00301912	0.0208055	C20orf194	25943
ENSG00000088876	45.32	0.188244	0.220143	0.196735	0.423845	ZNF343	79175
ENSG00000088881	0.460661	0.0251141	0.429955	0.679337	NA	EBF4	57593
ENSG00000088882	0	0	0.463118	NA	NA	CPXM1	56265
ENSG00000088888	700.539	0.317674	0.112914	0.00154514	0.0121736	MAVS	57506
ENSG00000088899	33.1416	0.473836	0.363303	0.0127602	0.0628424	LZTS3	9762
ENSG00000088926	0	0	0.463118	NA	NA	F11	2160
ENSG00000088930	1499.79	-0.127988	0.108693	0.190472	0.415238	XRN2	22803
ENSG00000088970	50.1948	0.390634	0.24466	0.0158117	0.0739044	KIZ	55857
ENSG00000088986	3599.81	-0.284151	0.102402	0.00221387	0.0163485	DYNLL1	8655
ENSG00000088992	0.741001	0.071303	0.434051	0.355896	NA	TESC	54997
ENSG00000089006	797.579	-0.068799	0.096754	0.439737	0.672363	SNX5	27131
ENSG00000089009	1361.63	-0.130362	0.0967264	0.142702	0.343698	RPL6	6128
ENSG00000089012	0	0	0.463118	NA	NA	SIRPG	55423
ENSG00000089022	230.746	0.0526269	0.197737	0.702666	0.853447	MAPKAPK5	8550
ENSG00000089041	3.2874	0.105997	0.342683	0.389774	0.633283	P2RX7	5027
ENSG00000089048	1935.99	-0.251716	0.159383	0.0485588	0.167706	ESF1	51575
ENSG00000089050	104.906	0.165905	0.163965	0.198657	0.426375	RBBP9	10741
ENSG00000089053	949.912	0.013331	0.0997008	0.88393	0.947956	ANAPC5	51433
ENSG00000089057	101.039	0.392696	0.179246	0.0045658	0.028632	SLC23A2	9962
ENSG00000089060	107.946	0.0927211	0.148082	0.445529	0.676145	SLC8B1	80024
ENSG00000089063	315.163	0.27685	0.245919	0.0746357	0.225068	TMEM230	29058
ENSG00000089091	19.6388	0.0352139	0.236464	0.801151	0.908427	DZANK1	55184
ENSG00000089094	245.609	-0.00442812	0.167673	0.972759	0.988734	KDM2B	84678
ENSG00000089101	0.265841	0.0226826	0.43776	0.672939	NA	CFAP61	26074
ENSG00000089116	0	0	0.463118	NA	NA	LHX5	64211
ENSG00000089123	37.2952	0.13547	0.226202	0.346707	0.591718	TASP1	55617
ENSG00000089127	11.7671	0.00707228	0.280893	0.957094	0.98196	OAS1	4938
ENSG00000089154	825.018	-0.0230307	0.122602	0.829905	0.921831	GCN1	10985
ENSG00000089157	2550.71	0.0507322	0.196528	0.712407	0.85917	RPLP0	6175
ENSG00000089159	1393.42	0.116049	0.171297	0.377568	0.623207	PXN	5829
ENSG00000089163	1.49486	-0.0553014	0.393472	0.542182	0.75217	SIRT4	23409
ENSG00000089169	0	0	0.463118	NA	NA	RPH3A	22895
ENSG00000089177	303.537	0.200165	0.119762	0.0570332	0.186885	KIF16B	55614
ENSG00000089195	555.764	-0.283817	0.184247	0.0407189	0.147201	TRMT6	51605
ENSG00000089199	0	0	0.463118	NA	NA	CHGB	1114
ENSG00000089220	6315.42	0.251014	0.113933	0.0130897	0.0641327	PEBP1	5037
ENSG00000089225	0	0	0.463118	NA	NA	TBX5	6910
ENSG00000089234	153.848	-0.0660058	0.135199	0.56509	0.769471	BRAP	8315
ENSG00000089248	1402.65	-0.0592555	0.124726	0.585066	0.782907	ERP29	10961
ENSG00000089250	0	0	0.463118	NA	NA	NOS1	4842
ENSG00000089280	5556.76	-0.119417	0.113532	0.237745	0.475812	FUS	2521
ENSG00000089289	466.901	-0.152767	0.103921	0.105146	0.281412	IGBP1	3476
ENSG00000089327	492.232	-0.000442882	0.173752	0.997317	0.99943	FXYD5	53827
ENSG00000089335	85.8068	0.411314	0.182495	0.0033686	0.0226508	ZNF302	55900
ENSG00000089351	430.583	0.0117069	0.157415	0.925783	0.967984	GRAMD1A	57655
ENSG00000089356	0	0	0.463118	NA	NA	FXYD3	5349
ENSG00000089472	0	0	0.463118	NA	NA	HEPH	9843
ENSG00000089486	377.546	0.342578	0.15945	0.00757944	0.0423243	CDIP1	29965
ENSG00000089505	0.274283	-0.0244689	0.437465	0.653727	NA	CMTM1	113540
ENSG00000089558	0	0	0.463118	NA	NA	KCNH4	23415
ENSG00000089597	1793.6	0.131965	0.100379	0.150111	0.3567	GANAB	23193
ENSG00000089639	48.3506	0.315899	0.247565	0.0457892	0.160389	GMIP	51291
ENSG00000089682	316.763	0.0169687	0.117454	0.870239	0.941408	RBM41	55285
ENSG00000089685	2494.12	-0.322406	0.103107	0.000549626	0.0052056	BIRC5	332
ENSG00000089692	3.17294	-0.182771	0.410097	0.156188	0.365601	LAG3	3902
ENSG00000089693	1769.33	0.0494415	0.117765	0.634725	0.813786	MLF2	8079
ENSG00000089723	50.2894	-0.794827	0.38017	0.000495422	0.0047807	OTUB2	78990
ENSG00000089737	1454.64	0.0618286	0.140714	0.599515	0.793176	DDX24	57062
ENSG00000089775	36.9658	-0.137544	0.240387	0.342487	0.586546	ZBTB25	7597
ENSG00000089818	82.074	0.206248	0.224248	0.161774	0.373673	NECAP1	25977
ENSG00000089820	0.581187	0.0188478	0.414295	0.788625	NA	ARHGAP4	393
ENSG00000089847	1.4651	0.0343635	0.369798	0.723337	0.865209	ANKRD24	170961
ENSG00000089876	120.509	0.167655	0.169086	0.201217	0.429791	DHX32	55760
ENSG00000089902	298.631	0.151316	0.133809	0.184147	0.405904	RCOR1	23186
ENSG00000089916	337.089	-0.0925161	0.117717	0.373686	0.619672	GPATCH2L	55668
ENSG00000090006	151.067	-0.103631	0.169131	0.42757	0.662583	LTBP4	8425
ENSG00000090013	714.053	-0.0137264	0.111623	0.890746	0.950838	BLVRB	645
ENSG00000090020	163.046	0.0076897	0.13301	0.945979	0.977265	SLC9A1	6548
ENSG00000090054	95.1419	0.0284838	0.168943	0.826776	0.920662	SPTLC1	10558
ENSG00000090060	1092.21	-0.314527	0.100488	0.00057732	0.00542159	PAPOLA	10914
ENSG00000090061	344.79	-0.00100485	0.104677	0.99156	0.99703	CCNK	8812
ENSG00000090097	446.558	0.321917	0.218864	0.0335021	0.12796	PCBP4	57060
ENSG00000090104	0	0	0.463118	NA	NA	RGS1	5996
ENSG00000090238	30.6578	0.846804	0.353089	0.000184452	0.00213065	YPEL3	83719
ENSG00000090263	1299.81	-0.339183	0.119848	0.00124204	0.0101274	MRPS33	51650
ENSG00000090266	4236.76	-0.0394938	0.0963558	0.656366	0.825637	NDUFB2	4708
ENSG00000090273	1317.92	-0.520688	0.170669	0.000139653	0.00167571	NUDC	10726
ENSG00000090316	805.517	0.00216742	0.10707	0.982122	0.994378	MAEA	10296
ENSG00000090339	503.221	-0.315796	0.21149	0.0340222	0.129352	ICAM1	3383
ENSG00000090372	157.923	0.0611262	0.175996	0.644918	0.81992	STRN4	29888
ENSG00000090376	0	0	0.463118	NA	NA	IRAK3	11213
ENSG00000090382	0	0	0.463118	NA	NA	LYZ	4069
ENSG00000090402	0	0	0.463118	NA	NA	SI	6476
ENSG00000090432	336.62	-0.0687614	0.18206	0.609171	0.798918	MUL1	79594
ENSG00000090447	78.4036	-0.876287	0.221629	9.54993e-07	2.31477e-05	TFAP4	7023
ENSG00000090470	297.61	-0.263912	0.151563	0.0330191	0.126825	PDCD7	10081
ENSG00000090487	676.24	-0.00133686	0.121336	0.989976	0.996566	SPG21	51324
ENSG00000090512	0.122182	-0.0110947	0.435093	0.835494	NA	FETUB	26998
ENSG00000090520	813.321	-0.170371	0.133955	0.135103	0.331481	DNAJB11	51726
ENSG00000090530	1034.84	-0.620111	0.103977	6.82436e-11	4.09062e-09	P3H2	55214
ENSG00000090534	0	0	0.463118	NA	NA	THPO	7066
ENSG00000090539	0	0	0.463118	NA	NA	CHRD	8646
ENSG00000090554	0	0	0.463118	NA	NA	FLT3LG	2323
ENSG00000090565	302.183	0.00386567	0.160545	0.975711	0.990448	RAB11FIP3	9727
ENSG00000090581	372.473	0.212075	0.324263	0.156493	0.365985	GNPTG	84572
ENSG00000090612	171.216	-0.041059	0.1585	0.744855	0.87847	ZNF268	10795
ENSG00000090615	1359.52	0.271701	0.152148	0.0286075	0.114663	GOLGA3	2802
ENSG00000090621	4368.5	-0.113749	0.190259	0.40735	0.647225	PABPC4	8761
ENSG00000090659	0	0	0.463118	NA	NA	CD209	30835
ENSG00000090661	0	0	0.463118	NA	NA	CERS4	79603
ENSG00000090674	19.354	-0.04278	0.231617	0.760258	0.886268	MCOLN1	57192
ENSG00000090686	2061.75	-0.119575	0.114123	0.238995	0.477309	USP48	84196
ENSG00000090776	16.324	0.0369085	0.25854	0.788215	0.902387	EFNB1	1947
ENSG00000090857	768.801	-0.00231013	0.133042	0.983763	0.994751	PDPR	55066
ENSG00000090861	1428.29	-0.26018	0.160909	0.0427291	0.152708	AARS1	16
ENSG00000090863	2050.33	0.0205308	0.156477	0.869827	0.941309	GLG1	2734
ENSG00000090889	942.821	-0.701254	0.143478	2.08135e-08	7.36611e-07	KIF4A	24137
ENSG00000090905	1314.81	-0.116642	0.128509	0.292515	0.535589	TNRC6A	27327
ENSG00000090924	109.267	0.0359008	0.166676	0.781385	0.899393	PLEKHG2	64857
ENSG00000090932	0	0	0.463118	NA	NA	DLL3	10683
ENSG00000090971	18.4245	0.102232	0.267201	0.467154	0.693911	NAT14	57106
ENSG00000090975	82.9366	0.10793	0.181809	0.423594	0.660012	PITPNM2	57605
ENSG00000090989	481.063	-0.0403516	0.109183	0.681178	0.83973	EXOC1	55763
ENSG00000091009	313.723	-0.246406	0.178487	0.0696788	0.214484	RBM27	54439
ENSG00000091010	0	0	0.463118	NA	NA	POU4F3	5459
ENSG00000091039	1303.6	0.111899	0.11694	0.279441	0.521021	OSBPL8	114882
ENSG00000091073	718.03	-0.0743193	0.206333	0.594423	0.789184	DTX2	113878
ENSG00000091106	0	0	0.463118	NA	NA	NLRC4	58484
ENSG00000091127	248.317	-0.181026	0.13796	0.119607	0.306551	PUS7	54517
ENSG00000091128	1.71353	0.300621	0.64153	0.0266653	0.109315	LAMB4	22798
ENSG00000091129	34.7767	-1.79868	0.395248	2.21459e-08	7.7756e-07	NRCAM	4897
ENSG00000091136	3296.73	0.00723516	0.127681	0.947725	0.978005	LAMB1	3912
ENSG00000091137	2.39957	0.0325089	0.336105	0.77172	0.89335	SLC26A4	5172
ENSG00000091138	0	0	0.463118	NA	NA	SLC26A3	1811
ENSG00000091140	852.682	-0.489226	0.09259	9.80253e-09	3.7376e-07	DLD	1738
ENSG00000091157	86.1448	-0.0174104	0.16443	0.892219	0.952025	WDR7	23335
ENSG00000091164	670.802	-0.15815	0.12737	0.150814	0.357796	TXNL1	9352
ENSG00000091181	0.353893	0.030508	0.440136	0.57517	NA	IL5RA	3568
ENSG00000091262	0	0	0.463118	NA	NA	ABCC6	368
ENSG00000091317	1500.12	0.0133953	0.14411	0.910738	0.961993	CMTM6	54918
ENSG00000091409	265.248	-0.165131	0.157352	0.190578	0.4154	ITGA6	3655
ENSG00000091428	0	0	0.463118	NA	NA	RAPGEF4	11069
ENSG00000091436	1779.19	-0.234039	0.0844724	0.00306598	0.0210361	MAP3K20	51776
ENSG00000091482	0.517815	0.0579133	0.442962	0.376147	NA	SMPX	23676
ENSG00000091483	589.293	-0.00620861	0.211728	0.964431	0.985636	FH	2271
ENSG00000091490	594.497	-0.567711	0.342742	0.00408346	0.0262252	SEL1L3	23231
ENSG00000091513	0	0	0.463118	NA	NA	TF	7018
ENSG00000091527	1273.49	-0.442248	0.142447	0.000218152	0.00243536	CDV3	55573
ENSG00000091536	0.244409	0.0217663	0.437522	0.685065	NA	MYO15A	51168
ENSG00000091542	486.667	0.210241	0.146783	0.0826497	0.240188	ALKBH5	54890
ENSG00000091583	0.824049	0.0673857	0.408653	0.44249	NA	APOH	350
ENSG00000091592	210.645	0.108572	0.126766	0.322554	0.566258	NLRP1	22861
ENSG00000091622	85.2096	-0.395958	0.210949	0.00896134	0.0479256	PITPNM3	83394
ENSG00000091640	978.65	-0.236626	0.164557	0.0685072	0.212253	SPAG7	9552
ENSG00000091651	667.364	-0.0694956	0.170454	0.595375	0.789818	ORC6	23594
ENSG00000091656	416.562	0.0949379	0.140152	0.418969	0.656147	ZFHX4	79776
ENSG00000091664	0	0	0.463118	NA	NA	SLC17A6	57084
ENSG00000091704	0	0	0.463118	NA	NA	CPA1	1357
ENSG00000091732	428.581	-0.359225	0.136805	0.00192382	0.0146706	ZC3HC1	51530
ENSG00000091831	0	0	0.463118	NA	NA	ESR1	2099
ENSG00000091844	38.6047	-0.359669	0.228951	0.0210942	0.0916723	RGS17	26575
ENSG00000091879	0.79059	0.0866611	0.46028	0.229005	NA	ANGPT2	285
ENSG00000091947	245.258	0.334674	0.154277	0.00768955	0.0428317	TMEM101	84336
ENSG00000091972	0	0	0.463118	NA	NA	CD200	4345
ENSG00000091986	5459.52	1.58643	0.131353	3.85657e-36	3.94765e-33	CCDC80	151887
ENSG00000092009	0	0	0.463118	NA	NA	CMA1	1215
ENSG00000092010	1055.8	-0.200856	0.153972	0.107356	0.285432	PSME1	5720
ENSG00000092020	461.821	-0.403794	0.188917	0.00474063	0.0293932	PPP2R3C	55012
ENSG00000092036	32.9393	0.0630315	0.230798	0.654477	0.824727	HAUS4	54930
ENSG00000092051	0.125987	0.0107158	0.435035	0.841021	NA	JPH4	84502
ENSG00000092054	0	0	0.463118	NA	NA	MYH7	4625
ENSG00000092067	0	0	0.463118	NA	NA	CEBPE	1053
ENSG00000092068	2.62665	0.232564	0.453137	0.0915639	0.25673	SLC7A8	23428
ENSG00000092094	76.44	-0.0649311	0.177362	0.625645	0.809004	OSGEP	55644
ENSG00000092096	0.251974	0.0223249	0.437669	0.677644	NA	SLC22A17	51310
ENSG00000092098	0.396899	-0.0415895	0.438486	0.491447	NA	RNF31	55072
ENSG00000092108	441.151	0.057062	0.132396	0.613997	0.80217	SCFD1	23256
ENSG00000092140	308.587	-0.5969	0.155457	4.32333e-06	8.61236e-05	G2E3	55632
ENSG00000092148	679.648	0.0477882	0.0878789	0.560468	0.766408	HECTD1	25831
ENSG00000092199	1071.85	-0.0965389	0.123766	0.370942	0.616785	HNRNPC	3183
ENSG00000092200	0	0	0.463118	NA	NA	RPGRIP1	57096
ENSG00000092201	1572.76	-0.0401779	0.12214	0.707053	0.856197	SUPT16H	11198
ENSG00000092203	330.753	0.138296	0.162385	0.280744	0.522133	TOX4	9878
ENSG00000092208	21.9327	0.0886926	0.253825	0.529283	0.742638	GEMIN2	8487
ENSG00000092295	4.32359	-0.0361841	0.315869	0.764391	0.888285	TGM1	7051
ENSG00000092330	97.022	0.10382	0.157071	0.409033	0.648207	TINF2	26277
ENSG00000092345	0	0	0.463118	NA	NA	DAZL	1618
ENSG00000092377	0	0	0.463118	NA	NA	TBL1Y	90665
ENSG00000092421	278.249	-2.73747	0.27994	4.19455e-24	1.32897e-21	SEMA6A	57556
ENSG00000092439	471.88	0.158869	0.163467	0.217436	0.45097	TRPM7	54822
ENSG00000092445	136.729	-0.129135	0.146313	0.284772	0.52712	TYRO3	7301
ENSG00000092470	374.949	-0.353891	0.173419	0.00884784	0.047505	WDR76	79968
ENSG00000092529	0	0	0.463118	NA	NA	CAPN3	825
ENSG00000092531	422.91	0.157983	0.108574	0.105589	0.282257	SNAP23	8773
ENSG00000092607	40.2145	-0.0438129	0.200186	0.751163	0.880682	TBX15	6913
ENSG00000092621	0	0	0.463118	NA	NA	PHGDH	26227
ENSG00000092758	0.611603	0.0215795	0.404664	0.778498	NA	COL9A3	1299
ENSG00000092820	2759.98	-0.226596	0.160145	0.0762439	0.228512	EZR	7430
ENSG00000092841	11397.4	0.068895	0.108861	0.481885	0.705439	MYL6	4637
ENSG00000092847	245.677	0.0446589	0.146068	0.710887	0.858794	AGO1	26523
ENSG00000092850	0	0	0.463118	NA	NA	TEKT2	27285
ENSG00000092853	2393.58	-0.606666	0.139296	4.26869e-07	1.11818e-05	CLSPN	63967
ENSG00000092871	140.71	-0.111867	0.131748	0.321091	0.564656	RFFL	117584
ENSG00000092929	2.32064	0.0987866	0.381648	0.364102	0.610446	UNC13D	201294
ENSG00000092931	133.69	0.184442	0.187566	0.181165	0.401781	MFSD11	79157
ENSG00000092964	182.331	0.0653765	0.138862	0.575521	0.777544	DPYSL2	1808
ENSG00000092969	2561.88	0.787316	0.143078	6.42925e-10	3.25301e-08	TGFB2	7042
ENSG00000092978	414.927	-0.033141	0.118425	0.751164	0.880682	GPATCH2	55105
ENSG00000093000	546.429	-0.183265	0.130344	0.101381	0.274671	NUP50	10762
ENSG00000093009	271.688	-0.453898	0.1816	0.00126006	0.0102491	CDC45	8318
ENSG00000093010	1636.91	0.0416498	0.29569	0.745633	0.878998	COMT	1312
ENSG00000093072	0	0	0.463118	NA	NA	ADA2	51816
ENSG00000093134	0	0	0.463118	NA	NA	VNN3	55350
ENSG00000093144	462.967	-0.16073	0.131388	0.153123	0.361277	ECHDC1	55862
ENSG00000093167	815.28	-0.157586	0.105808	0.0994155	0.2716	LRRFIP2	9209
ENSG00000093183	266.036	0.124018	0.143151	0.297679	0.540405	SEC22C	9117
ENSG00000093217	41.9809	0.098306	0.196845	0.477787	0.702609	XYLB	9942
ENSG00000094631	205.718	-0.00861257	0.166143	0.94682	0.977754	HDAC6	10013
ENSG00000094661	0	0	0.463118	NA	NA	OR1I1	126370
ENSG00000094755	0	0	0.463118	NA	NA	GABRP	2568
ENSG00000094796	0	0	0.463118	NA	NA	KRT31	3881
ENSG00000094804	326.014	-0.806231	0.1249	1.93336e-12	1.59797e-10	CDC6	990
[truncated: 22,847 more rows]
