# Supplementary material for: The SWI/SNF complex member SMARCB1 supports lineage fidelity in kidney cancer
Source: iScience. 2023 Jul 13;26(8):107360. doi: 10.1016/j.isci.2023.107360 (PMC10405256; doi:10.1016/j.isci.2023.107360)
Supplement: Table S2. DESeq2 analysis Ctrl.Ctrl_vs._P81S112(A) [file mmc3.xlsx]

## Sheet: Table S2
Table S2. DESeq2 analysis Ctrl.Ctrl_vs_P81S112(A).
ensembl_gene_id	baseMean	log2FoldChange	lfcSE	pvalue	padj	hgnc_symbol	entrezgene_id
ENSG00000000003	31.0636	-0.0529438	0.195819	0.711906	0.837576	TSPAN6	7105
ENSG00000000005	0	0	0.623045	NA	NA	TNMD	64102
ENSG00000000419	258.377	-0.0798655	0.153325	0.529748	0.708164	DPM1	8813
ENSG00000000457	37.9637	-0.0299963	0.171805	0.824753	0.90905	SCYL3	57147
ENSG00000000460	173.231	-0.521813	0.173433	0.000185005	0.00153424	C1orf112	55732
ENSG00000000938	0.072741	-0.0222629	0.550725	0.807022	NA	FGR	2268
ENSG00000000971	100.845	-0.176124	0.312301	0.267345	0.457402	CFH	3075
ENSG00000001036	470.115	-0.353657	0.124366	0.00129709	0.0078236	FUCA2	2519
ENSG00000001084	145.84	0.42612	0.166819	0.00164497	0.00952465	GCLC	2729
ENSG00000001167	59.5728	-0.185695	0.192463	0.197695	0.370332	NFYA	4800
ENSG00000001460	78.1725	-0.685223	0.203969	1.68681e-05	0.000195632	STPG1	90529
ENSG00000001461	477.359	-0.325381	0.136988	0.00589842	0.0265439	NIPAL3	57185
ENSG00000001497	449.717	-0.118889	0.122567	0.273611	0.464713	LAS1L	81887
ENSG00000001561	0.0830207	0.00754747	0.548283	0.933806	NA	ENPP4	22875
ENSG00000001617	53.1533	-2.02671	0.330756	3.37416e-11	1.48145e-09	SEMA3F	6405
ENSG00000001626	0.332884	0.0568416	0.533585	0.593685	NA	CFTR	1080
ENSG00000001629	1115.27	0.09851	0.153162	0.43808	0.629693	ANKIB1	54467
ENSG00000001630	0.837384	0.0679308	0.472242	0.589346	NA	CYP51A1	1595
ENSG00000001631	848.081	-0.0639083	0.123138	0.557725	0.728566	KRIT1	889
ENSG00000002016	29.7382	0.0322117	0.201604	0.823683	0.908202	RAD52	5893
ENSG00000002330	235.537	0.388722	0.20911	0.0116067	0.0449607	BAD	572
ENSG00000002549	375.258	-0.082768	0.201911	0.56853	0.736055	LAP3	51056
ENSG00000002586	862.762	0.19679	0.139351	0.0994407	0.228182	CD99	4267
ENSG00000002587	6.09319	-0.238686	0.378965	0.158283	0.317153	HS3ST1	9957
ENSG00000002726	0.0771553	0.00754747	0.548283	0.933806	NA	AOC1	26
ENSG00000002745	0	0	0.623045	NA	NA	WNT16	51384
ENSG00000002746	22.3101	0.266746	0.270912	0.105771	0.239188	HECW1	23072
ENSG00000002822	81.8057	-0.0828883	0.172193	0.541558	0.717286	MAD1L1	8379
ENSG00000002834	3406.77	-0.355369	0.193907	0.0159148	0.0579785	LASP1	3927
ENSG00000002919	197.762	-0.30466	0.130534	0.00757003	0.0322627	SNX11	29916
ENSG00000002933	0	0	0.623045	NA	NA	TMEM176A	55365
ENSG00000003056	457.3	0.0845651	0.141903	0.484037	0.670453	M6PR	4074
ENSG00000003096	24.7725	-0.132156	0.20882	0.370671	0.56665	KLHL13	90293
ENSG00000003137	1.47284	0.401792	0.753258	0.0480253	0.134964	CYP26B1	56603
ENSG00000003147	0.645917	0.0271195	0.485107	0.815371	NA	ICA1	3382
ENSG00000003249	130.56	0.906859	0.365405	0.000185043	0.00153424	DBNDD1	79007
ENSG00000003393	370.107	0.47995	0.115177	3.33168e-06	4.81864e-05	ALS2	57679
ENSG00000003400	75.6339	0.258096	0.173688	0.0607972	0.160085	CASP10	843
ENSG00000003402	2796.84	0.793777	0.136884	6.84232e-11	2.88251e-09	CFLAR	8837
ENSG00000003436	2170.51	-0.0243226	0.097159	0.786598	0.886062	TFPI	7035
ENSG00000003509	120.162	0.200736	0.126467	0.0712982	0.179706	NDUFAF7	55471
ENSG00000003756	465.109	0.0555589	0.14423	0.649268	0.795329	RBM5	10181
ENSG00000003987	0	0	0.623045	NA	NA	MTMR7	9108
ENSG00000003989	0.421448	0.0788772	0.540232	0.47813	NA	SLC7A2	6542
ENSG00000004059	14.0408	-0.0295718	0.316618	0.836066	0.91592	ARF5	381
ENSG00000004139	6.06928	-0.0445979	0.311843	0.757247	0.86848	SARM1	23098
ENSG00000004142	691.231	-0.581653	0.0883826	1.8111e-12	1.02048e-10	POLDIP2	26073
ENSG00000004399	114.968	0.425497	0.234839	0.00959102	0.0389371	PLXND1	23129
ENSG00000004455	1359.38	-0.415232	0.113647	4.91574e-05	0.000488791	AK2	204
ENSG00000004468	0.221234	-0.00300296	0.530504	0.975815	NA	CD38	952
ENSG00000004478	1217.94	-0.418485	0.1068	1.67588e-05	0.000194866	FKBP4	2288
ENSG00000004487	234.186	-0.163832	0.16633	0.220328	0.400362	KDM1A	23028
ENSG00000004534	324.475	0.0345064	0.110729	0.730697	0.850436	RBM6	10180
ENSG00000004660	70.9473	-0.256946	0.193119	0.0775116	0.19152	CAMKK1	84254
ENSG00000004700	530.011	-0.071148	0.161623	0.587479	0.751038	RECQL	5965
ENSG00000004766	196.782	-0.144227	0.136095	0.219212	0.399031	VPS50	55610
ENSG00000004776	1.58397	-0.0399908	0.406411	0.762514	0.871638	HSPB6	126393
ENSG00000004777	92.6623	0.0905771	0.199133	0.531048	0.709023	ARHGAP33	115703
ENSG00000004779	1666.22	-0.0485961	0.114656	0.637387	0.787248	NDUFAB1	4706
ENSG00000004799	36.4195	-0.451234	0.251249	0.00819423	0.0343067	PDK4	5166
ENSG00000004809	0	0	0.623045	NA	NA	SLC22A16	85413
ENSG00000004838	5.39248	0.123957	0.325988	0.413087	0.606401	ZMYND10	51364
ENSG00000004846	0.256726	-0.0032137	0.524898	0.974714	NA	ABCB5	340273
ENSG00000004848	1.07036	-0.0997732	0.42507	0.474067	NA	ARX	170302
ENSG00000004864	1312.36	-0.108771	0.0938917	0.211955	0.389544	SLC25A13	10165
ENSG00000004866	189.17	-0.0193488	0.166793	0.884658	0.942867	ST7	7982
ENSG00000004866	189.17	-0.0193488	0.166793	0.884658	0.942867	ST7	93655
ENSG00000004897	1267.22	-0.224026	0.14444	0.0674382	0.172619	CDC27	996
ENSG00000004939	0	0	0.623045	NA	NA	SLC4A1	6521
ENSG00000004948	0.0830207	0.00754747	0.548283	0.933806	NA	CALCR	799
ENSG00000004961	554.31	-0.295352	0.163073	0.0261723	0.0861979	HCCS	3052
ENSG00000004975	148.006	0.143031	0.166015	0.283696	0.476574	DVL2	1856
ENSG00000005001	0.552535	0.110404	0.556564	0.350061	NA	PRSS22	64063
ENSG00000005007	710.057	-0.401316	0.0979556	9.20144e-06	0.000117056	UPF1	5976
ENSG00000005020	1208.27	0.704035	0.131828	1.35429e-09	4.41303e-08	SKAP2	8935
ENSG00000005022	1366.73	-0.120145	0.212594	0.417279	0.610435	SLC25A5	292
ENSG00000005059	387.485	0.125441	0.102657	0.182463	0.35064	MCUB	55013
ENSG00000005073	181.943	-0.0281513	0.121071	0.793671	0.889657	HOXA11	3207
ENSG00000005075	1248.48	-0.197454	0.134899	0.0906984	0.214052	POLR2J	5439
ENSG00000005100	350.144	-0.159259	0.106111	0.0998722	0.228872	DHX33	56919
ENSG00000005102	0	0	0.623045	NA	NA	MEOX1	4222
ENSG00000005108	0.0947594	-0.0222629	0.550725	0.807022	NA	THSD7A	221981
ENSG00000005156	258.568	-0.384254	0.149145	0.00219941	0.0119592	LIG3	3980
ENSG00000005175	797.812	-0.281407	0.127492	0.012048	0.0462949	RPAP3	79657
ENSG00000005187	41.9044	0.848567	0.271746	2.43778e-05	0.000268453	ACSM3	6296
ENSG00000005189	92.2464	-0.283791	0.154042	0.0266682	0.0874111	REXO5	81691
ENSG00000005194	520.93	-0.231952	0.123311	0.033721	0.103645	CIAPIN1	57019
ENSG00000005206	270.091	0.0494504	0.159781	0.704196	0.831907	SPPL2B	56928
ENSG00000005238	91.4795	0.452768	0.284116	0.0120504	0.0462949	FAM214B	80256
ENSG00000005243	204.186	-0.113194	0.120187	0.289914	0.482589	COPZ2	51226
ENSG00000005249	162.866	1.28608	0.192644	7.90117e-13	4.76998e-11	PRKAR2B	5577
ENSG00000005302	552.56	-0.328709	0.140027	0.00617803	0.0274911	MSL3	10943
ENSG00000005339	906.217	0.058392	0.122538	0.590846	0.753561	CREBBP	1387
ENSG00000005379	0	0	0.623045	NA	NA	TSPOAP1	9256
ENSG00000005381	0	0	0.623045	NA	NA	MPO	4353
ENSG00000005421	0.249589	0.0286596	0.549738	0.757311	NA	PON1	5444
ENSG00000005436	138.828	0.432874	0.155224	0.000795962	0.00516249	GCFC2	6936
ENSG00000005448	174.745	-0.241739	0.189146	0.0928496	0.217387	WDR54	84058
ENSG00000005469	144.529	0.150502	0.13361	0.193904	0.365354	CROT	54677
ENSG00000005471	0.250771	-0.0832772	0.557002	0.435777	NA	ABCB4	5244
ENSG00000005483	2442.62	0.137473	0.0769658	0.0600105	0.15886	KMT2E	55904
ENSG00000005486	445.659	-0.120916	0.109956	0.224791	0.405936	RHBDD2	57414
ENSG00000005513	0	0	0.623045	NA	NA	SOX8	30812
ENSG00000005700	1999.36	0.539498	0.135565	4.17575e-06	5.84562e-05	IBTK	25998
ENSG00000005801	226.475	0.0857343	0.0999739	0.351333	0.547455	ZNF195	7748
ENSG00000005810	448.084	0.159859	0.125209	0.147633	0.301805	MYCBP2	23077
ENSG00000005812	125.162	0.114207	0.184724	0.416773	0.610026	FBXL3	26224
ENSG00000005844	0.0771553	0.00754747	0.548283	0.933806	NA	ITGAL	3683
ENSG00000005882	84.9234	0.34775	0.167131	0.0100727	0.0403955	PDK2	5164
ENSG00000005884	1070.74	-0.340634	0.168467	0.0121069	0.0464855	ITGA3	3675
ENSG00000005889	182.093	0.0697584	0.153752	0.583711	0.747634	ZFX	7543
ENSG00000005893	1343.07	-0.153785	0.113034	0.131256	0.277627	LAMP2	3920
ENSG00000005961	0.96676	0.170192	0.566925	0.224294	NA	ITGA2B	3674
ENSG00000005981	3.57308	-0.409634	0.51706	0.0479054	0.134747	ASB4	51666
ENSG00000006007	1125.15	0.0131555	0.0897535	0.875315	0.93817	GDE1	51573
ENSG00000006015	310.011	0.184977	0.18653	0.192985	0.364335	REX1BD	55049
ENSG00000006016	7.30085	0.249507	0.390463	0.145278	0.298481	CRLF1	9244
ENSG00000006025	50.0677	-1.82857	0.292396	1.28666e-11	6.14821e-10	OSBPL7	114881
ENSG00000006042	0.526607	0.057454	0.505511	0.619588	NA	TMEM98	26022
ENSG00000006047	0	0	0.623045	NA	NA	YBX2	51087
ENSG00000006059	0	0	0.623045	NA	NA	KRT33A	3883
ENSG00000006062	611.243	1.32421	0.146883	8.07813e-21	1.28518e-18	MAP3K14	9020
ENSG00000006071	0	0	0.623045	NA	NA	ABCC8	6833
ENSG00000006116	0	0	0.623045	NA	NA	CACNG3	10368
ENSG00000006118	168.002	-0.645566	0.162935	1.84843e-06	2.89645e-05	TMEM132A	54972
ENSG00000006125	4141.82	0.0203755	0.117457	0.846308	0.92221	AP2B1	163
ENSG00000006128	0	0	0.623045	NA	NA	TAC1	6863
ENSG00000006194	186.121	-0.00697184	0.115129	0.946278	0.974654	ZNF263	10127
ENSG00000006210	29.9916	-0.202246	0.211082	0.177563	0.343961	CX3CL1	6376
ENSG00000006282	105.908	0.0889126	0.18986	0.531329	0.709086	SPATA20	64847
ENSG00000006283	1.12944	0.119708	0.503157	0.370819	NA	CACNA1G	8913
ENSG00000006327	1002.53	-0.124118	0.208781	0.399858	0.593685	TNFRSF12A	51330
ENSG00000006377	0	0	0.623045	NA	NA	DLX6	1750
ENSG00000006432	65.6989	-0.918559	0.198019	3.99214e-08	9.30789e-07	MAP3K9	4293
ENSG00000006451	1636.79	-0.163845	0.0773482	0.025937	0.0855477	RALA	5898
ENSG00000006453	944.341	-0.179454	0.122051	0.0974958	0.225027	BAIAP2L1	55971
ENSG00000006459	58.9573	0.439599	0.212054	0.00491264	0.0229002	KDM7A	80853
ENSG00000006468	49.4268	0.424891	0.235173	0.00973502	0.0393774	ETV1	2115
ENSG00000006530	159.432	0.14344	0.179367	0.30206	0.496205	AGK	55750
ENSG00000006534	398.834	0.366675	0.155335	0.00447007	0.0211655	ALDH3B1	221
ENSG00000006555	0	0	0.623045	NA	NA	TTC22	55001
ENSG00000006576	752.727	-0.000411645	0.0976618	0.996361	0.998067	PHTF2	57157
ENSG00000006606	15.2598	0.0493975	0.250718	0.740575	0.857141	CCL26	10344
ENSG00000006607	356.076	0.0368175	0.109612	0.711148	0.837024	FARP2	9855
ENSG00000006611	0.0835324	-0.0222629	0.550725	0.807022	NA	USH1C	10083
ENSG00000006625	1276.81	-0.300442	0.105349	0.00183018	0.0103589	GGCT	79017
ENSG00000006634	870.013	-0.29953	0.211993	0.0501494	0.139538	DBF4	10926
ENSG00000006638	29.9046	2.08153	0.369851	6.68762e-10	2.31889e-08	TBXA2R	6915
ENSG00000006652	480.946	-0.681389	0.129396	2.35903e-09	7.3505e-08	IFRD1	3475
ENSG00000006659	0	0	0.623045	NA	NA	LGALS14	56891
ENSG00000006695	175.161	-0.120466	0.142975	0.321352	0.518079	COX10	1352
ENSG00000006704	456.874	0.187201	0.120108	0.0801082	0.19586	GTF2IRD1	9569
ENSG00000006712	418.11	-0.240879	0.110635	0.0163463	0.059279	PAF1	54623
ENSG00000006715	675.16	0.398175	0.151046	0.00166131	0.00960395	VPS41	27072
ENSG00000006740	0.28535	0.0356681	0.554961	0.697106	NA	ARHGAP44	9912
ENSG00000006744	712.127	-0.380013	0.111766	0.000168508	0.00141712	ELAC2	60528
ENSG00000006747	1.08916	0.10622	0.499318	0.415339	NA	SCIN	85477
ENSG00000006756	176.802	-1.14366	0.140221	1.18214e-17	1.37811e-15	ARSD	414
ENSG00000006757	134.889	-0.0153857	0.147633	0.901291	0.951674	PNPLA4	8228
ENSG00000006788	0	0	0.623045	NA	NA	MYH13	8735
ENSG00000006831	778.015	-0.0677363	0.115322	0.513043	0.694274	ADIPOR2	79602
ENSG00000006837	8.20115	0.0316657	0.289657	0.82835	0.910861	CDKL3	51265
ENSG00000007001	0.261824	-0.0662166	0.564827	0.49368	NA	UPP2	151531
ENSG00000007038	0	0	0.623045	NA	NA	PRSS21	10942
ENSG00000007047	337.481	0.182878	0.157006	0.157052	0.315012	MARK4	57787
ENSG00000007062	0.273051	-0.0694725	0.565518	0.477159	NA	PROM1	8842
ENSG00000007080	282.636	-0.20121	0.172326	0.140735	0.291403	CCDC124	115098
ENSG00000007129	0	0	0.623045	NA	NA	CEACAM21	90273
ENSG00000007168	1170.16	-0.037878	0.119794	0.722703	0.845133	PAFAH1B1	5048
ENSG00000007171	0.0906292	0.00754747	0.548283	0.933806	NA	NOS2	4843
ENSG00000007174	0	0	0.623045	NA	NA	DNAH9	1770
ENSG00000007202	303.914	0.0867505	0.117868	0.410242	0.603572	KIAA0100	9703
ENSG00000007216	0	0	0.623045	NA	NA	SLC13A2	9058
ENSG00000007237	0	0	0.623045	NA	NA	GAS7	8522
ENSG00000007255	96.391	0.0741811	0.211574	0.6137	0.771288	TRAPPC6A	79090
ENSG00000007264	0	0	0.623045	NA	NA	MATK	4145
ENSG00000007306	0	0	0.623045	NA	NA	CEACAM7	1087
ENSG00000007312	0.428627	0.0297537	0.516497	0.78071	NA	CD79B	974
ENSG00000007314	0	0	0.623045	NA	NA	SCN4A	6329
ENSG00000007341	94.8985	-0.712824	0.1613	1.55057e-07	3.23586e-06	ST7L	54879
ENSG00000007350	1.19889	-1.19249	1.27945	0.00288895	0.0148375	TKTL1	8277
ENSG00000007372	68.2922	-0.540017	0.21197	0.000664129	0.00444385	PAX6	5080
ENSG00000007376	372.773	-0.352264	0.132586	0.00226472	0.0122405	RPUSD1	113000
ENSG00000007384	454.117	0.174065	0.154359	0.173326	0.337931	RHBDF1	64285
ENSG00000007392	324.398	-0.457706	0.150092	0.000284592	0.00218826	LUC7L	55692
ENSG00000007402	0.085068	0.00754747	0.548283	0.933806	NA	CACNA2D2	9254
ENSG00000007516	3.95334	0.398025	0.541342	0.0531144	0.145339	BAIAP3	8938
ENSG00000007520	1191.67	-0.0309158	0.139182	0.795432	0.89045	TSR3	115939
ENSG00000007541	88.1831	0.327826	0.175043	0.0182181	0.0646963	PIGQ	9091
ENSG00000007545	153.293	0.347712	0.16234	0.00877687	0.0362737	CRAMP1	57585
ENSG00000007866	42.7375	0.197351	0.232617	0.201529	0.375538	TEAD3	7005
ENSG00000007908	0	0	0.623045	NA	NA	SELE	6401
ENSG00000007923	426.659	-0.0335155	0.15121	0.79018	0.887803	DNAJC11	55735
ENSG00000007933	0	0	0.623045	NA	NA	FMO3	2328
ENSG00000007944	43.4496	-0.324118	0.217512	0.0369706	0.111027	MYLIP	29116
ENSG00000007952	0	0	0.623045	NA	NA	NOX1	27035
ENSG00000007968	212.828	0.922707	0.228267	6.10071e-07	1.08696e-05	E2F2	1870
ENSG00000008018	3173.87	-0.0401354	0.106967	0.680403	0.816618	PSMB1	5689
ENSG00000008056	0	0	0.623045	NA	NA	SYN1	6853
ENSG00000008083	644.029	0.444393	0.142226	0.000250673	0.00196627	JARID2	3720
ENSG00000008086	224.55	0.221509	0.141872	0.0671404	0.172131	CDKL5	6792
ENSG00000008118	0.155762	-0.01229	0.548808	0.892485	NA	CAMK1G	57172
ENSG00000008128	26.0036	0.0581302	0.213369	0.69249	0.824561	CDK11A	728642
ENSG00000008130	105.219	-0.394271	0.153912	0.00210829	0.0115567	NADK	65220
ENSG00000008196	0	0	0.623045	NA	NA	TFAP2B	7021
ENSG00000008197	0	0	0.623045	NA	NA	TFAP2D	83741
ENSG00000008226	0	0	0.623045	NA	NA	DLEC1	9940
ENSG00000008256	204.688	-0.000601552	0.156947	0.996275	0.998067	CYTH3	9265
ENSG00000008277	45.9544	1.29174	0.320515	8.08382e-07	1.41055e-05	ADAM22	53616
ENSG00000008282	1445.56	-0.0800631	0.123239	0.462922	0.651627	SYPL1	6856
ENSG00000008283	1212.44	-0.216167	0.132237	0.060309	0.159445	CYB561	1534
ENSG00000008294	2344.65	0.468382	0.171923	0.000707601	0.00468833	SPAG9	9043
ENSG00000008300	6.07672	0.0104716	0.291001	0.942575	0.972457	CELSR3	1951
ENSG00000008311	3.90426	-0.134867	0.378062	0.368997	0.565332	AASS	10157
ENSG00000008323	0	0	0.623045	NA	NA	PLEKHG6	55200
ENSG00000008324	257.618	-0.095927	0.124544	0.382927	0.578131	SS18L2	51188
ENSG00000008382	111.539	0.331003	0.189955	0.0228422	0.0773785	MPND	84954
ENSG00000008394	537.359	-0.547811	0.282708	0.00316266	0.0160001	MGST1	4257
ENSG00000008405	248.001	-0.508549	0.130041	7.47346e-06	9.71766e-05	CRY1	1407
ENSG00000008438	0	0	0.623045	NA	NA	PGLYRP1	8993
ENSG00000008441	712.977	-0.151415	0.194559	0.293937	0.487061	NFIX	4784
ENSG00000008513	142.77	-0.51414	0.145807	3.21529e-05	0.000341559	ST3GAL1	6482
ENSG00000008516	0.427572	0.0962867	0.53415	0.419257	NA	MMP25	64386
ENSG00000008517	3178.02	-0.0751599	0.159876	0.564168	0.732665	IL32	9235
ENSG00000008710	343.603	0.373273	0.178819	0.00810588	0.0340105	PKD1	5310
ENSG00000008735	16.7503	0.216239	0.295799	0.184525	0.353058	MAPK8IP2	23542
ENSG00000008838	740.126	-0.225427	0.208776	0.132874	0.279829	MED24	9862
ENSG00000008853	99.4127	0.0431326	0.168045	0.747436	0.862054	RHOBTB2	23221
ENSG00000008869	98.9751	-0.115257	0.161183	0.379178	0.574975	HEATR5B	54497
ENSG00000008952	3275.5	0.0378729	0.16485	0.775094	0.879255	SEC62	7095
ENSG00000008988	11867	-0.273795	0.192652	0.0601349	0.159078	RPS20	6224
ENSG00000009307	6854.25	-0.0999163	0.0709011	0.139461	0.289429	CSDE1	7812
ENSG00000009335	1501.38	-0.19915	0.131578	0.0823131	0.200058	UBE3C	9690
ENSG00000009413	426.398	0.081708	0.129012	0.46926	0.657391	REV3L	5980
ENSG00000009694	0	0	0.623045	NA	NA	TENM1	10178
ENSG00000009709	0	0	0.623045	NA	NA	PAX7	5081
ENSG00000009724	2.02532	-0.110245	0.393955	0.445173	0.635834	MASP2	10747
ENSG00000009765	0.0947594	-0.0222629	0.550725	0.807022	NA	IYD	389434
ENSG00000009780	136.961	-0.0651183	0.156109	0.612286	0.7703	FAM76A	199870
ENSG00000009790	0.337883	0.0583034	0.534184	0.584915	NA	TRAF3IP3	80342
ENSG00000009830	170.823	-0.637471	0.229858	0.000174347	0.00146078	POMT2	29954
ENSG00000009844	751.951	-0.0797477	0.108332	0.417751	0.610795	VTA1	51534
ENSG00000009950	1.99341	0.15321	0.465092	0.300342	0.494464	MLXIPL	51085
ENSG00000009954	4862.02	0.0646219	0.129616	0.568458	0.736055	BAZ1B	9031
ENSG00000010017	152.268	0.156964	0.181076	0.261407	0.451067	RANBP9	10048
ENSG00000010030	8.17826	0.481648	0.440713	0.0234157	0.0789619	ETV7	51513
ENSG00000010072	166.213	-0.11869	0.136365	0.312598	0.507962	SPRTN	83932
ENSG00000010165	379.173	-0.336615	0.0961829	0.000162152	0.00137277	EEF1AKNMT	51603
ENSG00000010219	79.8276	-0.0766595	0.202217	0.597371	0.758877	DYRK4	8798
ENSG00000010244	1231.81	-0.117251	0.10228	0.211249	0.388458	ZNF207	7756
ENSG00000010256	505.491	-0.3972	0.104085	3.03555e-05	0.000325275	UQCRC1	7384
ENSG00000010270	365.874	-0.245611	0.223726	0.112137	0.249213	STARD3NL	83930
ENSG00000010278	8.63443	0.443768	0.573943	0.0407626	0.119314	CD9	928
ENSG00000010282	0	0	0.623045	NA	NA	HHATL	57467
ENSG00000010292	739.571	-0.204124	0.118741	0.0542534	0.147649	NCAPD2	9918
ENSG00000010295	264.872	-0.162531	0.129265	0.15064	0.305947	IFFO1	25900
ENSG00000010310	0.935501	-0.253966	0.634832	0.117162	NA	GIPR	2696
ENSG00000010318	89.7012	1.82993	0.210638	1.31881e-19	1.91767e-17	PHF7	51533
ENSG00000010319	2.27958	0.526395	0.811081	0.0277003	0.0899163	SEMA3G	56920
ENSG00000010322	236.757	0.339953	0.129014	0.00264156	0.0138638	NISCH	11188
ENSG00000010327	0.0906292	0.00754747	0.548283	0.933806	NA	STAB1	23166
ENSG00000010361	0.239378	0.0280356	0.55105	0.760492	NA	FUZ	80199
ENSG00000010379	0	0	0.623045	NA	NA	SLC6A13	6540
ENSG00000010404	775.587	0.391636	0.0884304	2.28859e-06	3.47346e-05	IDS	3423
ENSG00000010438	0	0	0.623045	NA	NA	PRSS3	5646
ENSG00000010539	103.632	0.181313	0.151074	0.150514	0.305845	ZNF200	7752
ENSG00000010610	0.154311	0.0174918	0.549672	0.847612	NA	CD4	920
ENSG00000010626	51.2188	0.0817208	0.211168	0.578302	0.743876	LRRC23	10233
ENSG00000010671	0.0810929	0.00754747	0.548283	0.933806	NA	BTK	695
ENSG00000010704	56.9696	0.541611	0.220164	0.000843452	0.00542368	HFE	3077
ENSG00000010803	201.573	-0.232959	0.1406	0.0527346	0.144681	SCMH1	22955
ENSG00000010810	14.9799	-0.0746669	0.239138	0.618306	0.774199	FYN	2534
ENSG00000010818	291.417	-0.0382463	0.149198	0.759436	0.869811	HIVEP2	3097
ENSG00000010932	0	0	0.623045	NA	NA	FMO1	2326
ENSG00000011007	593.203	-0.194203	0.123406	0.0754367	0.1878	ELOA	6924
ENSG00000011009	495.663	0.202399	0.188106	0.156661	0.314602	LYPLA2	11313
ENSG00000011021	45.8549	0.0673159	0.175794	0.623481	0.777996	CLCN6	1185
ENSG00000011028	770.483	0.680797	0.158731	3.40533e-07	6.56922e-06	MRC2	9902
ENSG00000011052	0	0	0.623045	NA	NA	NME1-NME2	654364
ENSG00000011083	0	0	0.623045	NA	NA	SLC6A7	6534
ENSG00000011105	242.17	-0.440748	0.180864	0.00199207	0.0110677	TSPAN9	10867
ENSG00000011114	833.365	0.28685	0.126755	0.0101572	0.0406738	BTBD7	55727
ENSG00000011132	140.721	0.069575	0.184722	0.619901	0.775515	APBA3	9546
ENSG00000011143	48.0325	-0.129196	0.176456	0.348289	0.544435	MKS1	54903
ENSG00000011198	47.8642	-0.773115	0.332584	0.000405271	0.00294017	ABHD5	51099
ENSG00000011201	0	0	0.623045	NA	NA	ANOS1	3730
ENSG00000011243	112.638	-0.109407	0.215975	0.461159	0.650089	AKAP8L	26993
ENSG00000011258	27.2592	0.179806	0.253344	0.25037	0.438052	MBTD1	54799
ENSG00000011260	462.761	-0.39871	0.108788	5.41604e-05	0.000531889	UTP18	51096
ENSG00000011275	887.323	-0.0389818	0.118916	0.713396	0.8386	RNF216	54476
ENSG00000011295	502.373	-0.440937	0.150558	0.000484698	0.00343711	TTC19	54902
ENSG00000011304	3743.71	-0.231738	0.113298	0.0234144	0.0789619	PTBP1	5725
ENSG00000011332	34.798	0.0316714	0.206039	0.827634	0.910519	DPF1	8193
ENSG00000011347	1.52337	0.313685	0.700533	0.0756167	0.18811	SYT7	9066
ENSG00000011376	105.621	-0.109408	0.128697	0.331608	0.528439	LARS2	23395
ENSG00000011405	553.396	-0.107823	0.157826	0.404755	0.598541	PIK3C2A	5286
ENSG00000011422	1867.85	-0.421499	0.257512	0.0138289	0.051918	PLAUR	5329
ENSG00000011426	2840.67	-0.370896	0.186414	0.010221	0.0408687	ANLN	54443
ENSG00000011451	457.597	-0.0583487	0.118978	0.582558	0.746626	WIZ	58525
ENSG00000011454	887.085	0.115578	0.1171	0.270054	0.460956	RABGAP1	23637
ENSG00000011465	0	0	0.623045	NA	NA	DCN	1634
ENSG00000011478	1.81768	0.182964	0.515388	0.227455	0.409515	QPCTL	54814
ENSG00000011485	135.584	-0.161388	0.206902	0.275093	0.466409	PPP5C	5536
ENSG00000011523	147.187	0.216447	0.146067	0.0794715	0.19508	CEP68	23177
ENSG00000011566	157.66	-0.187809	0.169159	0.164466	0.325442	MAP4K3	8491
ENSG00000011590	0	0	0.623045	NA	NA	ZBTB32	27033
ENSG00000011600	0	0	0.623045	NA	NA	TYROBP	7305
ENSG00000011638	82.0005	0.357987	0.19102	0.0143674	0.0535237	TMEM159	57146
ENSG00000011677	0	0	0.623045	NA	NA	GABRA3	2556
ENSG00000012048	833.383	-0.400266	0.100169	1.42138e-05	0.00016995	BRCA1	672
ENSG00000012061	194.003	0.134351	0.151239	0.286637	0.479178	ERCC1	2067
ENSG00000012124	0.550949	0.0170528	0.490302	0.880893	NA	CD22	933
ENSG00000012171	23.1627	-2.44508	0.434997	9.11339e-10	3.08873e-08	SEMA3B	7869
ENSG00000012174	239.672	-0.43061	0.122796	7.45806e-05	0.000704297	MBTPS2	51360
ENSG00000012211	18.679	-0.124991	0.257383	0.414103	0.607366	PRICKLE3	4007
ENSG00000012223	0.353917	0.0114893	0.515436	0.913155	NA	LTF	4057
ENSG00000012232	270.042	0.201525	0.127132	0.0713084	0.179706	EXTL3	2137
ENSG00000012504	0.912936	-0.105303	0.492022	0.423138	NA	NR1H4	9971
ENSG00000012660	1092.62	0.524119	0.131395	4.65037e-06	6.41704e-05	ELOVL5	60481
ENSG00000012779	0	0	0.623045	NA	NA	ALOX5	240
ENSG00000012817	58.2981	0.356983	0.194309	0.0155756	0.056896	KDM5D	8284
ENSG00000012822	24.853	0.310324	0.272169	0.0652001	0.168779	CALCOCO1	57658
ENSG00000012963	226.299	0.408057	0.189037	0.00519983	0.0239909	UBR7	55148
ENSG00000012983	318.808	-0.104123	0.177154	0.450014	0.640381	MAP4K5	11183
ENSG00000013016	4.10879	0.215047	0.421149	0.191432	0.362364	EHD3	30845
ENSG00000013275	1209.45	-0.0981781	0.118977	0.354878	0.551105	PSMC4	5704
ENSG00000013288	486.696	0.365974	0.142649	0.00262456	0.0137993	MAN2B2	23324
ENSG00000013293	0.267378	0.0275066	0.55217	0.763205	NA	SLC7A14	57709
ENSG00000013297	0.900998	0.367939	0.741007	0.0557428	NA	CLDN11	5010
ENSG00000013306	826.008	-0.255135	0.129402	0.0243415	0.0812366	SLC25A39	51629
ENSG00000013364	890.357	-0.0851036	0.148133	0.493718	0.678028	MVP	9961
ENSG00000013374	1619.51	0.0220265	0.130605	0.846744	0.92252	NUB1	51667
ENSG00000013375	712.059	-0.0760862	0.124613	0.489141	0.674543	PGM3	5238
ENSG00000013392	32.1965	0.0983522	0.194607	0.493142	0.677586	RWDD2A	112611
ENSG00000013441	215.2	-0.0360893	0.176337	0.792542	0.888981	CLK1	1195
ENSG00000013503	130.489	-0.483107	0.201958	0.00158412	0.0092536	POLR3B	55703
ENSG00000013523	21.7521	-0.0218243	0.232286	0.883075	0.942007	ANGEL1	23357
ENSG00000013561	551.855	0.0287362	0.19668	0.841203	0.91872	RNF14	9604
ENSG00000013563	265.482	0.20871	0.146328	0.0911627	0.214548	DNASE1L1	1774
ENSG00000013573	135.165	-0.103683	0.133575	0.370632	0.56665	DDX11	1663
ENSG00000013583	256.031	-0.059558	0.116588	0.568608	0.736055	HEBP1	50865
ENSG00000013588	345.834	1.62791	0.136738	3.57552e-34	2.01466e-31	GPRC5A	9052
ENSG00000013619	74.3875	-1.20958	0.226135	1.90849e-09	6.03003e-08	MAMLD1	10046
ENSG00000013725	0.144239	0.0174918	0.549672	0.847612	NA	CD6	923
ENSG00000013810	2364.09	-0.49857	0.116272	1.63113e-06	2.59503e-05	TACC3	10460
ENSG00000014123	364.906	-0.329429	0.13154	0.0040846	0.019692	UFL1	23376
ENSG00000014138	234.629	-0.375849	0.106242	0.000105436	0.000951813	POLA2	23649
ENSG00000014164	51.1508	-0.159291	0.207869	0.281985	0.474525	ZC3H3	23144
ENSG00000014216	505.401	-0.0311687	0.165183	0.814289	0.902301	CAPN1	823
ENSG00000014257	0	0	0.623045	NA	NA	ACP3	55
ENSG00000014641	1167.81	0.0418152	0.109546	0.67389	0.812429	MDH1	4190
ENSG00000014824	693.139	-0.39256	0.117974	0.000196773	0.00161761	SLC30A9	10463
ENSG00000014914	84.4381	1.68921	0.197787	4.31132e-19	6.01052e-17	MTMR11	10903
ENSG00000014919	316.23	-0.332849	0.104179	0.000489285	0.00346419	COX15	1355
ENSG00000015133	129.243	-0.0804885	0.1159	0.438782	0.630367	CCDC88C	440193
ENSG00000015153	358.481	-0.204437	0.0861319	0.0117306	0.0453365	YAF2	10138
ENSG00000015171	1280.94	0.15665	0.0817896	0.0427228	0.12366	ZMYND11	10771
ENSG00000015285	3.77473	0.410079	0.650158	0.0513003	0.141839	WAS	7454
ENSG00000015413	0.471765	0.0912912	0.546267	0.422203	NA	DPEP1	1800
ENSG00000015475	1273.08	-0.353219	0.122438	0.00114807	0.00704734	BID	637
ENSG00000015520	0.154311	0.0174918	0.549672	0.847612	NA	NPC1L1	29881
ENSG00000015532	164.332	-0.0217059	0.11498	0.83366	0.914719	XYLT2	64132
ENSG00000015568	0	0	0.623045	NA	NA	RGPD5	84220
ENSG00000015592	0	0	0.623045	NA	NA	STMN4	81551
ENSG00000015676	668.235	-0.154641	0.125591	0.162257	0.322391	NUDCD3	23386
ENSG00000016082	0	0	0.623045	NA	NA	ISL1	3670
ENSG00000016391	0	0	0.623045	NA	NA	CHDH	55349
ENSG00000016402	0	0	0.623045	NA	NA	IL20RA	53832
ENSG00000016490	0	0	0.623045	NA	NA	CLCA1	1179
ENSG00000016602	0	0	0.623045	NA	NA	CLCA4	22802
ENSG00000016864	224.227	0.290759	0.110996	0.0038518	0.0187704	GLT8D1	55830
ENSG00000017260	517.516	-0.117015	0.104317	0.219783	0.399797	ATP2C1	27032
ENSG00000017427	0	0	0.623045	NA	NA	IGF1	3479
ENSG00000017483	2.25566	-0.113605	0.368156	0.43984	0.631351	SLC38A5	92745
ENSG00000017797	1443.83	-0.108927	0.128627	0.333543	0.530398	RALBP1	10928
ENSG00000018189	314.746	0.23722	0.13202	0.03908	0.115844	RUFY3	22902
ENSG00000018236	0.167065	-0.0432331	0.557989	0.638821	NA	CNTN1	1272
ENSG00000018280	1.39408	0.142786	0.457815	0.327847	0.524784	SLC11A1	6556
ENSG00000018408	2321.64	-0.230876	0.102962	0.0146345	0.0542346	WWTR1	25937
ENSG00000018510	655.512	-0.332636	0.131222	0.00367522	0.0180596	AGPS	8540
ENSG00000018607	0	0	0.623045	NA	NA	ZNF806	646915
ENSG00000018610	130.181	-0.131497	0.128849	0.243672	0.430145	CXorf56	63932
ENSG00000018625	0	0	0.623045	NA	NA	ATP1A2	477
ENSG00000018699	205.718	-0.160088	0.153416	0.208561	0.384876	TTC27	55622
ENSG00000018869	36.8575	-1.30432	0.302645	2.65841e-07	5.2635e-06	ZNF582	147948
ENSG00000019102	0.167065	-0.0432331	0.557989	0.638821	NA	VSIG2	23584
ENSG00000019144	556.222	-0.282323	0.111844	0.00528727	0.0242786	PHLDB1	23187
ENSG00000019169	0	0	0.623045	NA	NA	MARCO	8685
ENSG00000019186	0	0	0.623045	NA	NA	CYP24A1	1591
ENSG00000019485	35.8763	-0.264086	0.209276	0.0806042	0.196895	PRDM11	56981
ENSG00000019505	146.129	-1.05845	0.289699	3.06935e-06	4.47754e-05	SYT13	57586
ENSG00000019549	50.2451	-0.392092	0.373695	0.0409337	0.119686	SNAI2	6591
ENSG00000019582	34.7085	0.236991	0.259356	0.141156	0.292072	CD74	972
ENSG00000019991	0	0	0.623045	NA	NA	HGF	3082
ENSG00000019995	372.682	0.0390838	0.130642	0.731677	0.850991	ZRANB1	54764
ENSG00000020129	626.103	-0.239541	0.170867	0.0786904	0.19376	NCDN	23154
ENSG00000020181	0	0	0.623045	NA	NA	ADGRA2	25960
ENSG00000020256	136.474	0.238887	0.121446	0.0269381	0.0881189	ZFP64	55734
ENSG00000020426	195.458	0.11639	0.167636	0.385124	0.580476	MNAT1	4331
ENSG00000020577	165.222	0.535173	0.144224	1.30141e-05	0.000157839	SAMD4A	23034
ENSG00000020633	0.253668	-0.00248555	0.544659	0.978569	NA	RUNX3	864
ENSG00000020922	586.063	0.03545	0.13568	0.762163	0.871384	MRE11	4361
ENSG00000021300	4.31837	0.209745	0.401687	0.200413	0.373819	PLEKHB1	58473
ENSG00000021355	573.237	-0.11101	0.122611	0.306809	0.501437	SERPINB1	1992
ENSG00000021461	0	0	0.623045	NA	NA	CYP3A43	64816
ENSG00000021488	0.481253	0.0412997	0.516086	0.704783	NA	SLC7A9	11136
ENSG00000021574	154.979	0.241709	0.132956	0.0364889	0.11002	SPAST	6683
ENSG00000021645	164.819	0.945995	0.21196	9.45551e-08	2.05574e-06	NRXN3	9369
ENSG00000021762	258.273	-0.164903	0.148296	0.185509	0.354478	OSBPL5	114879
ENSG00000021776	369.633	0.192032	0.0967422	0.0321955	0.100133	AQR	9716
ENSG00000021826	76.8968	-0.260523	0.175095	0.0596037	0.158368	CPS1	1373
ENSG00000021852	0	0	0.623045	NA	NA	C8B	732
ENSG00000022267	46.2547	0.309289	0.239094	0.0547693	0.148627	FHL1	2273
ENSG00000022277	1695.59	-0.336139	0.119061	0.00156978	0.00918967	RTF2	51507
ENSG00000022355	0.258718	0.0376406	0.53195	0.713337	NA	GABRA1	2554
ENSG00000022556	0	0	0.623045	NA	NA	NLRP2	55655
ENSG00000022567	51.3644	0.294464	0.187394	0.0407119	0.119232	SLC45A4	57210
ENSG00000022840	874.323	-0.161349	0.118381	0.126982	0.271619	RNF10	9921
ENSG00000022976	137.812	0.353426	0.126257	0.00148464	0.00875569	ZNF839	55778
ENSG00000023041	433.486	-0.280267	0.093919	0.001365	0.00817247	ZDHHC6	64429
ENSG00000023171	0.189519	-0.0458612	0.559112	0.619381	NA	GRAMD1B	57476
ENSG00000023191	1395.1	-0.177368	0.102598	0.0596089	0.158368	RNH1	6050
ENSG00000023228	815.402	0.256104	0.0998796	0.00548981	0.0250552	NDUFS1	4719
ENSG00000023287	2069.5	-0.0198695	0.139591	0.86793	0.934227	RB1CC1	9821
ENSG00000023318	663.085	-0.10433	0.12973	0.357398	0.553413	ERP44	23071
ENSG00000023330	267.252	-0.0891536	0.119062	0.401128	0.595243	ALAS1	211
ENSG00000023445	1911	0.600537	0.181287	3.42226e-05	0.000357921	BIRC3	330
ENSG00000023516	314.212	-0.0237481	0.143047	0.845027	0.921532	AKAP11	11215
ENSG00000023572	463.085	-0.546115	0.102602	5.80489e-09	1.6702e-07	GLRX2	51022
ENSG00000023608	116.696	-0.137459	0.183498	0.327728	0.524767	SNAPC1	6617
ENSG00000023697	184.498	-0.203619	0.259311	0.1995	0.372527	DERA	51071
ENSG00000023734	982.861	-0.366519	0.0798233	1.29738e-06	2.13697e-05	STRAP	11171
ENSG00000023839	3.5725	-0.133831	0.345963	0.378018	0.574019	ABCC2	1244
ENSG00000023892	0.0906292	0.00754747	0.548283	0.933806	NA	DEF6	50619
ENSG00000023902	386.626	-0.0510931	0.124887	0.642928	0.791256	PLEKHO1	51177
ENSG00000023909	894.594	-0.261029	0.101902	0.0053853	0.0246464	GCLM	2730
ENSG00000024048	209.508	0.276019	0.103108	0.00356693	0.0176429	UBR2	23304
ENSG00000024422	337.382	-0.095549	0.153499	0.452575	0.642605	EHD2	30846
ENSG00000024526	748.602	-0.50086	0.132451	1.35689e-05	0.000163394	DEPDC1	55635
ENSG00000024862	141.726	0.343477	0.155891	0.0078621	0.0332559	CCDC28A	25901
ENSG00000025039	1.18381	0.278169	0.644599	0.101808	NA	RRAGD	58528
ENSG00000025156	273.113	-0.13219	0.161751	0.314373	0.509929	HSF2	3298
ENSG00000025293	970.93	0.449381	0.0745672	2.55907e-10	9.48119e-09	PHF20	51230
ENSG00000025423	4.99715	-0.00284505	0.31148	0.984113	0.992109	HSD17B6	8630
ENSG00000025434	23.0049	-0.520592	0.300361	0.00592442	0.0266254	NR1H3	10062
ENSG00000025708	208.448	0.636723	0.153684	8.90237e-07	1.54144e-05	TYMP	1890
ENSG00000025770	319.298	-0.332767	0.193083	0.023336	0.0787553	NCAPH2	29781
ENSG00000025772	1090.45	-0.277795	0.130519	0.0148661	0.0548473	TOMM34	10953
ENSG00000025796	1249.05	0.00582573	0.104405	0.951365	0.976946	SEC63	11231
ENSG00000025800	1937.38	-0.210335	0.136179	0.0735224	0.184085	KPNA6	23633
ENSG00000026025	27262.1	-0.0040793	0.123552	0.970238	0.985616	VIM	7431
ENSG00000026103	183.87	-0.3402	0.130621	0.00287196	0.0147573	FAS	355
ENSG00000026297	5966.93	-0.22482	0.116175	0.0310941	0.0976512	RNASET2	8635
ENSG00000026508	2951.73	-0.185145	0.0985186	0.041951	0.121974	CD44	960
ENSG00000026559	0	0	0.623045	NA	NA	KCNG1	3755
ENSG00000026652	330.295	-0.398867	0.152595	0.0017575	0.0100451	AGPAT4	56895
ENSG00000026751	1.57795	0.030114	0.43922	0.811568	0.900536	SLAMF7	57823
ENSG00000026950	128.811	1.09225	0.191906	2.3923e-10	8.9473e-09	BTN3A1	11119
ENSG00000027001	78.6507	-0.0565437	0.178358	0.68205	0.817631	MIPEP	4285
ENSG00000027075	5.10789	-2.35408	0.778611	2.0867e-05	0.000235154	PRKCH	5583
ENSG00000027644	0	0	0.623045	NA	NA	INSRR	3645
ENSG00000027697	46.184	0.137298	0.256256	0.372049	0.568243	IFNGR1	3459
ENSG00000027847	480.941	-0.235496	0.116357	0.0241277	0.0806823	B4GALT7	11285
ENSG00000027869	0	0	0.623045	NA	NA	SH2D2A	9047
ENSG00000028116	409.636	-0.10978	0.138601	0.355829	0.551884	VRK2	7444
ENSG00000028137	0	0	0.623045	NA	NA	TNFRSF1B	7133
ENSG00000028203	545.437	0.114499	0.104405	0.230184	0.412835	VEZT	55591
ENSG00000028277	12.8987	-0.133383	0.249386	0.38387	0.579232	POU2F2	5452
ENSG00000028310	1474.71	-0.225052	0.146194	0.0684415	0.174497	BRD9	65980
ENSG00000028528	441.118	0.0640773	0.152225	0.612505	0.770336	SNX1	6642
ENSG00000028839	133.056	-0.142896	0.194082	0.321004	0.517765	TBPL1	9519
ENSG00000029153	246.799	0.0342934	0.177736	0.80336	0.895189	ARNTL2	56938
ENSG00000029363	1290.72	-0.164155	0.135931	0.161711	0.321694	BCLAF1	9774
ENSG00000029364	232.785	0.137884	0.120566	0.19847	0.371321	SLC39A9	55334
ENSG00000029534	1.76091	0.850664	1.14155	0.00705551	0.0304737	ANK1	286
ENSG00000029559	0	0	0.623045	NA	NA	IBSP	3381
ENSG00000029639	290.402	-0.311653	0.125892	0.00499766	0.0232063	TFB1M	51106
ENSG00000029725	701.009	-0.0539399	0.129073	0.633006	0.784183	RABEP1	9135
ENSG00000029993	732.731	-0.218178	0.0963885	0.0147182	0.0544108	HMGB3	3149
ENSG00000030066	147.084	0.329185	0.156222	0.0109407	0.042984	NUP160	23279
ENSG00000030110	68.9605	-0.0994737	0.204881	0.49591	0.680141	BAK1	578
ENSG00000030304	0	0	0.623045	NA	NA	MUSK	4593
ENSG00000030419	22.0756	1.10328	0.53235	0.000440906	0.00316474	IKZF2	22807
ENSG00000030582	1228.23	0.258273	0.202725	0.0828615	0.201065	GRN	2896
ENSG00000031003	228.45	0.118889	0.182772	0.395808	0.589679	FAM13B	51306
ENSG00000031081	280.949	-0.680903	0.214496	3.44201e-05	0.000359431	ARHGAP31	57514
ENSG00000031691	210.134	0.0294508	0.178701	0.831076	0.913018	CENPQ	55166
ENSG00000031698	1495.19	-0.161672	0.143574	0.184653	0.35324	SARS1	6301
ENSG00000031823	477.482	-0.089483	0.135948	0.445482	0.636043	RANBP3	8498
ENSG00000032219	477.647	-0.0724542	0.115294	0.484031	0.670453	ARID4A	5926
ENSG00000032389	232.497	-0.160593	0.178546	0.247363	0.434258	EIPR1	7260
ENSG00000032444	139.526	-0.0746851	0.18958	0.598469	0.759986	PNPLA6	10908
ENSG00000032742	149.527	0.108093	0.158547	0.404866	0.598622	IFT88	8100
ENSG00000033011	257.406	-0.135582	0.122194	0.210787	0.387925	ALG1	56052
ENSG00000033030	250.774	0.338957	0.108388	0.000588197	0.0040011	ZCCHC8	55596
ENSG00000033050	876.624	-0.195442	0.119453	0.0665598	0.171022	ABCF2	10061
ENSG00000033100	1013.63	-0.166148	0.0967889	0.0637011	0.165851	CHPF2	54480
ENSG00000033122	0	0	0.623045	NA	NA	LRRC7	57554
ENSG00000033170	153.389	0.0303324	0.189569	0.830322	0.912288	FUT8	2530
ENSG00000033178	1587.33	-0.5813	0.163313	1.56857e-05	0.000184451	UBA6	55236
ENSG00000033327	69.4578	-1.20291	0.202924	7.72096e-11	3.21263e-09	GAB2	9846
ENSG00000033627	297.817	0.272834	0.147053	0.02794	0.0904124	ATP6V0A1	535
ENSG00000033800	218.192	-0.283731	0.127528	0.0113761	0.0442703	PIAS1	8554
ENSG00000033867	1429.55	0.926801	0.136882	1.59046e-13	1.08625e-11	SLC4A7	9497
ENSG00000034053	0.21983	0.0275066	0.55217	0.763205	NA	APBA2	321
ENSG00000034152	543.328	-0.130595	0.204392	0.372916	0.568886	MAP2K3	5606
ENSG00000034239	0	0	0.623045	NA	NA	EFCAB1	79645
ENSG00000034510	20727.9	0.272241	0.109791	0.00633591	0.0279636	TMSB10	9168
ENSG00000034533	48.349	-0.150005	0.172344	0.270832	0.461849	ASTE1	28990
ENSG00000034677	442.574	-0.004689	0.139137	0.968627	0.98472	RNF19A	25897
ENSG00000034693	73.2308	-0.355339	0.158901	0.00663197	0.0289771	PEX3	8504
ENSG00000034713	1195.41	-0.070121	0.171156	0.604297	0.764445	GABARAPL2	11345
ENSG00000034971	0	0	0.623045	NA	NA	MYOC	4653
ENSG00000035115	88.901	0.103242	0.174232	0.450103	0.64044	SH3YL1	26751
ENSG00000035141	525.105	0.0873181	0.102556	0.352947	0.548988	FAM136A	84908
ENSG00000035403	1687.16	-0.219404	0.133597	0.058436	0.155987	VCL	7414
ENSG00000035499	87.6112	0.311929	0.219595	0.0450904	0.128967	DEPDC1B	55789
ENSG00000035664	7.53348	1.24635	0.812234	0.00133082	0.0079914	DAPK2	23604
ENSG00000035681	289.692	-0.147425	0.216303	0.324371	0.52133	NSMAF	8439
ENSG00000035687	530.78	-0.403745	0.14066	0.000799691	0.00518419	ADSS2	159
ENSG00000035720	0.0891259	0.00754747	0.548283	0.933806	NA	STAP1	26228
ENSG00000035862	1495.56	-0.559295	0.150423	1.01559e-05	0.000127165	TIMP2	7077
ENSG00000035928	2618.28	-0.0102387	0.106151	0.915802	0.958544	RFC1	5981
ENSG00000036054	296.816	-0.104027	0.142023	0.389604	0.584428	TBC1D23	55773
ENSG00000036257	545.87	0.00813126	0.124926	0.94121	0.971676	CUL3	8452
ENSG00000036448	19.089	-0.0692273	0.236208	0.643407	0.791701	MYOM2	9172
ENSG00000036473	0	0	0.623045	NA	NA	OTC	5009
ENSG00000036530	19.9044	0.310791	0.2607	0.0612901	0.160968	CYP46A1	10858
ENSG00000036549	539.409	-0.258161	0.139311	0.030795	0.0969593	ZZZ3	26009
ENSG00000036565	0	0	0.623045	NA	NA	SLC18A1	6570
ENSG00000036672	5.29937	-0.346304	0.407314	0.0663517	0.170779	USP2	9099
ENSG00000036828	0.0810929	0.00754747	0.548283	0.933806	NA	CASR	846
ENSG00000037042	105.981	-0.0192855	0.171413	0.886647	0.943659	TUBG2	27175
ENSG00000037241	369.507	-0.216584	0.137558	0.0673424	0.172481	RPL26L1	51121
ENSG00000037280	0.0830207	0.00754747	0.548283	0.933806	NA	FLT4	2324
ENSG00000037474	1231.01	0.0143338	0.183732	0.918296	0.960188	NSUN2	54888
ENSG00000037637	125.194	0.0725672	0.141183	0.546753	0.720989	FBXO42	54455
ENSG00000037749	38.1303	-0.00650553	0.215512	0.964663	0.982463	MFAP3	4238
ENSG00000037757	86.3116	1.15503	0.306711	2.08448e-06	3.20324e-05	MRI1	84245
ENSG00000037897	417.425	-0.488092	0.175816	0.000512359	0.00359182	METTL1	4234
ENSG00000037965	71.4207	-0.13813	0.182717	0.324432	0.521366	HOXC8	3224
ENSG00000038002	102.348	-0.204993	0.16676	0.126364	0.270727	AGA	175
ENSG00000038210	133.743	0.00913468	0.174379	0.946621	0.974654	PI4K2B	55300
ENSG00000038219	2035.57	0.16034	0.109061	0.105306	0.238494	BOD1L1	259282
ENSG00000038274	278.049	-0.122313	0.197613	0.39788	0.591657	MAT2B	27430
ENSG00000038295	12.9838	0.142368	0.287145	0.357965	0.554116	TLL1	7092
ENSG00000038358	5.22527	-0.205889	0.414087	0.20605	0.381805	EDC4	23644
ENSG00000038382	1396.22	-0.0289685	0.122769	0.790034	0.887766	TRIO	7204
ENSG00000038427	3046.94	-0.722182	0.181359	1.09998e-06	1.85013e-05	VCAN	1462
ENSG00000038532	117.682	-0.291527	0.15261	0.0220024	0.075231	CLEC16A	23274
ENSG00000038945	76.3052	0.0508629	0.153836	0.68955	0.822257	MSR1	4481
ENSG00000039068	0.856102	0.170877	0.550083	0.232768	NA	CDH1	999
ENSG00000039123	769.474	-0.0478986	0.162083	0.715302	0.840057	MTREX	23517
ENSG00000039139	83.5263	-0.00715582	0.175842	0.95834	0.979819	DNAH5	1767
ENSG00000039319	202.908	-0.277897	0.142062	0.0218753	0.0748721	ZFYVE16	9765
ENSG00000039523	1695.21	-0.341355	0.103383	0.000319185	0.00240064	RIPOR1	79567
ENSG00000039537	0	0	0.623045	NA	NA	C6	729
ENSG00000039560	5741.77	-0.39441	0.119774	0.000218603	0.00175753	RAI14	26064
ENSG00000039600	0.170136	0.0174918	0.549672	0.847612	NA	SOX30	11063
ENSG00000039650	215.513	0.0684022	0.159461	0.599122	0.760673	PNKP	11284
ENSG00000039987	0.072741	-0.0222629	0.550725	0.807022	NA	BEST2	54831
ENSG00000040199	113.009	0.329074	0.170402	0.0160277	0.0583555	PHLPP2	23035
ENSG00000040275	2721.51	-0.309375	0.301809	0.0737726	0.184541	SPDL1	54908
ENSG00000040341	1579.61	-0.177285	0.169913	0.19029	0.36081	STAU2	27067
ENSG00000040487	126.594	0.165449	0.152866	0.192758	0.364016	SLC66A1	54896
ENSG00000040531	61.6034	0.898765	0.343144	0.000122598	0.00108289	CTNS	1497
ENSG00000040608	64.0172	0.778358	0.440118	0.00183233	0.0103589	RTN4R	65078
ENSG00000040633	354.045	-0.371037	0.149002	0.0030883	0.0156768	PHF23	79142
ENSG00000040731	0	0	0.623045	NA	NA	CDH10	1008
ENSG00000040933	122.428	0.234358	0.138305	0.0486813	0.136552	INPP4A	3631
ENSG00000041353	54.096	1.50016	0.24054	1.32013e-11	6.28598e-10	RAB27B	5874
ENSG00000041357	3110.89	-0.174482	0.0921526	0.0423077	0.122669	PSMA4	5685
ENSG00000041515	0.085068	0.00754747	0.548283	0.933806	NA	MYO16	23026
ENSG00000041802	1001.67	-0.116854	0.106382	0.227994	0.410105	LSG1	55341
ENSG00000041880	153.572	0.245637	0.160566	0.0613987	0.161191	PARP3	10039
ENSG00000041982	60.5347	-3.69794	0.397008	2.53786e-22	4.90278e-20	TNC	3371
ENSG00000041988	177.884	-0.0409936	0.14409	0.737039	0.854548	THAP3	90326
ENSG00000042062	0.218223	-0.0541661	0.562782	0.561183	NA	RIPOR3	140876
ENSG00000042088	122.315	-0.555203	0.160619	2.8882e-05	0.00031146	TDP1	55775
ENSG00000042286	320.195	-0.050196	0.107868	0.608881	0.768231	AIFM2	84883
ENSG00000042304	0	0	0.623045	NA	NA	C2orf83	56918
ENSG00000042317	26.6548	0.214244	0.228328	0.165333	0.326584	SPATA7	55812
ENSG00000042429	123.792	0.188483	0.142688	0.120543	0.262074	MED17	9440
ENSG00000042445	720.726	-0.180922	0.163064	0.17123	0.334955	RETSAT	54884
ENSG00000042493	3074.31	0.216272	0.20584	0.14643	0.299789	CAPG	822
ENSG00000042753	1395.56	-0.274785	0.198621	0.0630921	0.164614	AP2S1	1175
ENSG00000042781	0.23055	-0.0298382	0.55278	0.744208	NA	USH2A	7399
ENSG00000042813	0	0	0.623045	NA	NA	ZPBP	11055
ENSG00000042832	0.161245	0.0174918	0.549672	0.847612	NA	TG	7038
ENSG00000042980	0.412005	-0.0202099	0.513224	0.849969	NA	ADAM28	10863
ENSG00000043039	0.348388	0.0476912	0.54747	0.627777	NA	BARX2	8538
ENSG00000043093	170.092	0.359331	0.179967	0.0110408	0.0432894	DCUN1D1	54165
ENSG00000043143	321.747	0.144124	0.152211	0.255045	0.443234	JADE2	23338
ENSG00000043355	228.833	0.19285	0.124229	0.0790012	0.194278	ZIC2	7546
ENSG00000043462	0	0	0.623045	NA	NA	LCP2	3937
ENSG00000043514	180.573	-0.0974253	0.199181	0.500782	0.684047	TRIT1	54802
ENSG00000043591	0	0	0.623045	NA	NA	ADRB1	153
ENSG00000044012	0	0	0.623045	NA	NA	GUCA2B	2981
ENSG00000044090	58.9706	0.0852278	0.177288	0.536174	0.713141	CUL7	9820
ENSG00000044115	2786.19	-0.0988347	0.116223	0.342745	0.53931	CTNNA1	1495
ENSG00000044446	244.626	0.363646	0.137557	0.00215311	0.0117453	PHKA2	5256
ENSG00000044459	617.102	0.0835467	0.132022	0.466901	0.655581	CNTLN	54875
ENSG00000044524	0	0	0.623045	NA	NA	EPHA3	2042
ENSG00000044574	4502.37	-0.195158	0.132219	0.0897637	0.212587	HSPA5	3309
ENSG00000046604	636.175	-0.150222	0.125336	0.173917	0.338692	DSG2	1829
ENSG00000046647	60.462	-0.240271	0.154729	0.0610333	0.160575	GEMIN8	54960
ENSG00000046651	493.168	0.222396	0.168378	0.0993984	0.228182	OFD1	8481
ENSG00000046653	0	0	0.623045	NA	NA	GPM6B	2824
ENSG00000046774	0	0	0.623045	NA	NA	MAGEC2	51438
ENSG00000046889	393.332	0.767416	0.262104	5.88718e-05	0.000570698	PREX2	80243
ENSG00000047056	41.2985	-0.422338	0.216809	0.0074131	0.0316937	WDR37	22884
ENSG00000047188	258.089	0.126752	0.171115	0.349782	0.545759	YTHDC2	64848
ENSG00000047230	105.268	0.219118	0.141107	0.0690861	0.175776	CTPS2	56474
ENSG00000047249	555.422	0.0410768	0.167977	0.759035	0.869573	ATP6V1H	51606
ENSG00000047315	1049.52	-0.0220326	0.146896	0.858574	0.929885	POLR2B	5431
ENSG00000047346	53.2779	0.533251	0.264435	0.00286105	0.0147297	FAM214A	56204
ENSG00000047365	13.8626	-0.168662	0.258675	0.280055	0.472335	ARAP2	116984
ENSG00000047410	4562.99	-0.00373572	0.143347	0.975505	0.988368	TPR	7175
ENSG00000047457	192.537	0.343057	0.165734	0.0106993	0.0422811	CP	1356
ENSG00000047578	72.4483	-0.170684	0.164929	0.199566	0.372558	KIAA0556	23247
ENSG00000047579	404.103	0.0386848	0.12193	0.720734	0.843748	DTNBP1	84062
ENSG00000047597	0.322362	0.0565461	0.534742	0.593835	NA	XK	7504
ENSG00000047617	1.09098	-0.280077	0.635084	0.102974	NA	ANO2	57101
ENSG00000047621	366.957	-0.151199	0.208361	0.306887	0.501455	C12orf4	57102
ENSG00000047634	245.137	-0.0697307	0.194077	0.625942	0.779861	SCML1	6322
ENSG00000047644	497.125	0.500194	0.117166	1.74636e-06	2.75566e-05	WWC3	55841
ENSG00000047648	10.2625	0.304906	0.350178	0.086563	0.207038	ARHGAP6	395
ENSG00000047662	0.319936	0.0548749	0.533491	0.604783	NA	FAM184B	27146
ENSG00000047849	3355.31	-0.0565271	0.111186	0.574042	0.740695	MAP4	4134
ENSG00000047932	611.723	0.179629	0.101922	0.0550934	0.149274	GOPC	57120
ENSG00000047936	0.347243	-0.037408	0.522831	0.723892	NA	ROS1	6098
ENSG00000048028	185.377	0.214661	0.137551	0.0697927	0.176942	USP28	57646
ENSG00000048052	104.09	0.0493315	0.136444	0.674853	0.812721	HDAC9	9734
ENSG00000048140	649.959	0.358639	0.165648	0.00763799	0.0325113	TSPAN17	26262
ENSG00000048162	594.8	-0.0672568	0.142436	0.578769	0.744195	NOP16	51491
ENSG00000048342	40.4663	1.31076	0.247363	2.71049e-09	8.31155e-08	CC2D2A	57545
ENSG00000048392	438.186	0.102104	0.136179	0.384553	0.579939	RRM2B	50484
ENSG00000048405	384.157	-0.0151362	0.146301	0.902312	0.951674	ZNF800	168850
ENSG00000048462	0.072741	-0.0222629	0.550725	0.807022	NA	TNFRSF17	608
ENSG00000048471	49.6949	-0.0740247	0.171372	0.584608	0.748429	SNX29	92017
ENSG00000048540	0	0	0.623045	NA	NA	LMO3	55885
ENSG00000048544	1084.64	-0.0108485	0.126349	0.922285	0.962424	MRPS10	55173
ENSG00000048545	0	0	0.623045	NA	NA	GUCA1A	2978
ENSG00000048649	1722.74	0.199326	0.102167	0.0337605	0.103689	RSF1	51773
ENSG00000048707	191.531	0.21587	0.128992	0.0560516	0.151151	VPS13D	55187
ENSG00000048740	0	0	0.623045	NA	NA	CELF2	10659
ENSG00000048828	4492.05	-0.1841	0.1203	0.0856107	0.205827	FAM120A	23196
ENSG00000048991	818.842	0.0817373	0.107395	0.402844	0.596966	R3HDM1	23518
ENSG00000049089	1.12058	0.13971	0.506569	0.316144	NA	COL9A2	1298
ENSG00000049130	97.5264	-0.505809	0.282397	0.00572291	0.0259266	KITLG	4254
ENSG00000049167	27.5558	-0.0524918	0.204476	0.717959	0.842134	ERCC8	1161
ENSG00000049192	24.379	-1.55658	0.362355	3.08812e-07	6.00873e-06	ADAMTS6	11174
ENSG00000049239	133.255	0.0912143	0.136347	0.43768	0.629364	H6PD	9563
ENSG00000049245	1147.59	-0.0787784	0.073544	0.259651	0.449126	VAMP3	9341
ENSG00000049246	139.91	0.259412	0.17321	0.0591157	0.157428	PER3	8863
ENSG00000049247	0.144239	0.0174918	0.549672	0.847612	NA	UTS2	10911
ENSG00000049249	134.775	-3.12981	0.201207	1.17337e-55	3.96686e-52	TNFRSF9	3604
ENSG00000049283	0.0810929	0.00754747	0.548283	0.933806	NA	EPN3	55040
ENSG00000049323	20.1541	-1.35605	0.440333	2.14536e-05	0.000240761	LTBP1	4052
ENSG00000049449	1626.68	-0.54814	0.13733	3.66333e-06	5.21397e-05	RCN1	5954
ENSG00000049540	0.332378	0.0134982	0.49991	0.902961	NA	ELN	2006
ENSG00000049541	226.083	-0.11932	0.140974	0.321305	0.518064	RFC2	5982
ENSG00000049618	537.945	0.0787694	0.120443	0.462279	0.651105	ARID1B	57492
ENSG00000049656	2316.99	0.0558324	0.160644	0.669164	0.809764	CLPTM1L	81037
ENSG00000049759	1002.46	-0.0409986	0.115139	0.691885	0.824059	NEDD4L	23327
ENSG00000049768	0.734803	-0.102065	0.497761	0.430571	NA	FOXP3	50943
ENSG00000049769	44.8725	0.109696	0.18791	0.438676	0.630282	PPP1R3F	89801
ENSG00000049860	1100.22	0.231746	0.211007	0.124349	0.267425	HEXB	3074
ENSG00000049883	51.0663	-0.263218	0.205756	0.0793297	0.194802	PTCD2	79810
ENSG00000050030	0	0	0.623045	NA	NA	NEXMIF	340533
ENSG00000050130	119.529	0.055721	0.309968	0.701274	0.829783	JKAMP	51528
ENSG00000050165	9.13164	-0.568482	0.471536	0.0130925	0.0495938	DKK3	27122
ENSG00000050327	210.568	-0.297979	0.157977	0.0221016	0.0754558	ARHGEF5	7984
ENSG00000050344	417.696	0.612742	0.19126	4.65915e-05	0.000467979	NFE2L3	9603
ENSG00000050393	452.829	0.0445546	0.0950233	0.613049	0.770723	MCUR1	63933
ENSG00000050405	1341.44	-0.907669	0.23992	1.80828e-06	2.84342e-05	LIMA1	51474
ENSG00000050426	145.307	-0.22452	0.141471	0.0630025	0.164476	LETMD1	25875
ENSG00000050438	12.249	2.02096	0.561955	4.5696e-06	6.31847e-05	SLC4A8	9498
ENSG00000050555	0.0771553	0.00754747	0.548283	0.933806	NA	LAMC3	10319
ENSG00000050628	0.335665	-0.0582845	0.552281	0.558044	NA	PTGER3	5733
ENSG00000050730	7.40992	-2.14095	0.5814	3.5577e-06	5.09109e-05	TNIP3	79931
ENSG00000050748	362.6	0.0667779	0.164508	0.614157	0.771537	MAPK9	5601
ENSG00000050767	0	0	0.623045	NA	NA	COL23A1	91522
ENSG00000050820	990.571	-0.464496	0.146658	0.00018153	0.00151253	BCAR1	9564
ENSG00000051009	94.0834	0.138818	0.140109	0.246607	0.433438	FAM160A2	84067
ENSG00000051108	397.348	-0.0465382	0.175196	0.733746	0.852883	HERPUD1	9709
ENSG00000051128	576.544	-0.188358	0.177823	0.174764	0.33986	HOMER3	9454
ENSG00000051180	478.939	-0.186859	0.154432	0.144079	0.296713	RAD51	5888
ENSG00000051341	222.838	-0.0781544	0.129805	0.490782	0.675872	POLQ	10721
ENSG00000051382	517.416	0.325963	0.142075	0.00719689	0.0309671	PIK3CB	5291
ENSG00000051523	264.659	-0.23596	0.216832	0.121826	0.26352	CYBA	1535
ENSG00000051596	5.28043	0.531924	0.57966	0.0235675	0.0792917	THOC3	84321
ENSG00000051620	807.428	0.197187	0.102901	0.0368173	0.110689	HEBP2	23593
ENSG00000051825	327.623	-0.000516858	0.140021	0.996556	0.998106	MPHOSPH9	10198
ENSG00000052126	305.675	-0.980249	0.175998	3.47294e-10	1.26931e-08	PLEKHA5	54477
ENSG00000052344	0.33413	-0.0736562	0.57428	0.440103	NA	PRSS8	5652
ENSG00000052723	289.877	-0.169493	0.124874	0.124006	0.266942	SIKE1	80143
ENSG00000052749	436.352	-0.471444	0.169822	0.000591165	0.00401321	RRP12	23223
ENSG00000052795	301.556	0.205966	0.110164	0.039257	0.116215	FNIP2	57600
ENSG00000052802	463.169	0.496093	0.188318	0.000728469	0.0047985	MSMO1	6307
ENSG00000052841	521.624	-0.117748	0.121471	0.274906	0.466269	TTC17	55761
ENSG00000052850	0	0	0.623045	NA	NA	ALX4	60529
ENSG00000053108	0	0	0.623045	NA	NA	FSTL4	23105
ENSG00000053254	506.9	-0.896295	0.186224	1.65133e-08	4.19533e-07	FOXN3	1112
ENSG00000053328	0	0	0.623045	NA	NA	METTL24	728464
ENSG00000053371	719.064	0.0096536	0.111861	0.92393	0.963249	AKR7A2	8574
ENSG00000053372	1250.69	-0.251115	0.0959333	0.00484351	0.0226248	MRTO4	51154
ENSG00000053438	0	0	0.623045	NA	NA	NNAT	4826
ENSG00000053501	74.977	-0.575768	0.195092	0.000145394	0.00125502	USE1	55850
ENSG00000053524	0.926243	0.0134538	0.475311	0.908886	NA	MCF2L2	23101
ENSG00000053702	0	0	0.623045	NA	NA	NRIP2	83714
ENSG00000053747	111.501	0.761056	0.164576	4.72316e-08	1.08256e-06	LAMA3	3909
ENSG00000053770	118.258	0.00988828	0.154978	0.938367	0.970476	AP5M1	55745
ENSG00000053900	278.343	-0.0681568	0.117536	0.516792	0.697672	ANAPC4	29945
ENSG00000053918	0	0	0.623045	NA	NA	KCNQ1	3784
ENSG00000054116	1566.21	-0.132568	0.136523	0.259798	0.449322	TRAPPC3	27095
ENSG00000054118	1920.72	0.00780179	0.0850949	0.922269	0.962424	THRAP3	9967
ENSG00000054148	2898.42	0.267714	0.147782	0.0315637	0.0986519	PHPT1	29085
ENSG00000054179	4.33169	1.37081	1.2652	0.00195891	0.0109193	ENTPD2	954
ENSG00000054219	0	0	0.623045	NA	NA	LY75	4065
ENSG00000054267	1661.05	-0.0417214	0.102152	0.656288	0.800269	ARID4B	51742
ENSG00000054277	455.965	1.32786	0.222232	6.49068e-11	2.74292e-09	OPN3	23596
ENSG00000054282	331.514	-0.437986	0.163627	0.00105559	0.00655403	SDCCAG8	10806
ENSG00000054356	0	0	0.623045	NA	NA	PTPRN	5798
ENSG00000054392	113.89	-0.895745	0.19741	6.37365e-08	1.43891e-06	HHAT	55733
ENSG00000054523	594.328	-0.085696	0.121652	0.427425	0.620506	KIF1B	23095
ENSG00000054598	224.35	-0.0495132	0.122562	0.64856	0.794922	FOXC1	2296
ENSG00000054611	370.678	0.107762	0.185594	0.444294	0.63525	TBC1D22A	25771
ENSG00000054654	339.771	0.332639	0.190684	0.0224753	0.0764226	SYNE2	23224
ENSG00000054690	8.51966	0.242477	0.332353	0.149478	0.304517	PLEKHH1	57475
ENSG00000054793	98.4215	0.192766	0.187644	0.176436	0.342316	ATP9A	10079
ENSG00000054796	0	0	0.623045	NA	NA	SPO11	23626
ENSG00000054803	0	0	0.623045	NA	NA	CBLN4	140689
ENSG00000054938	0	0	0.623045	NA	NA	CHRDL2	25884
ENSG00000054965	72.9508	0.284066	0.217323	0.0653414	0.168983	FAM168A	23201
ENSG00000054967	136.971	-0.594927	0.166428	1.32448e-05	0.000160205	RELT	84957
ENSG00000054983	0	0	0.623045	NA	NA	GALC	2581
ENSG00000055044	3126.79	-0.301259	0.0969281	0.000805141	0.00521203	NOP58	51602
ENSG00000055070	1007.43	-0.288966	0.112003	0.0043528	0.0207118	SZRD1	26099
ENSG00000055118	12.358	0.975312	0.572243	0.00136768	0.00817647	KCNH2	3757
ENSG00000055130	1045.2	-0.372124	0.0943165	2.19427e-05	0.000245842	CUL1	8454
ENSG00000055147	202.694	-0.294803	0.155643	0.022239	0.0757907	FAM114A2	10827
ENSG00000055163	323.421	0.549867	0.167411	5.67007e-05	0.000552822	CYFIP2	26999
ENSG00000055208	329.735	-0.232639	0.141305	0.0538926	0.146972	TAB2	23118
ENSG00000055211	370.811	-0.359114	0.121218	0.000862703	0.00551078	GINM1	116254
ENSG00000055332	1562.71	0.0521466	0.121452	0.628819	0.781717	EIF2AK2	5610
ENSG00000055483	1122.58	-0.0950059	0.143583	0.435417	0.627414	USP36	57602
ENSG00000055609	758.255	-0.187816	0.145745	0.127291	0.272002	KMT2C	58508
ENSG00000055732	0.311117	0.00850232	0.540021	0.928675	NA	MCOLN3	55283
ENSG00000055813	0.826344	0.288308	0.675428	0.089793	NA	CCDC85A	114800
ENSG00000055917	532.838	0.0302229	0.102399	0.747694	0.862079	PUM2	23369
ENSG00000055950	632.255	-0.0642556	0.102074	0.492654	0.677363	MRPL43	84545
ENSG00000055955	0.882488	-0.241687	0.61325	0.131688	NA	ITIH4	3700
ENSG00000055957	0.0835324	-0.0222629	0.550725	0.807022	NA	ITIH1	3697
ENSG00000056050	333.202	0.16485	0.126278	0.137942	0.287248	HPF1	54969
ENSG00000056097	1810.88	-0.109499	0.145636	0.373273	0.569084	ZFR	51663
ENSG00000056277	34.5476	-0.299041	0.285015	0.0779163	0.192099	ZNF280C	55609
ENSG00000056291	0	0	0.623045	NA	NA	NPFFR2	10886
ENSG00000056487	0	0	0.623045	NA	NA	PHF21B	112885
ENSG00000056558	227.219	0.742155	0.204437	4.50571e-06	6.2493e-05	TRAF1	7185
ENSG00000056586	1106.56	-0.0526461	0.0940471	0.546468	0.720838	RC3H2	54542
ENSG00000056736	0	0	0.623045	NA	NA	IL17RB	55540
ENSG00000056972	150.892	-0.259622	0.137315	0.0282168	0.0910029	TRAF3IP2	10758
ENSG00000056998	0	0	0.623045	NA	NA	GYG2	8908
ENSG00000057019	5915.3	0.835752	0.156164	9.05843e-10	3.07782e-08	DCBLD2	131566
ENSG00000057149	0	0	0.623045	NA	NA	SERPINB3	6317
ENSG00000057252	529.982	-0.139898	0.0936865	0.108005	0.242818	SOAT1	6646
ENSG00000057294	1.16668	-0.0285056	0.474366	0.810652	NA	PKP2	5318
ENSG00000057468	0.0721193	0.00754747	0.548283	0.933806	NA	MSH4	4438
ENSG00000057593	0	0	0.623045	NA	NA	F7	2155
ENSG00000057608	3105.66	-0.293588	0.095381	0.000931332	0.00590178	GDI2	2665
ENSG00000057657	3.33439	0.320332	0.578531	0.0876487	0.208969	PRDM1	639
ENSG00000057663	245.88	-0.157949	0.167448	0.239012	0.424279	ATG5	9474
ENSG00000057704	25.8636	-0.218661	0.340742	0.185476	0.354478	TMCC3	57458
ENSG00000057757	392.936	-0.132798	0.123527	0.224163	0.405304	PITHD1	57095
ENSG00000057935	134.159	0.00840379	0.142451	0.944699	0.973714	MTA3	57504
ENSG00000058056	457.03	-0.38719	0.112686	0.000139772	0.00121553	USP13	8975
ENSG00000058063	171.613	0.0348521	0.138428	0.769234	0.875913	ATP11B	23200
ENSG00000058085	295.402	0.00220211	0.274713	0.988043	0.994071	LAMC2	3918
ENSG00000058091	270.614	-0.16037	0.143858	0.188801	0.35864	CDK14	5218
ENSG00000058262	1113.04	-0.083894	0.149058	0.501601	0.684752	SEC61A1	29927
ENSG00000058272	2498.26	0.515094	0.114918	5.70011e-07	1.02504e-05	PPP1R12A	4659
ENSG00000058335	1.14807	0.335343	0.746503	0.060621	NA	RASGRF1	5923
ENSG00000058404	1.04571	0.00836783	0.415994	0.948258	NA	CAMK2B	816
ENSG00000058453	58.4139	-0.0742523	0.162789	0.572879	0.739786	CROCC	9696
ENSG00000058600	231.29	-0.0651258	0.165763	0.624393	0.778721	POLR3E	55718
ENSG00000058668	1217.66	-0.131483	0.11301	0.19676	0.369092	ATP2B4	493
ENSG00000058673	377.13	0.109665	0.122006	0.310861	0.506196	ZC3H11A	9877
ENSG00000058729	91.5989	-0.0321262	0.152871	0.800024	0.89315	RIOK2	55781
ENSG00000058799	231.165	-0.00153024	0.109783	0.987738	0.993838	YIPF1	54432
ENSG00000058804	611.412	-0.431153	0.121339	6.24498e-05	0.000603652	NDC1	55706
ENSG00000058866	87.6267	-0.65826	0.181042	6.63227e-06	8.78215e-05	DGKG	1608
ENSG00000059122	238.066	0.258934	0.165689	0.0531785	0.145485	FLYWCH1	84256
ENSG00000059145	246.937	0.332138	0.18344	0.0199145	0.069426	UNKL	64718
ENSG00000059377	195.424	-0.22376	0.169458	0.0986	0.226725	TBXAS1	6916
ENSG00000059378	219.943	-0.00269256	0.12778	0.980845	0.991026	PARP12	64761
ENSG00000059573	373.67	0.411541	0.275297	0.0190486	0.0670643	ALDH18A1	5832
ENSG00000059588	113.593	0.316794	0.189228	0.028834	0.0923767	TARBP1	6894
ENSG00000059691	79.8122	-0.151328	0.148125	0.223915	0.40503	GATB	5188
ENSG00000059728	38.2783	-0.134155	0.224963	0.373212	0.569084	MXD1	4084
ENSG00000059758	109.517	0.0939725	0.154832	0.462458	0.651105	CDK17	5128
ENSG00000059769	582.035	0.0837257	0.114592	0.416357	0.609711	DNAJC25	548645
ENSG00000059804	398.453	1.64789	0.520657	1.6175e-05	0.000189381	SLC2A3	6515
ENSG00000059915	1.30182	0.110257	0.527548	0.380763	0.576151	PSD	5662
ENSG00000060069	115.961	0.0289615	0.166575	0.827994	0.910723	CTDP1	9150
ENSG00000060138	1868.06	-0.215763	0.116518	0.0389676	0.115561	YBX3	8531
ENSG00000060140	43.2052	-0.918731	0.245067	2.07422e-06	3.1911e-05	STYK1	55359
ENSG00000060237	1524.82	0.044063	0.110858	0.660549	0.803552	WNK1	65125
ENSG00000060339	3171.14	-0.105344	0.0924413	0.220395	0.40043	CCAR1	55749
ENSG00000060491	548.168	0.192213	0.148933	0.124027	0.266946	OGFR	11054
ENSG00000060558	2.33663	0.288257	0.542493	0.109004	0.244537	GNA15	2769
ENSG00000060566	4.10794	0.315802	0.505354	0.0909234	0.21432	CREB3L3	84699
ENSG00000060642	56.1649	0.341202	0.210624	0.0262262	0.0862913	PIGV	55650
ENSG00000060656	12.2182	0.756816	0.516706	0.00399802	0.0193644	PTPRU	10076
ENSG00000060688	111.953	-0.211806	0.183776	0.134164	0.281767	SNRNP40	9410
ENSG00000060709	0	0	0.623045	NA	NA	RIMBP2	23504
ENSG00000060718	0.381921	-0.0209378	0.498129	0.85149	NA	COL11A1	1301
ENSG00000060749	683.785	-0.304915	0.122297	0.00498712	0.0231676	QSER1	79832
ENSG00000060762	44.7179	-0.470924	0.248794	0.00580011	0.0262015	MPC1	51660
ENSG00000060971	369.8	-0.0138899	0.11285	0.891494	0.946581	ACAA1	30
ENSG00000060982	1058.13	-0.574271	0.105219	2.04495e-09	6.41622e-08	BCAT1	586
ENSG00000061273	2849.11	-0.439088	0.227508	0.0067692	0.0294534	HDAC7	51564
ENSG00000061337	3.88877	0.0109714	0.322752	0.938219	0.970441	LZTS1	11178
ENSG00000061455	1.13623	0.0720592	0.441315	0.584846	NA	PRDM6	93166
ENSG00000061492	0	0	0.623045	NA	NA	WNT8A	7478
ENSG00000061656	42.7066	0.386708	0.299172	0.0309733	0.097317	SPAG4	6676
ENSG00000061676	1153.65	0.143655	0.154834	0.261725	0.451442	NCKAP1	10787
ENSG00000061794	1106.16	0.041191	0.0986134	0.650707	0.796335	MRPS35	60488
ENSG00000061918	33.6197	-1.18522	0.300889	1.09399e-06	1.84694e-05	GUCY1B1	2983
ENSG00000061936	825.028	0.0508563	0.129232	0.652865	0.797717	SFSWAP	6433
ENSG00000061938	212.683	1.14231	0.194451	9.45703e-11	3.85203e-09	TNK2	10188
ENSG00000061987	134.289	0.220953	0.147802	0.0757404	0.188244	MON2	23041
ENSG00000062038	2.4115	0.0808935	0.385827	0.563834	0.732443	CDH3	1001
ENSG00000062096	0	0	0.623045	NA	NA	ARSF	416
ENSG00000062194	604.37	0.0941236	0.0932838	0.27731	0.469168	GPBP1	65056
ENSG00000062282	231.308	0.609339	0.123738	2.59948e-08	6.25495e-07	DGAT2	84649
ENSG00000062370	26.0085	0.290031	0.239499	0.0703344	0.177915	ZNF112	7771
ENSG00000062485	422.292	-0.313583	0.0948536	0.000379534	0.00278785	CS	1431
ENSG00000062524	0.178252	0.0174918	0.549672	0.847612	NA	LTK	4058
ENSG00000062582	7.91701	-0.108863	0.272472	0.473919	0.661452	MRPS24	64951
ENSG00000062598	256.14	0.0589418	0.094255	0.50034	0.683789	ELMO2	63916
ENSG00000062650	1118.08	-0.0984455	0.127498	0.379017	0.57486	WAPL	23063
ENSG00000062716	1366.53	0.288134	0.102677	0.00226712	0.0122486	VMP1	81671
ENSG00000062725	237.08	0.0611581	0.122831	0.574076	0.740695	APPBP2	10513
ENSG00000062822	65.6129	-0.21393	0.193397	0.139935	0.290053	POLD1	5424
ENSG00000063015	0.0810929	0.00754747	0.548283	0.933806	NA	SEZ6	124925
ENSG00000063046	242.315	0.0820627	0.171854	0.545175	0.719844	EIF4B	1975
ENSG00000063127	0.326541	0.0438006	0.548234	0.651433	NA	SLC6A16	28968
ENSG00000063169	26.2149	0.202401	0.295344	0.209938	0.386704	BICRA	29998
ENSG00000063176	97.7617	-0.117639	0.163412	0.373235	0.569084	SPHK2	56848
ENSG00000063177	7635.91	-0.212877	0.109867	0.0327605	0.101424	RPL18	6141
ENSG00000063180	17.2018	0.838207	0.520858	0.00230414	0.0123942	CA11	770
ENSG00000063241	192.223	0.220412	0.255628	0.166752	0.328428	ISOC2	79763
ENSG00000063244	929.848	-0.086096	0.165602	0.517408	0.698272	U2AF2	11338
ENSG00000063245	822.18	-0.00840486	0.161178	0.948793	0.975408	EPN1	29924
ENSG00000063322	177.748	0.723415	0.142013	4.77162e-09	1.38767e-07	MED29	55588
ENSG00000063515	0	0	0.623045	NA	NA	GSC2	2928
ENSG00000063587	587.694	-0.123974	0.115849	0.232797	0.416472	ZNF275	10838
ENSG00000063587	587.694	-0.123974	0.115849	0.232797	0.416472	ZNF275	105373378
ENSG00000063601	75.1681	-0.209423	0.162447	0.112811	0.250213	MTMR1	8776
ENSG00000063660	736.065	0.404963	0.163986	0.00246891	0.013129	GPC1	2817
ENSG00000063761	24.9868	0.0967445	0.22507	0.517349	0.698272	ADCK1	57143
ENSG00000063854	407.197	-0.00111524	0.128061	0.992078	0.996056	HAGH	3029
ENSG00000063978	185.957	-0.0572671	0.146824	0.643169	0.79148	RNF4	6047
ENSG00000064012	383.363	0.912174	0.258883	5.073e-06	6.92252e-05	CASP8	841
ENSG00000064042	7.6007	0.13204	0.291795	0.390499	0.58525	LIMCH1	22998
ENSG00000064102	431.724	-0.15308	0.121124	0.154915	0.311976	INTS13	55726
ENSG00000064115	719.668	0.232806	0.178674	0.0953477	0.221278	TM7SF3	51768
ENSG00000064195	0.227051	-0.00236656	0.547996	0.979216	NA	DLX3	1747
ENSG00000064199	161.289	-0.201352	0.123851	0.0660646	0.17025	SPA17	53340
ENSG00000064201	0	0	0.623045	NA	NA	TSPAN32	10077
ENSG00000064205	3.7701	0.265548	0.511556	0.128542	0.273744	CCN5	8839
ENSG00000064218	0	0	0.623045	NA	NA	DMRT3	58524
ENSG00000064225	20.3362	0.19538	0.219296	0.197983	0.370718	ST3GAL6	10402
ENSG00000064270	0.243279	0.0275066	0.55217	0.763205	NA	ATP2C2	9914
ENSG00000064300	2.47485	1.40162	1.40335	0.00164531	0.00952465	NGFR	4804
ENSG00000064309	22.3328	0.290741	0.236473	0.0684321	0.174497	CDON	50937
ENSG00000064313	1051.6	-0.127269	0.100369	0.16801	0.330451	TAF2	6873
ENSG00000064393	2450.4	-0.0875532	0.11801	0.406369	0.599992	HIPK2	28996
ENSG00000064419	1954.26	0.0300322	0.0940807	0.731018	0.850663	TNPO3	23534
ENSG00000064490	128.91	0.251408	0.17035	0.0646762	0.167712	RFXANK	8625
ENSG00000064545	228.935	-0.0339485	0.175874	0.804345	0.895902	TMEM161A	54929
ENSG00000064547	42.7904	0.155057	0.197564	0.285649	0.478484	LPAR2	9170
ENSG00000064601	1372.38	0.603264	0.132517	1.7537e-07	3.59868e-06	CTSA	5476
ENSG00000064607	812.976	0.106397	0.113695	0.298562	0.492372	SUGP2	10147
ENSG00000064651	553.127	-0.135134	0.097198	0.132521	0.279261	SLC12A2	6558
ENSG00000064652	413.219	0.0549862	0.0991646	0.547389	0.721286	SNX24	28966
ENSG00000064655	0.157187	0.0174918	0.549672	0.847612	NA	EYA2	2139
ENSG00000064666	3865.7	-0.248965	0.156353	0.0538996	0.146972	CNN2	1265
ENSG00000064687	26.6084	0.239198	0.256053	0.136639	0.285546	ABCA7	10347
ENSG00000064692	0.0721193	0.00754747	0.548283	0.933806	NA	SNCAIP	9627
ENSG00000064703	192.052	-0.12818	0.172893	0.347037	0.543846	DDX20	11218
ENSG00000064726	56.2493	-0.144739	0.178834	0.297035	0.490829	BTBD1	53339
ENSG00000064763	0	0	0.623045	NA	NA	FAR2	55711
ENSG00000064787	5.45315	0.277011	0.437963	0.118569	0.258866	BCAS1	8537
ENSG00000064835	0	0	0.623045	NA	NA	POU1F1	5449
ENSG00000064886	0	0	0.623045	NA	NA	CHI3L2	1117
ENSG00000064932	524.828	-0.152921	0.124203	0.163399	0.323901	SBNO2	22904
ENSG00000064933	241.838	0.127833	0.116287	0.219964	0.399917	PMS1	5378
ENSG00000064961	514.19	0.479613	0.116343	4.05455e-06	5.71143e-05	HMG20B	10362
ENSG00000064989	0.82695	0.0641696	0.479681	0.603475	NA	CALCRL	10203
ENSG00000064995	467.418	-0.339091	0.133597	0.00347469	0.0172878	TAF11	6882
ENSG00000064999	142.598	0.0822545	0.145073	0.502444	0.685418	ANKS1A	23294
ENSG00000065000	3709.54	-0.00143362	0.0858284	0.985805	0.992631	AP3D1	8943
ENSG00000065029	65.7217	-0.345355	0.224571	0.0290915	0.0930017	ZNF76	7629
ENSG00000065054	13.2511	-0.0422684	0.254728	0.776507	0.880119	SLC9A3R2	9351
ENSG00000065057	209.714	-0.0794383	0.186246	0.572721	0.739703	NTHL1	4913
ENSG00000065060	99.8206	0.28459	0.165503	0.0336592	0.103566	UHRF1BP1	54887
ENSG00000065135	1612.78	-0.369268	0.074198	1.88897e-07	3.84708e-06	GNAI3	2773
ENSG00000065150	1167.12	-0.329679	0.111376	0.00107803	0.0066689	IPO5	3843
ENSG00000065154	335.097	0.0988754	0.28185	0.512452	0.69389	OAT	4942
ENSG00000065183	762.079	-0.00392062	0.100827	0.966282	0.983524	WDR3	10885
ENSG00000065243	910.321	-0.192335	0.162233	0.144733	0.297631	PKN2	5586
ENSG00000065268	385.443	-0.263722	0.186779	0.0655999	0.169489	WDR18	57418
ENSG00000065308	499.744	-0.245391	0.1773	0.0777669	0.191905	TRAM2	9697
ENSG00000065320	0.646477	0.154413	0.577274	0.239933	NA	NTN1	9423
ENSG00000065325	1.40341	-0.920063	1.15234	0.00604233	0.0269939	GLP2R	9340
ENSG00000065328	740.524	-0.0370463	0.131526	0.746377	0.861273	MCM10	55388
ENSG00000065357	3.48006	0.0638572	0.339755	0.654767	0.799135	DGKA	1606
ENSG00000065361	1.26292	0.136044	0.515071	0.320337	0.517153	ERBB3	2065
ENSG00000065371	0	0	0.623045	NA	NA	ROPN1	54763
ENSG00000065413	39.0685	0.195339	0.198715	0.181898	0.350051	ANKRD44	91526
ENSG00000065427	2687.85	-0.412536	0.0691743	5.22301e-10	1.85382e-08	KARS1	3735
ENSG00000065457	346.844	-0.390061	0.114081	0.000145098	0.00125439	ADAT1	23536
ENSG00000065485	326.834	0.0385918	0.147212	0.75529	0.866898	PDIA5	10954
ENSG00000065491	84.8842	0.0736564	0.172351	0.587564	0.751038	TBC1D22B	55633
ENSG00000065518	1195.31	0.0406364	0.15708	0.752639	0.86503	NDUFB4	4710
ENSG00000065526	1270.59	0.204018	0.12892	0.0707926	0.178773	SPEN	23013
ENSG00000065534	1699.84	0.434319	0.187339	0.00284967	0.0147043	MYLK	4638
ENSG00000065548	5158.29	-0.364919	0.116776	0.00048888	0.00346313	ZC3H15	55854
ENSG00000065559	206.65	-0.115013	0.130993	0.313765	0.509124	MAP2K4	6416
ENSG00000065600	126.9	0.0716215	0.137093	0.543822	0.719228	PACC1	55248
ENSG00000065609	0	0	0.623045	NA	NA	SNAP91	9892
ENSG00000065613	2077.06	0.255886	0.106184	0.00836646	0.0349304	SLK	9748
ENSG00000065615	140.559	0.0587503	0.111871	0.561022	0.730685	CYB5R4	51167
ENSG00000065618	10.1354	-0.176504	0.272048	0.26292	0.45235	COL17A1	1308
ENSG00000065621	3.9249	-0.00582751	0.307063	0.967594	0.984336	GSTO2	119391
ENSG00000065665	103.902	0.0209747	0.141577	0.861984	0.931262	SEC61A2	55176
ENSG00000065675	2.96026	-0.47952	0.661868	0.0353505	0.107368	PRKCQ	5588
ENSG00000065717	0.870505	0.186034	0.554642	0.20853	NA	TLE2	7089
ENSG00000065802	381.482	-0.233187	0.132351	0.042902	0.124073	ASB1	51665
ENSG00000065809	2019.17	1.163	0.113756	6.74318e-26	1.788e-23	FAM107B	83641
ENSG00000065833	457.487	-0.344565	0.13583	0.00334856	0.0167838	ME1	4199
ENSG00000065882	666.475	0.00330406	0.115953	0.97467	0.987807	TBC1D1	23216
ENSG00000065883	292.975	0.0938739	0.138811	0.430261	0.623187	CDK13	8621
ENSG00000065911	1252.34	-0.00580221	0.133369	0.960008	0.980571	MTHFD2	10797
ENSG00000065923	58.5751	0.862556	0.221298	1.1457e-06	1.91275e-05	SLC9A7	84679
ENSG00000065970	232.25	-0.0467522	0.137012	0.69181	0.824042	FOXJ2	55810
ENSG00000065978	2068.87	-0.143355	0.188435	0.31344	0.50878	YBX1	4904
ENSG00000065989	7.76113	2.4185	0.836504	2.70793e-05	0.000294604	PDE4A	5141
ENSG00000066027	367.945	0.282892	0.0979408	0.00181813	0.0103131	PPP2R5A	5525
ENSG00000066032	1.28438	0.418477	0.823251	0.0378702	0.113075	CTNNA2	1496
ENSG00000066044	684.847	-0.264572	0.123099	0.0153359	0.0561722	ELAVL1	1994
ENSG00000066056	1.27898	-0.261173	0.55477	0.12872	0.273994	TIE1	7075
ENSG00000066084	89.7636	-0.0641662	0.139842	0.591703	0.754219	DIP2B	57609
ENSG00000066117	270.696	-0.034693	0.138024	0.769802	0.876055	SMARCD1	6602
ENSG00000066135	576.656	0.284084	0.106437	0.00348186	0.0173107	KDM4A	9682
ENSG00000066136	243.44	-0.00793608	0.134729	0.945716	0.974245	NFYC	4802
ENSG00000066185	0.167065	-0.0432331	0.557989	0.638821	NA	ZMYND12	84217
ENSG00000066230	0	0	0.623045	NA	NA	SLC9A3	6550
ENSG00000066248	41.2819	-1.76998	0.236911	2.61917e-15	2.1597e-13	NGEF	25791
ENSG00000066279	2817.87	-0.346149	0.185825	0.0161291	0.0586642	ASPM	259266
ENSG00000066294	0.170136	0.0174918	0.549672	0.847612	NA	CD84	8832
ENSG00000066322	338.855	-0.198184	0.214513	0.188618	0.358342	ELOVL1	64834
ENSG00000066336	0	0	0.623045	NA	NA	SPI1	6688
ENSG00000066379	84.1802	0.0935856	0.20451	0.521239	0.701575	ZNRD1	30834
ENSG00000066382	0	0	0.623045	NA	NA	MPPED2	744
ENSG00000066405	1.83896	0.732358	1.08495	0.00986597	0.0398024	CLDN18	51208
ENSG00000066422	314.067	0.126789	0.125124	0.250467	0.438052	ZBTB11	27107
ENSG00000066427	118.136	0.214507	0.129394	0.0581936	0.155616	ATXN3	4287
ENSG00000066455	116.129	0.17753	0.211028	0.234412	0.418475	GOLGA5	9950
ENSG00000066468	13.678	-0.148137	0.347642	0.336117	0.533362	FGFR2	2263
ENSG00000066557	188.43	-0.218076	0.161745	0.0979283	0.22564	LRRC40	55631
ENSG00000066583	153.676	0.28536	0.255896	0.0810556	0.197783	ISOC1	51015
ENSG00000066629	88.7491	0.0488612	0.173868	0.720014	0.843228	EML1	2009
ENSG00000066651	92.7624	0.0770664	0.15027	0.53914	0.715414	TRMT11	60487
ENSG00000066654	713.036	0.174282	0.115292	0.0923912	0.216572	THUMPD1	55623
ENSG00000066697	965.283	-0.293181	0.130171	0.0100122	0.0402842	MSANTD3	91283
ENSG00000066735	2.27389	1.37199	1.37627	0.0018006	0.0102438	KIF26A	26153
ENSG00000066739	89.1053	0.153655	0.1874	0.279202	0.471191	ATG2B	55102
ENSG00000066777	991.153	-0.140412	0.106966	0.149396	0.304398	ARFGEF1	10565
ENSG00000066813	0.0721193	0.00754747	0.548283	0.933806	NA	ACSM2B	348158
ENSG00000066827	59.6735	-0.189492	0.206373	0.201689	0.375741	ZFAT	57623
ENSG00000066855	448.936	-0.0234428	0.174779	0.863747	0.932124	MTFR1	9650
ENSG00000066923	0.476583	0.0921327	0.54675	0.418611	NA	STAG3	10734
ENSG00000066926	205.265	0.251578	0.124919	0.0226128	0.0767059	FECH	2235
ENSG00000066933	398.259	0.123151	0.113843	0.229379	0.412047	MYO9A	4649
ENSG00000067048	592.931	0.117144	0.093659	0.177978	0.34432	DDX3Y	8653
ENSG00000067057	4587.36	-0.0534619	0.150391	0.670212	0.810052	PFKP	5214
ENSG00000067064	217.864	0.0885773	0.221026	0.551364	0.724324	IDI1	3422
ENSG00000067066	1016.89	-0.0398793	0.095024	0.650825	0.796408	SP100	6672
ENSG00000067082	1478.56	-0.156119	0.126033	0.159396	0.318392	KLF6	1316
ENSG00000067113	58.8936	0.319931	0.198351	0.0312988	0.0980436	PLPP1	8611
ENSG00000067141	192.822	0.340899	0.147305	0.0061317	0.0273119	NEO1	4756
ENSG00000067167	1236.68	-0.0278966	0.166792	0.834338	0.915065	TRAM1	23471
ENSG00000067177	53.5067	0.0523906	0.190862	0.712223	0.837803	PHKA1	5255
ENSG00000067182	721.987	-0.0654538	0.111194	0.515106	0.695769	TNFRSF1A	7132
ENSG00000067191	29.3561	0.62887	0.397327	0.00479944	0.0224499	CACNB1	782
ENSG00000067208	549.08	1.36235	0.150702	6.23382e-21	1.00357e-18	EVI5	7813
ENSG00000067221	78.5312	-1.87778	0.193555	1.141e-23	2.61521e-21	STOML1	9399
ENSG00000067225	12535	-0.206595	0.148649	0.0979737	0.225707	PKM	5315
ENSG00000067248	567.525	0.020786	0.141242	0.862995	0.931833	DHX29	54505
ENSG00000067334	1803.71	-0.452469	0.0861481	2.19086e-08	5.38673e-07	DNTTIP2	30836
ENSG00000067365	66.0155	-0.207442	0.160204	0.113172	0.250767	METTL22	79091
ENSG00000067369	527.003	0.280535	0.106517	0.00393485	0.01912	TP53BP1	7158
ENSG00000067445	0.860215	0.171976	0.608088	0.191885	NA	TRO	7216
ENSG00000067533	951.126	-0.156277	0.135618	0.182042	0.350178	RRP15	51018
ENSG00000067560	4681.61	0.0605803	0.0953067	0.492683	0.677363	RHOA	387
ENSG00000067596	172.234	-0.20996	0.126843	0.059838	0.158696	DHX8	1659
ENSG00000067601	3.8266	0.217159	0.417624	0.188437	0.3582	PMS2P4	5382
ENSG00000067606	0.14486	-0.01229	0.548808	0.892485	NA	PRKCZ	5590
ENSG00000067646	52.2049	0.565396	0.349152	0.0059241	0.0266254	ZFY	7544
ENSG00000067704	708.771	-0.0126716	0.161552	0.922966	0.96269	IARS2	55699
ENSG00000067715	16.6401	2.02512	0.587026	7.15112e-06	9.37969e-05	SYT1	6857
ENSG00000067798	261.718	-0.376912	0.170907	0.0060079	0.0268845	NAV3	89795
ENSG00000067829	456.798	-0.416194	0.122717	0.000128508	0.00112718	IDH3G	3421
ENSG00000067836	118.398	0.164965	0.174853	0.229838	0.412543	ROGDI	79641
ENSG00000067840	0.085068	0.00754747	0.548283	0.933806	NA	PDZD4	57595
ENSG00000067842	0	0	0.623045	NA	NA	ATP2B3	492
ENSG00000067900	2640.86	-0.0959592	0.0980755	0.288924	0.481469	ROCK1	6093
ENSG00000067955	868.314	-0.172051	0.0988807	0.0594095	0.158024	CBFB	865
ENSG00000067992	71.2169	-0.782313	0.243543	2.02776e-05	0.000229084	PDK3	5165
ENSG00000068001	121.314	0.0608793	0.160724	0.64139	0.789702	HYAL2	8692
ENSG00000068024	92.263	-0.00357389	0.158255	0.977981	0.989765	HDAC4	9759
ENSG00000068028	210.108	-0.18139	0.171113	0.182017	0.350178	RASSF1	11186
ENSG00000068078	48.773	0.850523	0.337846	0.000184791	0.00153403	FGFR3	2261
ENSG00000068079	56.5537	0.515162	0.255777	0.00323921	0.0163143	IFI35	3430
ENSG00000068097	212.324	0.103025	0.133694	0.373984	0.569719	HEATR6	63897
ENSG00000068120	422.757	-0.12368	0.128378	0.271522	0.462325	COASY	80347
ENSG00000068137	178.262	0.88481	0.224796	9.61854e-07	1.64648e-05	PLEKHH3	79990
ENSG00000068305	239.994	-0.230673	0.136037	0.0495914	0.138387	MEF2A	4205
ENSG00000068308	546.12	-0.0323728	0.126418	0.771036	0.876681	OTUD5	55593
ENSG00000068323	415.192	-0.288113	0.190774	0.0471512	0.133033	TFE3	7030
ENSG00000068354	136.761	-0.114642	0.146279	0.352676	0.548693	TBC1D25	4943
ENSG00000068366	489.071	-0.267211	0.135316	0.0224849	0.0764362	ACSL4	2182
ENSG00000068383	497.588	-0.651531	0.142032	1.00019e-07	2.15374e-06	INPP5A	3632
ENSG00000068394	151.504	0.0787418	0.165658	0.553823	0.725966	GPKOW	27238
ENSG00000068400	632.334	-0.225654	0.177636	0.104702	0.237285	GRIPAP1	56850
ENSG00000068438	346.518	-0.595402	0.104852	4.63907e-10	1.66404e-08	FTSJ1	24140
ENSG00000068489	2260.03	-1.00843	0.127263	4.5566e-17	4.81398e-15	PRR11	55771
ENSG00000068615	0	0	0.623045	NA	NA	REEP1	65055
ENSG00000068650	180.438	0.263753	0.139971	0.0278782	0.0902987	ATP11A	23250
ENSG00000068654	381.984	0.0463971	0.0942017	0.595658	0.757555	POLR1A	25885
ENSG00000068697	6485.28	0.0712278	0.130553	0.531761	0.709521	LAPTM4A	9741
ENSG00000068724	146.84	-0.462666	0.157363	0.000386069	0.00282818	TTC7A	57217
ENSG00000068745	340.823	0.321404	0.13097	0.00494574	0.0230228	IP6K2	51447
ENSG00000068781	0	0	0.623045	NA	NA	STON1-GTF2A1L	286749
ENSG00000068784	189.576	-0.456326	0.148884	0.000273984	0.00212325	SRBD1	55133
ENSG00000068796	702.839	-0.0513284	0.167961	0.701525	0.829985	KIF2A	3796
ENSG00000068831	1.2581	0.370768	0.711275	0.05876	0.156605	RASGRP2	10235
ENSG00000068878	849.273	-0.181752	0.106708	0.0617406	0.1619	PSME4	23198
ENSG00000068885	82.9221	0.194847	0.147322	0.116327	0.25558	IFT80	57560
ENSG00000068903	82.0161	0.151713	0.172842	0.266189	0.456175	SIRT2	22933
ENSG00000068912	978.55	-0.0471649	0.15012	0.706815	0.834054	ERLEC1	27248
ENSG00000068971	57.5823	-0.0190833	0.200222	0.894723	0.948224	PPP2R5B	5526
ENSG00000068976	0.264895	-0.00254171	0.543095	0.978266	NA	PYGM	5837
ENSG00000068985	0	0	0.623045	NA	NA	PAGE1	8712
ENSG00000069011	285.557	-0.0891394	0.171547	0.510773	0.692344	PITX1	5307
ENSG00000069018	0	0	0.623045	NA	NA	TRPC7	57113
ENSG00000069020	40.1159	-0.437459	0.27862	0.0139559	0.0522787	MAST4	375449
ENSG00000069122	0.162186	0.0174918	0.549672	0.847612	NA	ADGRF5	221395
ENSG00000069188	2.47546	0.0970175	0.371492	0.500711	0.68402	SDK2	54549
ENSG00000069206	0	0	0.623045	NA	NA	ADAM7	8756
ENSG00000069248	376.767	-0.259327	0.104089	0.00659657	0.0288411	NUP133	55746
ENSG00000069275	17912.9	-0.401464	0.126408	0.000307074	0.00233421	NUCKS1	64710
ENSG00000069329	2940.01	0.111275	0.0807663	0.14437	0.296975	VPS35	55737
ENSG00000069345	735.339	-0.126921	0.113323	0.213754	0.391945	DNAJA2	10294
ENSG00000069399	271.422	0.254745	0.157923	0.0500443	0.139277	BCL3	602
ENSG00000069424	93.7083	-0.0882028	0.150869	0.483292	0.669902	KCNAB2	8514
ENSG00000069431	34.9984	-3.51352	0.39341	1.39614e-20	2.12135e-18	ABCC9	10060
ENSG00000069482	0	0	0.623045	NA	NA	GAL	51083
ENSG00000069493	8.94886	0.218755	0.313673	0.18285	0.351183	CLEC2D	29121
ENSG00000069509	203.004	0.116563	0.116855	0.2652	0.454998	FUNDC1	139341
ENSG00000069535	0.457291	0.069717	0.552277	0.500562	NA	MAOB	4129
ENSG00000069667	0	0	0.623045	NA	NA	RORA	6095
ENSG00000069696	10.877	-0.0744332	0.279269	0.617941	0.774185	DRD4	1815
ENSG00000069702	25.4012	0.974888	0.385791	0.000145428	0.00125502	TGFBR3	7049
ENSG00000069764	0	0	0.623045	NA	NA	PLA2G10	8399
ENSG00000069812	3.23986	-0.220343	0.404143	0.18411	0.352625	HES2	54626
ENSG00000069849	1943.05	-0.160628	0.0838141	0.0420858	0.122229	ATP1B3	483
ENSG00000069869	660.95	0.32441	0.191004	0.0260449	0.0858408	NEDD4	4734
ENSG00000069943	76.2103	-0.0212371	0.189275	0.880643	0.94083	PIGB	9488
ENSG00000069956	509.881	0.0498709	0.138658	0.674976	0.812796	MAPK6	5597
ENSG00000069966	354.676	-0.0811897	0.112578	0.424022	0.617328	GNB5	10681
ENSG00000069974	291.134	-0.407093	0.128258	0.000294689	0.00225912	RAB27A	5873
ENSG00000069998	142.297	0.0765502	0.270055	0.609445	0.768583	HDHD5	27440
ENSG00000070010	1330.42	-0.0833906	0.0844673	0.29316	0.486012	UFD1	7353
ENSG00000070018	155.165	0.0629136	0.180779	0.650615	0.796296	LRP6	4040
ENSG00000070019	0	0	0.623045	NA	NA	GUCY2C	2984
ENSG00000070031	0	0	0.623045	NA	NA	SCT	6343
ENSG00000070047	756.12	-0.275663	0.138194	0.0204057	0.0707919	PHRF1	57661
ENSG00000070061	227.569	-0.0262757	0.164274	0.842551	0.919747	ELP1	8518
ENSG00000070081	3764.57	0.715515	0.168371	3.39644e-07	6.56144e-06	NUCB2	4925
ENSG00000070087	2338.66	0.0564458	0.204381	0.697769	0.82775	PFN2	5217
ENSG00000070159	274.651	0.268599	0.168348	0.0470559	0.13293	PTPN3	5774
ENSG00000070182	0.639894	-0.137332	0.596831	0.244225	NA	SPTB	6710
ENSG00000070190	0.0810929	0.00754747	0.548283	0.933806	NA	DAPP1	27071
ENSG00000070193	0	0	0.623045	NA	NA	FGF10	2255
ENSG00000070214	1810.06	0.713534	0.201037	7.01412e-06	9.23583e-05	SLC44A1	23446
ENSG00000070269	83.4798	0.0927738	0.168202	0.489234	0.674543	TMEM260	54916
ENSG00000070366	222.597	-0.0268673	0.128719	0.811653	0.900557	SMG6	23293
ENSG00000070367	332.789	0.00489522	0.121611	0.963852	0.982203	EXOC5	10640
ENSG00000070371	31.8612	-0.317522	0.251514	0.0534901	0.146131	CLTCL1	8218
ENSG00000070388	1.29304	0.0752838	0.457524	0.562533	0.731537	FGF22	27006
ENSG00000070404	310.03	-0.49775	0.107641	3.46298e-07	6.65196e-06	FSTL3	10272
ENSG00000070413	575.385	0.20007	0.13249	0.0824551	0.200295	DGCR2	9993
ENSG00000070423	1283.44	-0.258831	0.200689	0.0808299	0.197375	RNF126	55658
ENSG00000070444	161.618	0.229394	0.115735	0.0273723	0.089194	MNT	4335
ENSG00000070476	127.668	-0.244241	0.161479	0.0637989	0.165946	ZXDC	79364
ENSG00000070495	568.252	-0.0929472	0.121128	0.387763	0.582442	JMJD6	23210
ENSG00000070501	124.738	0.0385554	0.122317	0.72228	0.844805	POLB	5423
ENSG00000070526	0	0	0.623045	NA	NA	ST6GALNAC1	55808
ENSG00000070540	246.835	0.397116	0.150565	0.00166956	0.00963615	WIPI1	55062
ENSG00000070601	0.157187	0.0174918	0.549672	0.847612	NA	FRMPD1	22844
ENSG00000070610	166.235	0.129449	0.127258	0.246692	0.43353	GBA2	57704
ENSG00000070614	2607.62	-0.0321257	0.151543	0.79896	0.892478	NDST1	3340
ENSG00000070669	431.021	0.692045	0.336825	0.00115663	0.00708387	ASNS	440
ENSG00000070718	305.761	-0.0114306	0.11004	0.908776	0.954812	AP3M2	10947
ENSG00000070729	0.950612	0.0843321	0.478847	0.511039	NA	CNGB1	1258
ENSG00000070731	1.08062	0.401671	0.791115	0.0437249	NA	ST6GALNAC2	10610
ENSG00000070748	0	0	0.623045	NA	NA	CHAT	1103
ENSG00000070756	26058.1	-0.159966	0.152746	0.207643	0.3836	PABPC1	26986
ENSG00000070759	5.2593	0.106092	0.294634	0.482365	0.669159	TESK2	10420
ENSG00000070761	359.945	0.0827349	0.273285	0.5815	0.746163	CFAP20	29105
ENSG00000070770	1460.02	-0.318749	0.126701	0.00427248	0.0203942	CSNK2A2	1459
ENSG00000070778	60.8966	0.0126511	0.186467	0.928297	0.96597	PTPN21	11099
ENSG00000070785	357.911	-0.509712	0.143416	3.01569e-05	0.00032366	EIF2B3	8891
ENSG00000070808	0.332083	0.0392723	0.556343	0.668962	NA	CAMK2A	815
ENSG00000070814	2332.53	-0.25353	0.135795	0.0307658	0.0969127	TCOF1	6949
ENSG00000070831	2353.76	-0.259121	0.133191	0.0251736	0.0833756	CDC42	998
ENSG00000070882	391.14	-0.16781	0.118008	0.111605	0.248392	OSBPL3	26031
ENSG00000070886	0	0	0.623045	NA	NA	EPHA8	2046
ENSG00000070915	0.0830207	0.00754747	0.548283	0.933806	NA	SLC12A3	6559
ENSG00000070950	243.944	-0.274809	0.120981	0.0107163	0.0423112	RAD18	56852
ENSG00000070961	1081.69	-0.957566	0.134131	1.35831e-14	1.04366e-12	ATP2B1	490
ENSG00000070985	0	0	0.623045	NA	NA	TRPM5	29850
ENSG00000071051	245.904	0.294164	0.1425	0.0154775	0.0565989	NCK2	8440
ENSG00000071054	3388.58	-0.0412806	0.104402	0.665498	0.807043	MAP4K4	9448
ENSG00000071073	15.9236	0.107174	0.250037	0.47995	0.66691	MGAT4A	11320
ENSG00000071082	8476.04	-0.172127	0.130446	0.130594	0.276893	RPL31	6160
ENSG00000071127	3547.03	-0.30962	0.0667054	1.49412e-06	2.41398e-05	WDR1	9948
ENSG00000071189	273.476	0.155786	0.139935	0.193201	0.364591	SNX13	23161
ENSG00000071203	0	0	0.623045	NA	NA	MS4A12	54860
ENSG00000071205	289.631	-0.307821	0.115749	0.00308486	0.0156652	ARHGAP10	79658
ENSG00000071242	16.1025	-0.133366	0.261328	0.385719	0.580977	RPS6KA2	6196
ENSG00000071243	476.8	-0.480608	0.12423	1.15904e-05	0.000142359	ING3	54556
ENSG00000071246	7.24725	1.94744	1.01645	0.000280542	0.00216416	VASH1	22846
ENSG00000071282	99.7987	-0.181889	0.133814	0.116924	0.256433	LMCD1	29995
ENSG00000071462	956.494	-0.0868862	0.172407	0.522556	0.702508	BUD23	114049
ENSG00000071537	442.111	-0.0174247	0.112126	0.863418	0.932005	SEL1L	6400
ENSG00000071539	491.226	-0.215808	0.137107	0.0676824	0.172986	TRIP13	9319
ENSG00000071553	1507.25	0.004068	0.137489	0.972554	0.986635	ATP6AP1	537
ENSG00000071564	1537.47	0.208249	0.135124	0.0747823	0.186495	TCF3	6929
ENSG00000071575	10.3483	1.34728	0.597434	0.000215746	0.00173766	TRIB2	28951
ENSG00000071626	3009.62	-0.355535	0.121183	0.000969745	0.00608532	DAZAP1	26528
ENSG00000071655	404.616	-0.246582	0.176445	0.0755817	0.188057	MBD3	53615
ENSG00000071677	0	0	0.623045	NA	NA	PRLH	51052
ENSG00000071794	1190.83	0.0959114	0.134821	0.410701	0.603948	HLTF	6596
ENSG00000071859	984.16	0.0257464	0.170465	0.848658	0.923143	FAM50A	9130
ENSG00000071889	328.456	0.0541173	0.102652	0.565288	0.733486	FAM3A	60343
ENSG00000071894	560.413	-0.0134458	0.122467	0.901462	0.951674	CPSF1	29894
ENSG00000071909	0.497995	-0.00308446	0.474878	0.979028	NA	MYO3B	140469
ENSG00000071967	0	0	0.623045	NA	NA	CYBRD1	79901
ENSG00000071991	0	0	0.623045	NA	NA	CDH19	28513
ENSG00000071994	585.895	-0.24483	0.112987	0.0164176	0.0594894	PDCD2	5134
ENSG00000072041	0.332083	0.0392723	0.556343	0.668962	NA	SLC6A15	55117
ENSG00000072042	559.62	0.100212	0.127638	0.370914	0.566957	RDH11	51109
ENSG00000072062	442.188	-0.103025	0.139927	0.38934	0.584276	PRKACA	5566
ENSG00000072071	52.1848	1.82382	0.320281	3.70952e-10	1.34488e-08	ADGRL1	22859
ENSG00000072080	0.172147	0.0174918	0.549672	0.847612	NA	SPP2	6694
ENSG00000072110	4557.64	-0.456661	0.125571	3.61674e-05	0.000375935	ACTN1	87
ENSG00000072121	50.507	-0.0311576	0.171775	0.818071	0.905061	ZFYVE26	23503
ENSG00000072133	0.072741	-0.0222629	0.550725	0.807022	NA	RPS6KA6	27330
ENSG00000072134	106.846	1.41159	0.310913	1.04928e-07	2.24516e-06	EPN2	22905
ENSG00000072135	340.675	-0.111401	0.107644	0.255072	0.443234	PTPN18	26469
ENSG00000072163	31.9777	0.309494	0.24428	0.0565646	0.152133	LIMS2	55679
ENSG00000072182	0.671813	0.114955	0.508864	0.381167	NA	ASIC4	55515
ENSG00000072195	8.72915	-0.0187701	0.278819	0.898224	0.949722	SPEG	10290
ENSG00000072201	3.02237	-0.019951	0.359374	0.884332	0.942827	LNX1	84708
ENSG00000072210	324.795	0.966032	0.154939	6.27434e-12	3.22615e-10	ALDH3A2	224
ENSG00000072274	1433.52	-0.23013	0.151715	0.069113	0.175812	TFRC	7037
ENSG00000072310	92.8731	0.605365	0.242083	0.000492615	0.00348048	SREBF1	6720
ENSG00000072315	0	0	0.623045	NA	NA	TRPC5	7224
ENSG00000072364	989.39	-0.0859506	0.0729087	0.215132	0.393672	AFF4	27125
ENSG00000072401	125.614	-0.0394466	0.145783	0.748503	0.862401	UBE2D1	7321
ENSG00000072415	413.897	-0.169583	0.126828	0.128255	0.273218	MPP5	64398
ENSG00000072422	44.8874	-1.03731	0.374368	6.42201e-05	0.000617234	RHOBTB1	9886
ENSG00000072501	3433.09	-0.132934	0.116176	0.201777	0.375844	SMC1A	8243
ENSG00000072506	853.467	-0.330754	0.103623	0.000501621	0.00353119	HSD17B10	3028
ENSG00000072518	362.092	0.00650785	0.14306	0.957284	0.979595	MARK2	2011
ENSG00000072571	2035.64	-0.69703	0.206165	1.46524e-05	0.00017437	HMMR	3161
ENSG00000072609	3.35173	0.187297	0.426853	0.237162	0.421684	CHFR	55743
ENSG00000072657	0.270612	-0.0382303	0.550442	0.685789	NA	TRHDE	29953
ENSG00000072682	1323.32	-0.208107	0.0893127	0.0129532	0.0491486	P4HA2	8974
ENSG00000072694	0	0	0.623045	NA	NA	FCGR2B	2213
ENSG00000072736	270.954	-0.0805726	0.103134	0.393649	0.587861	NFATC3	4775
ENSG00000072756	114.807	0.136805	0.154218	0.283891	0.476782	TRNT1	51095
ENSG00000072778	1039.48	-0.200673	0.117671	0.0566714	0.152359	ACADVL	37
ENSG00000072786	303.071	-0.404164	0.143773	0.00095246	0.00601593	STK10	6793
ENSG00000072803	328.165	0.218423	0.142683	0.0721413	0.181433	FBXW11	23291
ENSG00000072818	68.1533	-0.164444	0.192784	0.253218	0.440987	ACAP1	9744
ENSG00000072832	0	0	0.623045	NA	NA	CRMP1	1400
ENSG00000072840	107.416	-1.06886	0.229083	4.41687e-08	1.01754e-06	EVC	2121
ENSG00000072849	336.704	-0.0153649	0.147098	0.901193	0.951674	DERL2	51009
ENSG00000072858	0.0830207	0.00754747	0.548283	0.933806	NA	SIDT1	54847
ENSG00000072864	349.676	-0.33127	0.140632	0.00594055	0.0266802	NDE1	54820
ENSG00000072952	0.773582	-0.124581	0.552286	0.319329	NA	IRAG1	10335
ENSG00000072954	23.4653	0.879008	0.406976	0.000501188	0.00352998	TMEM38A	79041
ENSG00000072958	1085.59	-0.0118724	0.118939	0.910958	0.956254	AP1M1	8907
ENSG00000073008	1340.22	0.0746653	0.140041	0.53294	0.710315	PVR	5817
ENSG00000073050	238.525	-0.443917	0.178899	0.00172378	0.00988158	XRCC1	7515
ENSG00000073060	1068.38	0.663552	0.212259	4.49371e-05	0.000453158	SCARB1	949
ENSG00000073067	0	0	0.623045	NA	NA	CYP2W1	54905
ENSG00000073111	669.531	-0.00901086	0.188414	0.949104	0.975506	MCM2	4171
ENSG00000073146	0.320592	0.0431764	0.548573	0.655012	NA	MOV10L1	54456
ENSG00000073150	153.042	0.200054	0.153301	0.116245	0.255481	PANX2	56666
ENSG00000073169	144.5	-0.186939	0.161167	0.154633	0.31164	SELENOO	83642
ENSG00000073282	0	0	0.623045	NA	NA	TP63	8626
ENSG00000073331	137.274	-0.059324	0.141095	0.62211	0.776812	ALPK1	80216
ENSG00000073350	170.455	0.332589	0.175912	0.0169475	0.0611637	LLGL2	3993
ENSG00000073417	164.908	0.542505	0.199912	0.000397821	0.00289233	PDE8A	5151
ENSG00000073464	101.337	-0.990969	0.194096	4.37598e-09	1.28088e-07	CLCN4	1183
ENSG00000073536	120.406	-0.0741636	0.125959	0.503674	0.686335	NLE1	54475
ENSG00000073578	1256.62	-0.13799	0.114503	0.180102	0.347633	SDHA	6389
ENSG00000073584	588.923	0.0495862	0.122821	0.648609	0.794922	SMARCE1	6605
ENSG00000073598	0	0	0.623045	NA	NA	FNDC8	54752
ENSG00000073605	54.1621	0.311534	0.174096	0.0242554	0.0810092	GSDMB	55876
ENSG00000073614	1129.56	0.00215589	0.104056	0.981942	0.991325	KDM5A	5927
ENSG00000073670	0.785182	0.0768293	0.462266	0.553113	NA	ADAM11	4185
ENSG00000073711	216.652	-1.30149	0.172185	1.49901e-15	1.27491e-13	PPP2R3A	5523
ENSG00000073712	245.683	-1.53674	0.203135	1.2537e-15	1.07831e-13	FERMT2	10979
ENSG00000073734	0	0	0.623045	NA	NA	ABCB11	8647
ENSG00000073737	1.2542	-1.64249	1.46344	0.000967746	0.00608124	DHRS9	10170
ENSG00000073754	0.70662	0.106299	0.51398	0.404445	NA	CD5L	922
ENSG00000073756	0.598632	0.141377	0.565577	0.271865	NA	PTGS2	5743
ENSG00000073792	1167.48	-0.500999	0.111739	6.51631e-07	1.15491e-05	IGF2BP2	10644
ENSG00000073803	545.92	0.394357	0.12356	0.000309161	0.00234612	MAP3K13	9175
ENSG00000073849	0.475702	0.0919634	0.546642	0.419345	NA	ST6GAL1	6480
ENSG00000073861	0	0	0.623045	NA	NA	TBX21	30009
ENSG00000073910	0.851538	0.165028	0.602933	0.203585	NA	FRY	10129
ENSG00000073921	1121.63	-0.28005	0.1207	0.00918416	0.0376584	PICALM	8301
ENSG00000073969	291.668	0.0191892	0.14887	0.877719	0.939137	NSF	4905
ENSG00000074047	147.456	1.29975	0.19676	1.26201e-12	7.29325e-11	GLI2	2736
ENSG00000074054	272.37	0.189716	0.10856	0.0545639	0.148196	CLASP1	23332
ENSG00000074071	1900.57	-0.252962	0.110863	0.0118357	0.0456644	MRPS34	65993
ENSG00000074181	0	0	0.623045	NA	NA	NOTCH3	4854
ENSG00000074201	492.322	-0.0564916	0.177538	0.681676	0.817443	CLNS1A	1207
ENSG00000074211	1.11495	0.266831	0.691619	0.0914689	NA	PPP2R2C	5522
ENSG00000074219	3.77666	2.3829	1.56269	0.000199319	0.00163265	TEAD2	8463
ENSG00000074266	363.752	-0.235525	0.19072	0.102723	0.233821	EED	8726
ENSG00000074276	0	0	0.623045	NA	NA	CDHR2	54825
ENSG00000074317	0	0	0.623045	NA	NA	SNCB	6620
ENSG00000074319	315.413	-0.151288	0.129514	0.181529	0.349539	TSG101	7251
ENSG00000074356	489.842	-0.0561484	0.134455	0.62946	0.782155	NCBP3	55421
ENSG00000074370	0	0	0.623045	NA	NA	ATP2A3	489
ENSG00000074410	2438.59	-0.210142	0.203575	0.155956	0.313466	CA12	771
ENSG00000074416	976.261	-1.01864	0.193161	1.94115e-09	6.11891e-08	MGLL	11343
ENSG00000074527	72.5873	0.843184	0.319829	0.000128954	0.00112971	NTN4	59277
ENSG00000074582	163.842	-0.360437	0.14272	0.00305609	0.0155425	BCS1L	617
ENSG00000074590	229.746	-0.234197	0.179549	0.0942741	0.219805	NUAK1	9891
ENSG00000074603	536.892	-0.0233608	0.120438	0.827494	0.910468	DPP8	54878
ENSG00000074621	85.6712	-0.42735	0.184869	0.0030699	0.0156069	SLC24A1	9187
ENSG00000074657	134.441	0.132303	0.144507	0.279611	0.471704	ZNF532	55205
ENSG00000074660	3.94572	0.517686	0.730104	0.0297117	0.0943918	SCARF1	8578
ENSG00000074695	5348.2	-0.0836565	0.117375	0.42562	0.618821	LMAN1	3998
ENSG00000074696	2356.43	0.319987	0.096537	0.000353158	0.00262549	HACD3	51495
ENSG00000074706	0.742915	0.0614524	0.470825	0.622488	NA	IPCEF1	26034
ENSG00000074755	104.258	-0.0821246	0.147427	0.507638	0.689374	ZZEF1	23140
ENSG00000074771	0	0	0.623045	NA	NA	NOX3	50508
ENSG00000074800	27264.1	-0.326724	0.121503	0.00249145	0.0132177	ENO1	2023
ENSG00000074803	0	0	0.623045	NA	NA	SLC12A1	6557
ENSG00000074842	3162.07	-0.159737	0.154167	0.210965	0.388154	MYDGF	56005
ENSG00000074855	278.094	0.141645	0.238618	0.353636	0.549555	ANO8	57719
ENSG00000074935	38.3899	0.175371	0.206121	0.236064	0.420618	TUBE1	51175
ENSG00000074964	210.122	-0.531896	0.216476	0.00091266	0.00579432	ARHGEF10L	55160
ENSG00000074966	3.0028	0.216101	0.464841	0.186948	0.356271	TXK	7294
ENSG00000075035	0	0	0.623045	NA	NA	WSCD2	9671
ENSG00000075043	0.0947594	-0.0222629	0.550725	0.807022	NA	KCNQ2	3785
ENSG00000075073	1.76037	0.36937	0.760501	0.0525555	0.144331	TACR2	6865
ENSG00000075089	119.854	-0.071182	0.151594	0.572685	0.739703	ACTR6	64431
ENSG00000075131	171.854	-0.027201	0.128346	0.808956	0.898612	TIPIN	54962
ENSG00000075142	1191.54	0.0159963	0.169051	0.905208	0.952943	SRI	6717
ENSG00000075151	838.53	0.0421396	0.149741	0.736412	0.854147	EIF4G3	8672
ENSG00000075188	195.591	-0.301453	0.243442	0.0623407	0.163157	NUP37	79023
ENSG00000075213	104.938	0.238214	0.239008	0.130827	0.27717	SEMA3A	10371
ENSG00000075218	1150.47	-0.307512	0.0981888	0.000715479	0.00472895	GTSE1	51512
ENSG00000075223	734.996	-0.411405	0.21726	0.0090501	0.0371763	SEMA3C	10512
ENSG00000075234	121.253	0.0149711	0.151366	0.905448	0.952943	TTC38	55020
ENSG00000075239	470.303	0.170414	0.201296	0.245008	0.431541	ACAT1	38
ENSG00000075240	22.5345	1.69375	0.596309	4.00532e-05	0.000411267	GRAMD4	23151
ENSG00000075275	220.468	0.170483	0.164275	0.199058	0.372009	CELSR1	9620
ENSG00000075290	0	0	0.623045	NA	NA	WNT8B	7479
ENSG00000075292	739.826	0.109526	0.15655	0.395072	0.589101	ZNF638	27332
ENSG00000075303	158.889	0.53458	0.164838	7.48422e-05	0.000705781	SLC25A40	55972
ENSG00000075336	330.902	0.055775	0.127482	0.618252	0.774199	TIMM21	29090
ENSG00000075340	0.0947594	-0.0222629	0.550725	0.807022	NA	ADD2	119
ENSG00000075388	0	0	0.623045	NA	NA	FGF4	2249
ENSG00000075391	458.343	-0.057974	0.109201	0.558504	0.72895	RASAL2	9462
ENSG00000075399	89.8302	0.0773206	0.156261	0.547609	0.721414	VPS9D1	9605
ENSG00000075407	743.306	0.31146	0.0808323	4.87093e-05	0.000485049	ZNF37A	7587
ENSG00000075413	451.577	-0.0860711	0.0938774	0.323183	0.520348	MARK3	4140
ENSG00000075415	2332.98	-0.33964	0.175256	0.0145717	0.0540909	SLC25A3	5250
ENSG00000075420	804.336	-0.0506917	0.122819	0.641312	0.789698	FNDC3B	64778
ENSG00000075426	889.107	0.231079	0.0836356	0.00348398	0.0173135	FOSL2	2355
ENSG00000075429	0	0	0.623045	NA	NA	CACNG5	27091
ENSG00000075461	0	0	0.623045	NA	NA	CACNG4	27092
ENSG00000075539	568.425	-0.11303	0.0937057	0.193863	0.36533	FRYL	285527
ENSG00000075568	512.354	-0.0588689	0.121172	0.584575	0.748429	TMEM131	23505
ENSG00000075618	2777.31	-1.82792	0.141472	1.28298e-39	1.15665e-36	FSCN1	6624
ENSG00000075624	7718.81	-0.350493	0.163748	0.00861702	0.0357887	ACTB	60
ENSG00000075643	223.361	-0.502838	0.156054	0.000106488	0.000958749	MOCOS	55034
ENSG00000075651	83.727	0.373045	0.173171	0.00698161	0.0302119	PLD1	5337
ENSG00000075673	0	0	0.623045	NA	NA	ATP12A	479
ENSG00000075702	109.03	-0.0622337	0.171997	0.64632	0.793626	WDR62	284403
ENSG00000075711	880.581	0.167927	0.133904	0.147896	0.30216	DLG1	1739
ENSG00000075785	2164	0.239806	0.0813084	0.00188029	0.0105683	RAB7A	7879
ENSG00000075790	1912.5	-0.456801	0.119129	1.66495e-05	0.000193762	BCAP29	55973
ENSG00000075826	72.7509	-0.193945	0.151189	0.12437	0.267427	SEC31B	25956
ENSG00000075856	692.258	-0.0619368	0.0910943	0.46554	0.654282	SART3	9733
ENSG00000075884	0.333162	-0.0781423	0.543324	0.477003	NA	ARHGAP15	55843
ENSG00000075886	0.0810929	0.00754747	0.548283	0.933806	NA	TUBA3D	113457
ENSG00000075891	144.916	1.24051	0.259238	3.17018e-08	7.5211e-07	PAX2	5076
ENSG00000075914	406.85	-0.450761	0.136146	0.000125621	0.00110525	EXOSC7	23016
ENSG00000075945	137.32	-0.133631	0.124515	0.224093	0.405243	KIFAP3	22920
ENSG00000075975	133.35	0.109592	0.199011	0.449287	0.639548	MKRN2	23609
ENSG00000076003	609.288	0.177748	0.0784934	0.0172025	0.0618858	MCM6	4175
ENSG00000076043	1542.15	-0.202884	0.12585	0.0673171	0.172476	REXO2	25996
ENSG00000076053	101.665	0.0803284	0.174821	0.557097	0.728378	RBM7	10179
ENSG00000076067	133.332	0.039834	0.117913	0.705554	0.832937	RBMS2	5939
ENSG00000076108	1046.17	0.449687	0.11786	1.91952e-05	0.000218315	BAZ2A	11176
ENSG00000076201	453.549	-0.139207	0.16721	0.298639	0.492379	PTPN23	25930
ENSG00000076242	259.243	-0.219722	0.115633	0.0344335	0.105159	MLH1	4292
ENSG00000076248	330.518	-0.0214606	0.145147	0.861132	0.930595	UNG	7374
ENSG00000076258	23.436	0.142941	0.237941	0.34922	0.545198	FMO4	2329
ENSG00000076321	204.234	-0.0948834	0.131792	0.408047	0.601842	KLHL20	27252
ENSG00000076344	0.874179	0.170726	0.608462	0.192775	NA	RGS11	8786
ENSG00000076351	0.737485	0.255541	0.64126	0.114241	NA	SLC46A1	113235
ENSG00000076356	7.35689	-2.41349	0.618354	1.78561e-06	2.81432e-05	PLXNA2	5362
ENSG00000076382	428.782	-0.198031	0.118022	0.0605928	0.159829	SPAG5	10615
ENSG00000076513	444.206	-1.20689	0.333573	3.63475e-06	5.17943e-05	ANKRD13A	88455
ENSG00000076554	888.398	0.0488227	0.099066	0.592902	0.755187	TPD52	7163
ENSG00000076555	27.493	1.40343	0.413085	7.85138e-06	0.000101602	ACACB	32
ENSG00000076604	235.014	0.100088	0.153521	0.431461	0.624161	TRAF4	9618
ENSG00000076641	586.507	0.0901315	0.151708	0.475339	0.66275	PAG1	55824
ENSG00000076650	196.553	0.154529	0.150373	0.218815	0.39847	GPATCH1	55094
ENSG00000076662	284.365	0.972856	0.1529	2.85597e-12	1.54485e-10	ICAM3	3385
ENSG00000076685	459.471	0.163207	0.128332	0.146764	0.300257	NT5C2	22978
ENSG00000076706	151.33	-3.25844	0.561161	2.18001e-10	8.2347e-09	MCAM	4162
ENSG00000076716	102.533	-0.425377	0.258597	0.0132476	0.0500972	GPC4	2239
ENSG00000076770	0	0	0.623045	NA	NA	MBNL3	55796
ENSG00000076826	49.9476	-0.394012	0.244077	0.0176348	0.0630721	CAMSAP3	57662
ENSG00000076864	2.27581	-0.0837039	0.37111	0.555754	0.72729	RAP1GAP	5909
ENSG00000076924	30.2546	-0.0175114	0.198368	0.903067	0.951994	XAB2	56949
ENSG00000076928	83.8061	-0.325195	0.20163	0.0300596	0.0952651	ARHGEF1	9138
ENSG00000076928	83.8061	-0.325195	0.20163	0.0300596	0.0952651	ARHGEF1	100505585
ENSG00000076944	94.4089	-0.0651288	0.207239	0.655591	0.799707	STXBP2	6813
ENSG00000076984	444.124	0.0387734	0.175469	0.777004	0.880267	MAP2K7	5609
ENSG00000077009	0	0	0.623045	NA	NA	NMRK2	27231
ENSG00000077044	792.039	-0.198783	0.119692	0.0624622	0.16338	DGKD	8527
ENSG00000077063	68.1424	-0.279295	0.200204	0.0599951	0.15886	CTTNBP2	83992
ENSG00000077080	0	0	0.623045	NA	NA	ACTL6B	51412
ENSG00000077092	1.05921	0.218045	0.594054	0.156971	NA	RARB	5915
ENSG00000077097	807.397	0.0101604	0.0808654	0.894142	0.948025	TOP2B	7155
ENSG00000077147	2453.66	-0.1183	0.065465	0.059963	0.158832	TM9SF3	56889
ENSG00000077150	542.406	0.378787	0.186452	0.00876859	0.0362737	NFKB2	4791
ENSG00000077152	413.227	-0.0405713	0.250254	0.785333	0.885329	UBE2T	29089
ENSG00000077157	97.816	-0.150401	0.159904	0.249358	0.436684	PPP1R12B	4660
ENSG00000077232	1677.13	0.0242075	0.113725	0.813211	0.901545	DNAJC10	54431
ENSG00000077235	331.779	-0.140531	0.123272	0.197641	0.370283	GTF3C1	2975
ENSG00000077238	367.191	0.0820046	0.124547	0.455783	0.645668	IL4R	3566
ENSG00000077254	708.641	0.00617737	0.12919	0.956427	0.979014	USP33	23032
ENSG00000077264	12.5467	-0.131113	0.254749	0.392508	0.587092	PAK3	5063
ENSG00000077274	0	0	0.623045	NA	NA	CAPN6	827
ENSG00000077279	0.520664	-0.0785213	0.551475	0.463384	NA	DCX	1641
ENSG00000077312	544.33	-0.127588	0.14373	0.295325	0.488762	SNRPA	6626
ENSG00000077327	0.0835324	-0.0222629	0.550725	0.807022	NA	SPAG6	9576
ENSG00000077348	233.986	-0.0363463	0.120093	0.73398	0.853044	EXOSC5	56915
ENSG00000077380	3803.85	-0.134549	0.0722111	0.051035	0.141314	DYNC1I2	1781
ENSG00000077420	1959.27	-0.0605351	0.121978	0.575941	0.741828	APBB1IP	54518
ENSG00000077454	10.7555	0.174224	0.317616	0.271828	0.462617	LRCH4	4034
ENSG00000077458	166.064	-0.0741447	0.12381	0.498186	0.682017	FAM76B	143684
ENSG00000077463	196.181	-0.100752	0.176725	0.464217	0.652844	SIRT6	51548
ENSG00000077498	0	0	0.623045	NA	NA	TYR	7299
ENSG00000077514	438.633	-0.101772	0.153493	0.42371	0.61704	POLD3	10714
ENSG00000077522	0.0810929	0.00754747	0.548283	0.933806	NA	ACTN2	88
ENSG00000077549	3228.76	-0.113556	0.175493	0.408067	0.601842	CAPZB	832
ENSG00000077585	15.8722	-0.00847164	0.23231	0.954446	0.978043	GPR137B	7107
ENSG00000077616	0	0	0.623045	NA	NA	NAALAD2	10003
ENSG00000077684	752.925	0.208491	0.126695	0.0614154	0.161203	JADE1	79960
ENSG00000077713	94.8937	0.07437	0.189916	0.600262	0.760977	SLC25A43	203427
ENSG00000077721	676.567	-0.192378	0.184194	0.173445	0.338038	UBE2A	7319
ENSG00000077782	892.436	0.346996	0.124823	0.00165024	0.00954909	FGFR1	2260
ENSG00000077800	0.0721193	0.00754747	0.548283	0.933806	NA	FKBP6	8468
ENSG00000077935	0	0	0.623045	NA	NA	SMC1B	27127
ENSG00000077942	0.868509	-0.0444985	0.446938	0.725133	NA	FBLN1	2192
ENSG00000077943	0	0	0.623045	NA	NA	ITGA8	8516
ENSG00000077984	0.218223	-0.0541661	0.562782	0.561183	NA	CST7	8530
ENSG00000078018	451.858	5.01249	0.303973	2.99838e-65	4.05471e-61	MAP2	4133
ENSG00000078043	204.897	0.0480071	0.117324	0.64753	0.794474	PIAS2	9063
ENSG00000078053	67.9497	-1.87054	0.324201	2.48888e-10	9.24646e-09	AMPH	273
ENSG00000078061	188.53	-0.352987	0.154678	0.00604746	0.0270079	ARAF	369
ENSG00000078070	105.34	0.0716682	0.161724	0.584888	0.748645	MCCC1	56922
ENSG00000078081	0	0	0.623045	NA	NA	LAMP3	27074
ENSG00000078098	0.240208	0.0363784	0.53433	0.719338	NA	FAP	2191
ENSG00000078114	46.2894	-0.442899	0.247634	0.00883607	0.0364744	NEBL	10529
ENSG00000078124	275.337	0.201868	0.159647	0.122321	0.264148	ACER3	55331
ENSG00000078140	1884.3	0.164393	0.109711	0.0984476	0.22652	UBE2K	3093
ENSG00000078142	226.786	-0.073015	0.130127	0.520508	0.701009	PIK3C3	5289
ENSG00000078177	117.683	0.247107	0.163472	0.0627246	0.163908	N4BP2	55728
ENSG00000078237	168.737	0.0381626	0.184026	0.785	0.885271	TIGAR	57103
ENSG00000078246	349.048	0.0947006	0.0990849	0.299541	0.493385	TULP3	7289
ENSG00000078269	747.114	-0.194269	0.153424	0.12732	0.272002	SYNJ2	8871
ENSG00000078295	0.072741	-0.0222629	0.550725	0.807022	NA	ADCY2	108
ENSG00000078304	711.028	0.0802389	0.096506	0.368595	0.564944	PPP2R5C	5527
ENSG00000078328	0	0	0.623045	NA	NA	RBFOX1	54715
ENSG00000078369	4650.23	-0.302597	0.0661747	2.1655e-06	3.30147e-05	GNB1	2782
ENSG00000078399	619.692	0.314053	0.13488	0.00719734	0.0309671	HOXA9	3205
ENSG00000078401	136.166	-0.207844	0.326844	0.202966	0.377493	EDN1	1906
ENSG00000078403	302.308	-0.11093	0.143857	0.363116	0.559719	MLLT10	8028
ENSG00000078487	142.319	-0.358583	0.155084	0.00537641	0.0246413	ZCWPW1	55063
ENSG00000078549	0	0	0.623045	NA	NA	ADCYAP1R1	117
ENSG00000078579	0	0	0.623045	NA	NA	FGF20	26281
ENSG00000078589	0	0	0.623045	NA	NA	P2RY10	27334
ENSG00000078596	0	0	0.623045	NA	NA	ITM2A	9452
ENSG00000078618	1637.9	0.0974106	0.149966	0.437095	0.62908	NRDC	4898
ENSG00000078668	820.514	-0.108899	0.0862064	0.177848	0.344216	VDAC3	7419
ENSG00000078674	1290.58	0.200171	0.140393	0.0954989	0.221553	PCM1	5108
ENSG00000078687	30.3666	0.167656	0.208706	0.258811	0.448188	TNRC6C	57690
ENSG00000078699	176.392	0.263431	0.118159	0.0127169	0.048415	CBFA2T2	9139
ENSG00000078725	58.3496	1.22082	0.252493	2.46633e-08	6.00939e-07	BRINP1	1620
ENSG00000078747	315.882	-0.194641	0.143075	0.109581	0.245545	ITCH	83737
ENSG00000078795	0	0	0.623045	NA	NA	PKD2L2	27039
ENSG00000078804	41.3317	0.710569	0.390681	0.00200236	0.0110975	TP53INP2	58476
ENSG00000078808	3209.09	-0.19948	0.121922	0.0653322	0.168983	SDF4	51150
ENSG00000078814	1.55771	-0.00764016	0.395228	0.953841	0.977922	MYH7B	57644
ENSG00000078898	0	0	0.623045	NA	NA	BPIFB2	80341
ENSG00000078900	31.3869	-0.0370677	0.192444	0.794598	0.890133	TP73	7161
ENSG00000078902	373.714	-0.235315	0.121415	0.0292684	0.0933922	TOLLIP	54472
ENSG00000078967	104.233	-0.434544	0.163212	0.0011325	0.00695809	UBE2D4	51619
ENSG00000079101	1.0579	0.209965	0.589224	0.166345	NA	CLUL1	27098
ENSG00000079102	1.05004	-0.588351	0.923012	0.0193362	NA	RUNX1T1	862
ENSG00000079112	0.290964	-0.0675127	0.570227	0.475925	NA	CDH17	1015
ENSG00000079134	256.933	0.073131	0.154811	0.567305	0.735115	THOC1	9984
ENSG00000079150	62.5812	-0.35302	0.241583	0.0309272	0.0972338	FKBP7	51661
ENSG00000079156	281.244	-0.258652	0.11928	0.0151595	0.0557223	OSBPL6	114880
ENSG00000079215	12.3599	-0.0350931	0.279994	0.811441	0.900536	SLC1A3	6507
ENSG00000079246	5291.45	-0.335107	0.0989278	0.000246465	0.00194001	XRCC5	7520
ENSG00000079257	36.8879	-0.371282	0.292066	0.0355384	0.107706	LXN	56925
ENSG00000079263	9.15888	-1.53872	0.646457	0.000139148	0.00121088	SP140	11262
ENSG00000079277	338.523	-0.324911	0.093294	0.000186923	0.00154792	MKNK1	8569
ENSG00000079308	72.3077	-4.06454	0.305369	1.31163e-42	1.77371e-39	TNS1	7145
ENSG00000079313	108.418	-0.160972	0.192716	0.263124	0.452585	REXO1	57455
ENSG00000079332	1279.87	-0.0686187	0.0829792	0.379441	0.575115	SAR1A	56681
ENSG00000079335	15.2557	0.0574377	0.233409	0.699994	0.828913	CDC14A	8556
ENSG00000079337	33.9829	-1.53801	0.273244	4.84857e-10	1.73001e-08	RAPGEF3	10411
ENSG00000079385	1.61649	0.445886	0.799644	0.0374788	0.112229	CEACAM1	634
ENSG00000079387	343.73	-0.0933767	0.13493	0.423449	0.616788	SENP1	29843
ENSG00000079393	0.144078	-0.01229	0.548808	0.892485	NA	DUSP13	51207
ENSG00000079432	215.01	0.111848	0.144466	0.360529	0.557002	CIC	23152
ENSG00000079435	14.7185	0.526202	0.417446	0.014423	0.0536231	LIPE	3991
ENSG00000079459	387.764	0.00130129	0.111665	0.989716	0.994792	FDFT1	2222
ENSG00000079462	427.226	-0.025954	0.15769	0.840821	0.918673	PAFAH1B3	5050
ENSG00000079482	23.4487	-0.535876	0.343345	0.00780439	0.033105	OPHN1	4983
ENSG00000079557	0	0	0.623045	NA	NA	AFM	173
ENSG00000079616	689.224	-0.221436	0.122999	0.0422175	0.12246	KIF22	3835
ENSG00000079689	0	0	0.623045	NA	NA	SCGN	10590
ENSG00000079691	310.514	0.410147	0.139968	0.000630052	0.00424313	CARMIL1	55604
ENSG00000079739	493.168	0.104567	0.110545	0.295936	0.489474	PGM1	5236
ENSG00000079785	2518.04	-0.887858	0.147914	2.10092e-11	9.66352e-10	DDX1	1653
ENSG00000079805	1748.31	-0.00728919	0.12662	0.947821	0.975042	DNM2	1785
ENSG00000079819	4727.6	-0.175037	0.105565	0.0694469	0.176396	EPB41L2	2037
ENSG00000079841	0	0	0.623045	NA	NA	RIMS1	22999
ENSG00000079931	207.58	-0.376005	0.265382	0.0278589	0.0902795	MOXD1	26002
ENSG00000079950	317.477	0.0550701	0.0891504	0.508438	0.690115	STX7	8417
ENSG00000079974	107.594	-0.103539	0.17623	0.451386	0.641523	RABL2B	11158
ENSG00000079999	678.443	-0.0199941	0.0808961	0.793477	0.889537	KEAP1	9817
ENSG00000080007	0	0	0.623045	NA	NA	DDX43	55510
ENSG00000080031	22.876	3.04728	0.65456	8.42647e-08	1.84387e-06	PTPRH	5794
ENSG00000080166	0.332091	0.0111905	0.517813	0.914683	NA	DCT	1638
ENSG00000080189	711.729	0.270108	0.112457	0.00789151	0.033349	SLC35C2	51006
ENSG00000080200	383.03	0.0470449	0.179858	0.734136	0.853044	CRYBG3	131544
ENSG00000080224	11.8533	0.577364	0.50763	0.0141691	0.0528996	EPHA6	285220
ENSG00000080293	0.085068	0.00754747	0.548283	0.933806	NA	SCTR	6344
ENSG00000080298	49.6903	0.24399	0.202998	0.100824	0.23035	RFX3	5991
ENSG00000080345	3378.71	0.150218	0.110276	0.132573	0.279261	RIF1	55183
ENSG00000080371	538.105	-0.174733	0.150801	0.165331	0.326584	RAB21	23011
ENSG00000080493	131.497	0.292828	0.218861	0.0586391	0.156344	SLC4A4	8671
ENSG00000080503	1638.35	-0.118329	0.154885	0.35511	0.551291	SMARCA2	6595
ENSG00000080511	0	0	0.623045	NA	NA	RDH8	50700
ENSG00000080546	106.217	0.810938	0.260168	2.67971e-05	0.000291769	SESN1	27244
ENSG00000080561	23.7943	0.215874	0.222003	0.158554	0.317366	MID2	11043
ENSG00000080572	0.179565	-0.01229	0.548808	0.892485	NA	DNAAF6	139212
ENSG00000080573	0	0	0.623045	NA	NA	COL5A3	50509
ENSG00000080603	248.28	0.480604	0.181713	0.000803781	0.00520571	SRCAP	10847
ENSG00000080608	2410.4	-0.0742697	0.153399	0.559074	0.729201	PUM3	9933
ENSG00000080618	0	0	0.623045	NA	NA	CPB2	1361
ENSG00000080644	0	0	0.623045	NA	NA	CHRNA3	1136
ENSG00000080709	0	0	0.623045	NA	NA	KCNN2	3781
ENSG00000080802	399.725	0.288336	0.113276	0.0048093	0.0224883	CNOT4	4850
ENSG00000080815	249.972	0.192114	0.128948	0.0888704	0.210989	PSEN1	5663
ENSG00000080819	106.043	-0.179103	0.170249	0.186307	0.355549	CPOX	1371
ENSG00000080822	145.79	-0.273971	0.231366	0.0821227	0.199774	CLDND1	56650
ENSG00000080823	1024.58	0.46391	0.155965	0.000342613	0.00255271	MOK	5891
ENSG00000080824	32196	-0.522492	0.0677046	8.82108e-16	7.89983e-14	HSP90AA1	3320
ENSG00000080839	623.012	-0.283293	0.11525	0.00628783	0.0278243	RBL1	5933
ENSG00000080845	854.628	-0.247198	0.124667	0.0248471	0.082537	DLGAP4	22839
ENSG00000080854	0	0	0.623045	NA	NA	IGSF9B	22997
ENSG00000080910	0	0	0.623045	NA	NA	CFHR2	3080
ENSG00000080947	27.0698	0.334461	0.261067	0.045928	0.13067	CROCCP3	114819
ENSG00000080986	1056.42	-0.753743	0.108362	3.57974e-14	2.64529e-12	NDC80	10403
ENSG00000081014	88.2957	-0.196229	0.189482	0.170887	0.33438	AP4E1	23431
ENSG00000081019	291.751	0.421586	0.129342	0.000194648	0.00160111	RSBN1	54665
ENSG00000081026	351.253	-0.153638	0.154037	0.228606	0.410919	MAGI3	260425
ENSG00000081041	12.1201	0.574022	0.468653	0.0123655	0.0473171	CXCL2	2920
ENSG00000081051	34.3964	-0.468136	0.592953	0.0357566	0.108246	AFP	174
ENSG00000081052	0	0	0.623045	NA	NA	COL4A4	1286
ENSG00000081059	131.585	-1.13905	0.17767	3.62431e-12	1.92202e-10	TCF7	6932
ENSG00000081087	482.245	0.26133	0.111043	0.00941273	0.0383977	OSTM1	28962
ENSG00000081138	0.0835324	-0.0222629	0.550725	0.807022	NA	CDH7	1005
ENSG00000081148	0.663786	0.162221	0.581902	0.224974	NA	IMPG2	50939
ENSG00000081154	767.424	-0.101988	0.143502	0.402271	0.596416	PCNP	57092
ENSG00000081177	22.4956	-0.107813	0.221588	0.470217	0.658051	EXD2	55218
ENSG00000081181	6.21205	0.360194	0.563301	0.0685718	0.174764	ARG2	384
ENSG00000081189	35.9068	-0.553763	0.222059	0.000702848	0.00466599	MEF2C	4208
ENSG00000081237	0.32233	0.0110518	0.518922	0.915393	NA	PTPRC	5788
ENSG00000081248	0	0	0.623045	NA	NA	CACNA1S	779
ENSG00000081277	0	0	0.623045	NA	NA	PKP1	5317
ENSG00000081307	224.985	0.0137979	0.133092	0.904941	0.952943	UBA5	79876
ENSG00000081320	167.307	-0.450459	0.184699	0.00182733	0.0103523	STK17B	9262
ENSG00000081377	177.435	0.190199	0.172284	0.163472	0.323997	CDC14B	8555
ENSG00000081386	63.0771	0.148345	0.180219	0.287102	0.47928	ZNF510	22869
ENSG00000081479	0	0	0.623045	NA	NA	LRP2	4036
ENSG00000081665	57.3999	-0.174964	0.152939	0.168618	0.331022	ZNF506	440515
ENSG00000081692	141.124	-0.0926051	0.122422	0.393407	0.58785	JMJD4	65094
ENSG00000081721	159.855	0.0178386	0.172147	0.895324	0.948272	DUSP12	11266
ENSG00000081760	345.314	-0.157116	0.129661	0.165653	0.327048	AACS	65985
ENSG00000081791	294.862	0.0204787	0.140716	0.86466	0.932687	DELE1	9812
ENSG00000081800	0	0	0.623045	NA	NA	SLC13A1	6561
ENSG00000081803	46.3145	0.323227	0.199344	0.0300763	0.0952956	CADPS2	93664
ENSG00000081818	0	0	0.623045	NA	NA	PCDHB4	56131
ENSG00000081842	0	0	0.623045	NA	NA	PCDHA6	56142
ENSG00000081853	0.634709	0.215056	0.602151	0.156269	NA	PCDHGA2	56113
ENSG00000081870	842.466	-0.02085	0.163106	0.874263	0.937711	HSPB11	51668
ENSG00000081913	99.4035	-0.378136	0.19217	0.0101031	0.0404934	PHLPP1	23239
ENSG00000081923	98.7336	0.699014	0.409935	0.00275937	0.0143409	ATP8B1	5205
ENSG00000081985	0	0	0.623045	NA	NA	IL12RB2	3595
ENSG00000082014	262.289	-0.46095	0.211758	0.00325635	0.0163766	SMARCD3	6604
ENSG00000082068	334.187	-0.111929	0.163733	0.397334	0.591365	WDR70	55100
ENSG00000082074	0.30823	-0.0287193	0.524041	0.782336	NA	FYB1	2533
ENSG00000082126	17.9519	-0.3774	0.372367	0.0467183	0.132115	MPP4	58538
ENSG00000082146	91.2361	0.428398	0.203984	0.00504692	0.0233891	STRADB	55437
ENSG00000082153	1334.55	0.00388189	0.200368	0.978525	0.990093	BZW1	9689
ENSG00000082175	0	0	0.623045	NA	NA	PGR	5241
ENSG00000082196	10.0156	0.225662	0.324311	0.172945	0.337357	C1QTNF3	114899
ENSG00000082212	317.656	0.0961399	0.147137	0.437441	0.629109	ME2	4200
ENSG00000082213	327.712	-0.058287	0.10962	0.55762	0.728566	C5orf22	55322
ENSG00000082258	212.92	-0.00930867	0.146625	0.939916	0.970933	CCNT2	905
ENSG00000082269	157.178	0.902524	0.198594	6.18876e-08	1.40656e-06	FAM135A	57579
ENSG00000082293	0	0	0.623045	NA	NA	COL19A1	1310
ENSG00000082397	9.99813	-2.03338	0.610507	1.01247e-05	0.000126942	EPB41L3	23136
ENSG00000082438	344.742	0.008433	0.173545	0.950601	0.976747	COBLL1	22837
ENSG00000082458	42.3448	1.11906	0.270381	4.71717e-07	8.66715e-06	DLG3	1741
ENSG00000082482	2.36056	1.10584	1.3082	0.0032449	0.0163308	KCNK2	3776
ENSG00000082497	258.509	-0.754785	0.167874	9.03879e-08	1.97466e-06	SERTAD4	56256
ENSG00000082512	45.5021	-0.056832	0.205024	0.696072	0.827026	TRAF5	7188
ENSG00000082515	400.843	-0.148441	0.125329	0.179056	0.34596	MRPL22	29093
ENSG00000082516	247.794	-0.245701	0.119655	0.021356	0.0734293	GEMIN5	25929
ENSG00000082556	0.166041	0.0174918	0.549672	0.847612	NA	OPRK1	4986
ENSG00000082641	708.152	0.020942	0.0840593	0.791118	0.888279	NFE2L1	4779
ENSG00000082684	163.29	1.56726	0.248289	8.12475e-12	4.02458e-10	SEMA5B	54437
ENSG00000082701	372.064	-0.4838	0.12156	7.11749e-06	9.36283e-05	GSK3B	2932
ENSG00000082781	3228.81	-0.222536	0.135889	0.0579697	0.155233	ITGB5	3693
ENSG00000082805	976.124	0.0335712	0.172849	0.80486	0.89605	ERC1	23085
ENSG00000082898	896.353	-0.795547	0.110285	5.07531e-15	4.06115e-13	XPO1	7514
ENSG00000082929	0	0	0.623045	NA	NA	LINC01587	10141
ENSG00000082996	200.422	0.29449	0.13547	0.0119917	0.0461478	RNF13	11342
ENSG00000083067	0.236111	-0.0301965	0.552103	0.742378	NA	TRPM3	80036
ENSG00000083093	94.2257	0.0804412	0.182386	0.564374	0.732792	PALB2	79728
ENSG00000083097	21.4668	-0.0570502	0.217371	0.699009	0.828385	DOP1A	23033
ENSG00000083099	540.724	-0.0530896	0.0993422	0.561904	0.73127	LYRM2	57226
ENSG00000083123	36.7662	1.23548	0.326382	1.99567e-06	3.08077e-05	BCKDHB	594
ENSG00000083168	429.888	-0.258428	0.132536	0.0250382	0.0830493	KAT6A	7994
ENSG00000083223	681.575	0.182065	0.14951	0.146089	0.299356	TUT7	79670
ENSG00000083290	0.158248	0.0174918	0.549672	0.847612	NA	ULK2	9706
ENSG00000083307	0.1675	-0.0415422	0.557307	0.651518	NA	GRHL2	79977
ENSG00000083312	1842.28	-0.0614696	0.147998	0.620818	0.775861	TNPO1	3842
ENSG00000083444	1687.94	-0.0382707	0.103698	0.686891	0.821221	PLOD1	5351
ENSG00000083454	0.623822	-0.113043	0.525653	0.374111	NA	P2RX5	5026
ENSG00000083457	215.991	-0.123679	0.144597	0.312317	0.507688	ITGAE	3682
ENSG00000083520	564.305	-0.0869077	0.105475	0.366546	0.562953	DIS3	22894
ENSG00000083535	162.724	-0.0472925	0.215182	0.747841	0.862079	PIBF1	10464
ENSG00000083544	84.5976	-0.0562616	0.143562	0.644107	0.792129	TDRD3	81550
ENSG00000083635	198.8	-0.0328289	0.128251	0.770315	0.876407	NUFIP1	26747
ENSG00000083642	1071.15	-0.0274336	0.12974	0.808858	0.898612	PDS5B	23047
ENSG00000083720	388.54	-0.530477	0.18191	0.000232356	0.00184394	OXCT1	5019
ENSG00000083750	23.9409	0.348216	0.2537	0.0365644	0.110174	RRAGB	10325
ENSG00000083782	0	0	0.623045	NA	NA	EPYC	1833
ENSG00000083799	423.075	0.167435	0.115281	0.105856	0.239301	CYLD	1540
ENSG00000083807	20.5434	-0.0631406	0.211607	0.667068	0.808095	SLC27A5	10998
ENSG00000083812	44.137	-0.447402	0.205237	0.0035971	0.0177596	ZNF324	25799
ENSG00000083814	0	0	0.623045	NA	NA	ZNF671	79891
ENSG00000083817	18.9375	-0.130929	0.236599	0.388993	0.5839	ZNF416	55659
ENSG00000083828	19.7971	-0.023443	0.232012	0.874474	0.937863	ZNF586	54807
ENSG00000083838	55.5767	-0.0738096	0.162328	0.574549	0.740882	ZNF446	55663
ENSG00000083844	231.467	0.661425	0.11344	1.0318e-10	4.1565e-09	ZNF264	9422
ENSG00000083845	7324.59	-0.54276	0.129156	1.54905e-06	2.48197e-05	RPS5	6193
ENSG00000083857	156.894	0.321003	0.15256	0.0117052	0.0452775	FAT1	2195
ENSG00000083896	1172.2	-0.0703242	0.139099	0.555177	0.727145	YTHDC1	91746
ENSG00000083937	483.765	0.226064	0.108275	0.0218086	0.0746627	CHMP2B	25978
ENSG00000084070	225.884	-0.130978	0.118473	0.215563	0.394234	SMAP2	64744
ENSG00000084072	157.752	0.0369646	0.132016	0.747577	0.862079	PPIE	10450
ENSG00000084073	489.202	-0.266595	0.115425	0.0102186	0.0408687	ZMPSTE24	10269
ENSG00000084090	2826.22	-0.0399079	0.107619	0.683624	0.818473	STARD7	56910
ENSG00000084092	235.658	-0.119748	0.127437	0.284397	0.477119	NOA1	84273
ENSG00000084093	1555.28	0.0659605	0.145976	0.59222	0.754648	REST	5978
ENSG00000084110	0.562084	0.067466	0.506807	0.566927	NA	HAL	3034
ENSG00000084112	178.407	0.609075	0.179394	2.36501e-05	0.000261933	SSH1	54434
ENSG00000084207	5423.4	-0.0352818	0.141136	0.769477	0.875964	GSTP1	2950
ENSG00000084234	11581	0.102608	0.10431	0.28187	0.47445	APLP2	334
ENSG00000084444	7.87309	-0.14424	0.304553	0.351677	0.547895	FAM234B	57613
ENSG00000084453	0	0	0.623045	NA	NA	SLCO1A2	6579
ENSG00000084463	1307.54	-0.225589	0.12468	0.0405552	0.118913	WBP11	51729
ENSG00000084623	1322.06	-0.545281	0.0979464	1.48369e-09	4.78854e-08	EIF3I	8668
ENSG00000084628	0.382883	0.0874858	0.529374	0.456612	NA	NKAIN1	79570
ENSG00000084636	8.26165	-0.936438	0.602345	0.00210427	0.0115487	COL16A1	1307
ENSG00000084652	888.349	-0.0241789	0.0878129	0.768697	0.875524	TXLNA	200081
ENSG00000084674	0	0	0.623045	NA	NA	APOB	338
ENSG00000084676	265.23	0.238809	0.106157	0.0138189	0.0518948	NCOA1	8648
ENSG00000084693	234.525	0.288078	0.154385	0.0246842	0.0821169	AGBL5	60509
ENSG00000084710	9.99661	1.41386	0.635986	0.000222829	0.00178668	EFR3B	22979
ENSG00000084731	100.905	-0.171283	0.167455	0.201918	0.375957	KIF3C	3797
ENSG00000084733	1248.85	0.00538241	0.0886572	0.948256	0.975132	RAB10	10890
ENSG00000084734	3.71508	-0.510433	0.621477	0.0287012	0.0921588	GCKR	2646
ENSG00000084754	1927.56	-0.0444257	0.131789	0.69854	0.828119	HADHA	3030
ENSG00000084764	69.9692	0.0102686	0.21493	0.944224	0.973714	MAPRE3	22924
ENSG00000084774	630.664	-0.234797	0.09916	0.0104091	0.0414982	CAD	790
ENSG00000085063	2222.77	-0.607889	0.0911019	7.39029e-13	4.48156e-11	CD59	966
ENSG00000085117	1172.35	-0.531628	0.210778	0.000760444	0.00496787	CD82	3732
ENSG00000085185	88.3092	0.350888	0.161016	0.00785523	0.0332373	BCORL1	63035
ENSG00000085224	1995.79	0.0159074	0.121282	0.882671	0.941948	ATRX	546
ENSG00000085231	300.701	0.0181627	0.14877	0.884163	0.942797	AK6	102157402
ENSG00000085265	0.766884	-0.0139053	0.447047	0.910542	NA	FCN1	2219
ENSG00000085274	74.3926	0.0185863	0.156387	0.88507	0.942925	MYNN	55892
ENSG00000085276	170.132	-0.870684	0.230784	1.92262e-06	2.98845e-05	MECOM	2122
ENSG00000085365	295.778	0.215689	0.115627	0.03786	0.113075	SCAMP1	9522
ENSG00000085377	213.281	0.207643	0.12708	0.0630734	0.164597	PREP	5550
ENSG00000085382	32.1263	0.201071	0.227901	0.191076	0.36197	HACE1	57531
ENSG00000085415	232.745	-0.20731	0.208122	0.165095	0.326305	SEH1L	81929
ENSG00000085433	90.6216	0.0191514	0.18869	0.892158	0.94699	WDR47	22911
ENSG00000085449	340.928	0.0960678	0.159254	0.460206	0.649281	WDFY1	57590
ENSG00000085465	2.91556	-0.0640626	0.345797	0.652301	0.79742	OVGP1	5016
ENSG00000085491	1050.95	0.106837	0.144196	0.381834	0.577196	SLC25A24	29957
ENSG00000085511	240.39	-0.114101	0.118051	0.279297	0.471263	MAP3K4	4216
ENSG00000085514	5.30657	0.123096	0.313056	0.418044	0.611026	PILRA	29992
ENSG00000085552	2.43836	0.292865	0.54832	0.105526	0.238832	IGSF9	57549
ENSG00000085563	172.298	-0.600044	0.199696	0.000102064	0.000926313	ABCB1	5243
ENSG00000085644	82.568	-0.227048	0.151123	0.0721663	0.181457	ZNF213	7760
ENSG00000085662	3787.57	-0.826662	0.24079	7.92641e-06	0.000102182	AKR1B1	231
ENSG00000085719	1193.29	-0.102445	0.0925427	0.233792	0.417754	CPNE3	8895
ENSG00000085721	633.937	-0.0750672	0.193887	0.599757	0.760694	RRN3	54700
ENSG00000085733	2138.11	0.356157	0.184066	0.0128842	0.0489007	CTTN	2017
ENSG00000085741	0.085068	0.00754747	0.548283	0.933806	NA	WNT11	7481
ENSG00000085760	1216.83	-0.311066	0.129915	0.00621026	0.0276073	MTIF2	4528
ENSG00000085788	138.626	1.03534	0.200893	3.77952e-09	1.12827e-07	DDHD2	23259
ENSG00000085831	1.29006	-0.0627846	0.414026	0.63974	0.789056	TTC39A	22996
ENSG00000085832	305.091	-0.352754	0.113671	0.000575781	0.00395226	EPS15	2060
ENSG00000085840	136.745	-0.290772	0.139007	0.0148777	0.0548473	ORC1	4998
ENSG00000085871	89.2692	-0.0784884	0.191219	0.581344	0.746087	MGST2	4258
ENSG00000085872	271.886	-0.0599186	0.131819	0.601458	0.761708	CHERP	10523
ENSG00000085978	266.66	-0.239536	0.13055	0.0356721	0.108057	ATG16L1	55054
ENSG00000085982	565.804	-0.337653	0.155895	0.00897115	0.0369081	USP40	55230
ENSG00000085998	445.479	0.097883	0.113653	0.338773	0.535586	POMGNT1	55624
ENSG00000085999	114.944	0.00335036	0.282957	0.981713	0.991325	RAD54L	8438
ENSG00000086015	345.938	-0.0933829	0.121791	0.387551	0.582188	MAST2	23139
ENSG00000086061	2424.88	-0.252672	0.131643	0.0276707	0.0898695	DNAJA1	3301
ENSG00000086062	1639.47	-0.108826	0.136093	0.353827	0.549725	B4GALT1	2683
ENSG00000086065	838.224	-0.0339596	0.197657	0.813167	0.901545	CHMP5	51510
ENSG00000086102	460.42	-0.1708	0.089198	0.0408492	0.11949	NFX1	4799
ENSG00000086159	0.0810929	0.00754747	0.548283	0.933806	NA	AQP6	363
ENSG00000086189	81.5889	-0.310399	0.164111	0.0199954	0.0696363	DIMT1	27292
ENSG00000086200	106.88	0.126728	0.142447	0.295644	0.489154	IPO11	51194
ENSG00000086205	0	0	0.623045	NA	NA	FOLH1	2346
ENSG00000086232	1929.88	0.0153568	0.0854755	0.848282	0.922967	EIF2AK1	27102
ENSG00000086288	0	0	0.623045	NA	NA	NME8	51314
ENSG00000086289	1140.42	0.22	0.180571	0.116687	0.256079	EPDR1	54749
ENSG00000086300	552.892	-0.00259478	0.153653	0.983727	0.991942	SNX10	29887
ENSG00000086475	724.64	0.122772	0.0926717	0.154263	0.311034	SEPHS1	22929
ENSG00000086504	240.025	-0.255454	0.237886	0.106533	0.240307	MRPL28	10573
ENSG00000086506	0	0	0.623045	NA	NA	HBQ1	3049
ENSG00000086544	65.9282	0.100295	0.165226	0.450375	0.640667	ITPKC	80271
ENSG00000086548	0	0	0.623045	NA	NA	CEACAM6	4680
ENSG00000086570	0.072741	-0.0222629	0.550725	0.807022	NA	FAT2	2196
ENSG00000086589	821.123	0.0881022	0.107406	0.367233	0.563561	RBM22	55696
ENSG00000086598	801.902	-0.149961	0.140788	0.212283	0.390041	TMED2	10959
ENSG00000086619	110.349	0.121369	0.157869	0.348545	0.544647	ERO1B	56605
ENSG00000086666	463.956	0.131928	0.137634	0.264847	0.454624	ZFAND6	54469
ENSG00000086696	0	0	0.623045	NA	NA	HSD17B2	3294
ENSG00000086712	598.452	0.00948651	0.118274	0.928486	0.96597	TXLNG	55787
ENSG00000086717	0	0	0.623045	NA	NA	PPEF1	5475
ENSG00000086730	30.4057	2.7474	0.978576	2.3428e-05	0.000260326	LAT2	7462
ENSG00000086758	918.124	0.0835596	0.157394	0.517636	0.698335	HUWE1	10075
ENSG00000086827	257.248	-0.259358	0.131374	0.0236103	0.0794035	ZW10	9183
ENSG00000086848	60.8767	0.376707	0.177238	0.00723926	0.0311079	ALG9	79796
ENSG00000086967	0	0	0.623045	NA	NA	MYBPC2	4606
ENSG00000086991	0	0	0.623045	NA	NA	NOX4	50507
ENSG00000087008	309.732	-0.477207	0.151108	0.000166903	0.00140537	ACOX3	8310
ENSG00000087053	489.646	-1.06276	0.127017	1.58245e-18	2.05765e-16	MTMR2	8898
ENSG00000087074	458.062	0.0533365	0.130699	0.639911	0.789122	PPP1R15A	23645
ENSG00000087076	9.4528	3.68728	1.33386	5.60623e-06	7.55863e-05	HSD17B14	51171
ENSG00000087077	2544.97	-0.117311	0.0762973	0.10523	0.238363	TRIP6	7205
ENSG00000087085	3.13891	0.492062	0.701795	0.033541	0.103249	ACHE	43
ENSG00000087086	9804.42	0.596806	0.0915644	2.35845e-12	1.28602e-10	FTL	2512
ENSG00000087087	1847.67	-0.220391	0.125775	0.0468339	0.132346	SRRT	51593
ENSG00000087088	234.42	-0.064958	0.232668	0.663308	0.805556	BAX	581
ENSG00000087095	163.335	0.024126	0.137672	0.838462	0.917356	NLK	51701
ENSG00000087111	524.195	-0.403639	0.162905	0.00244261	0.0130147	PIGS	94005
ENSG00000087116	52.3837	0.43628	0.321327	0.020215	0.0702744	ADAMTS2	9509
ENSG00000087128	0.251092	0.037129	0.53291	0.715764	NA	TMPRSS11E	28983
ENSG00000087152	453.709	-0.18401	0.142244	0.128758	0.274031	ATXN7L3	56970
ENSG00000087157	176.938	-0.286378	0.151925	0.0240189	0.0804377	PGS1	9489
ENSG00000087191	2480.11	-0.24822	0.116405	0.0175124	0.0627505	PSMC5	5705
ENSG00000087206	316.382	0.0036622	0.153023	0.976976	0.989192	UIMC1	51720
ENSG00000087237	0.168089	0.0174918	0.549672	0.847612	NA	CETP	1071
ENSG00000087245	122.364	-0.415454	0.335502	0.0276558	0.0898581	MMP2	4313
ENSG00000087250	0.085068	0.00754747	0.548283	0.933806	NA	MT3	4504
ENSG00000087253	226.708	0.25569	0.201964	0.085338	0.205379	LPCAT2	54947
ENSG00000087258	0	0	0.623045	NA	NA	GNAO1	2775
ENSG00000087263	749.602	-0.00331905	0.148915	0.978773	0.990269	OGFOD1	55239
ENSG00000087266	314.024	-0.200912	0.100237	0.0296922	0.0943883	SH3BP2	6452
ENSG00000087269	1293.61	-0.371588	0.136756	0.00163977	0.00950706	NOP14	8602
ENSG00000087274	1138.92	0.195289	0.163068	0.139917	0.290053	ADD1	118
ENSG00000087299	84.7126	0.523342	0.212574	0.000959338	0.00604414	L2HGDH	79944
ENSG00000087301	47.2631	-0.0473507	0.186215	0.736322	0.854147	TXNDC16	57544
ENSG00000087302	784.036	-0.0708602	0.0931601	0.412954	0.606338	RTRAF	51637
ENSG00000087303	14.226	-1.29598	0.487491	7.53419e-05	0.000708518	NID2	22795
ENSG00000087338	322.245	0.370951	0.0973429	3.824e-05	0.000394446	GMCL1	64395
ENSG00000087365	3356.91	-0.205022	0.132707	0.0755091	0.187911	SF3B2	10992
ENSG00000087448	610.511	0.184583	0.137401	0.118502	0.258845	KLHL42	57542
ENSG00000087460	5382.75	0.274854	0.199744	0.063735	0.165875	GNAS	2778
ENSG00000087470	641.328	-0.0759755	0.111903	0.452209	0.642288	DNM1L	10059
ENSG00000087494	30.7023	0.171107	0.404138	0.272363	0.463232	PTHLH	5744
ENSG00000087495	0	0	0.623045	NA	NA	PHACTR3	116154
ENSG00000087502	723.765	-0.0825987	0.172083	0.542836	0.718438	ERGIC2	51290
ENSG00000087510	3.40992	-1.55918	1.16035	0.00114689	0.00704331	TFAP2C	7022
ENSG00000087586	3203.99	-0.324827	0.127835	0.00382303	0.0186638	AURKA	6790
ENSG00000087589	0.841729	0.00408952	0.429587	0.974242	NA	CASS4	57091
ENSG00000087842	300.099	0.438598	0.123286	5.74921e-05	0.000558524	PIR	8544
ENSG00000087884	387.012	0.356559	0.176405	0.0107065	0.042285	AAMDC	28971
ENSG00000087903	116.175	0.196497	0.135743	0.0937339	0.218885	RFX2	5990
ENSG00000087995	103.654	0.0356587	0.15561	0.780914	0.882525	METTL2A	339175
ENSG00000088002	0.800058	0.231718	0.636297	0.129387	NA	SULT2B1	6820
ENSG00000088035	137.051	0.0089192	0.126119	0.935985	0.969163	ALG6	29929
ENSG00000088038	88.5674	0.0823483	0.15141	0.513734	0.694792	CNOT3	4849
ENSG00000088053	3.93219	1.13957	1.19999	0.00349354	0.0173432	GP6	51206
ENSG00000088179	126.703	0.681634	0.175032	1.97074e-06	3.04591e-05	PTPN4	5775
ENSG00000088205	3658.83	-0.139825	0.0960053	0.115756	0.254739	DDX18	8886
ENSG00000088247	7659.57	-0.186418	0.150896	0.139095	0.288893	KHSRP	8570
ENSG00000088256	1655.4	-0.164548	0.124595	0.134674	0.282427	GNA11	2767
ENSG00000088280	30.1447	0.9527	0.361937	0.000108535	0.000973935	ASAP3	55616
ENSG00000088298	69.304	1.33412	0.265371	1.07259e-08	2.86088e-07	EDEM2	55741
ENSG00000088298	69.304	1.33412	0.265371	1.07259e-08	2.86088e-07	EDEM2	111089941
ENSG00000088305	58.7661	-0.343673	0.21454	0.0265243	0.0870391	DNMT3B	1789
ENSG00000088320	0	0	0.623045	NA	NA	REM1	28954
ENSG00000088325	4454.05	-0.400309	0.1258	0.000303728	0.00231138	TPX2	22974
ENSG00000088356	903.996	-0.314621	0.143313	0.00992083	0.039976	PDRG1	81572
ENSG00000088367	542.18	1.15772	0.196103	8.24018e-11	3.39731e-09	EPB41L1	2036
ENSG00000088386	0	0	0.623045	NA	NA	SLC15A1	6564
ENSG00000088387	61.8685	-0.0375767	0.182276	0.787366	0.886631	DOCK9	23348
ENSG00000088448	381.943	0.235935	0.142127	0.0515306	0.142359	ANKRD10	55608
ENSG00000088451	40.7904	0.0287797	0.19416	0.840272	0.918294	TGDS	23483
ENSG00000088538	5.69449	-0.17846	0.336958	0.261843	0.451554	DOCK3	1795
ENSG00000088543	17.7811	1.31561	0.498915	7.92078e-05	0.000737691	C3orf18	51161
ENSG00000088682	254.794	-0.0461135	0.110718	0.645463	0.793148	COQ9	57017
ENSG00000088726	0.41244	-0.0216513	0.495395	0.847679	NA	TMEM40	55287
ENSG00000088727	294.704	0.0603346	0.148194	0.627575	0.780782	KIF9	64147
ENSG00000088756	22.314	-0.0563168	0.292276	0.701719	0.830069	ARHGAP28	79822
ENSG00000088766	249.967	0.241563	0.230218	0.121448	0.263154	CRLS1	54675
ENSG00000088782	0	0	0.623045	NA	NA	DEFB127	140850
ENSG00000088808	48.4452	-0.225153	0.179323	0.107222	0.241458	PPP1R13B	23368
ENSG00000088812	115.556	-0.00865642	0.206084	0.952515	0.97726	ATRN	8455
ENSG00000088826	175.848	0.224341	0.194256	0.12287	0.265004	SMOX	54498
ENSG00000088827	0.155762	-0.01229	0.548808	0.892485	NA	SIGLEC1	6614
ENSG00000088832	2210.17	-0.192734	0.128362	0.0867737	0.207322	FKBP1A	2280
ENSG00000088833	709.265	0.0860521	0.129004	0.445933	0.636382	NSFL1C	55968
ENSG00000088836	4.0615	0.413782	0.644004	0.0503188	0.139897	SLC4A11	83959
ENSG00000088854	98.9697	0.339134	0.151179	0.00738946	0.0316227	C20orf194	25943
ENSG00000088876	46.2989	0.169063	0.187054	0.234057	0.418173	ZNF343	79175
ENSG00000088881	0.600596	0.0791069	0.513984	0.506639	NA	EBF4	57593
ENSG00000088882	0	0	0.623045	NA	NA	CPXM1	56265
ENSG00000088888	688.293	0.151843	0.118771	0.151957	0.307806	MAVS	57506
ENSG00000088899	22.3698	-0.00555107	0.220608	0.969966	0.985466	LZTS3	9762
ENSG00000088926	0	0	0.623045	NA	NA	F11	2160
ENSG00000088930	1494.7	-0.171066	0.0968011	0.0563138	0.151669	XRN2	22803
ENSG00000088970	50.4853	0.337949	0.178859	0.0162998	0.0591738	KIZ	55857
ENSG00000088986	3684.65	-0.221527	0.107813	0.0240892	0.0806331	DYNLL1	8655
ENSG00000088992	1.58546	0.543016	0.857484	0.0247025	0.0821574	TESC	54997
ENSG00000089006	797.392	-0.117942	0.0888439	0.155488	0.312757	SNX5	27131
ENSG00000089009	1287.95	-0.266545	0.111754	0.00841643	0.0351174	RPL6	6128
ENSG00000089012	0.445664	0.0661808	0.552639	0.516762	NA	SIRPG	55423
ENSG00000089022	261.031	0.163937	0.188146	0.249578	0.436955	MAPKAPK5	8550
ENSG00000089041	2.97577	0.056748	0.339334	0.689739	0.822299	P2RX7	5027
ENSG00000089048	2042.34	-0.171462	0.117463	0.102786	0.233884	ESF1	51575
ENSG00000089050	109.827	0.157855	0.156752	0.221148	0.401313	RBBP9	10741
ENSG00000089053	957.414	-0.0364841	0.0849648	0.647569	0.794474	ANAPC5	51433
ENSG00000089057	134.613	0.755653	0.233252	1.98219e-05	0.000224687	SLC23A2	9962
ENSG00000089060	121.458	0.215579	0.140575	0.0729222	0.182887	SLC8B1	80024
ENSG00000089063	342.817	0.310554	0.23376	0.0518092	0.142974	TMEM230	29058
ENSG00000089091	47.8811	1.54572	0.305109	9.47794e-09	2.58407e-07	DZANK1	55184
ENSG00000089094	248.029	-0.0418347	0.134496	0.719302	0.842759	KDM2B	84678
ENSG00000089101	0.162223	0.0174918	0.549672	0.847612	NA	CFAP61	26074
ENSG00000089116	0	0	0.623045	NA	NA	LHX5	64211
ENSG00000089123	42.1448	0.275787	0.194791	0.059735	0.158547	TASP1	55617
ENSG00000089127	16.0555	0.26128	0.281811	0.115457	0.254205	OAS1	4938
ENSG00000089154	829.756	-0.0692194	0.0982369	0.44503	0.635755	GCN1	10985
ENSG00000089157	2309.09	-0.141429	0.164981	0.287386	0.479675	RPLP0	6175
ENSG00000089159	1376.21	0.0369108	0.146972	0.765388	0.873005	PXN	5829
ENSG00000089163	2.05347	0.001072	0.408481	0.993421	0.996811	SIRT4	23409
ENSG00000089169	0	0	0.623045	NA	NA	RPH3A	22895
ENSG00000089177	328.695	0.225693	0.135535	0.0540634	0.147251	KIF16B	55614
ENSG00000089195	583.08	-0.206272	0.144605	0.0923601	0.216537	TRMT6	51605
ENSG00000089199	0	0	0.623045	NA	NA	CHGB	1114
ENSG00000089220	5656.23	-0.0574602	0.106673	0.554381	0.726514	PEBP1	5037
ENSG00000089225	0	0	0.623045	NA	NA	TBX5	6910
ENSG00000089234	146.675	-0.198348	0.12509	0.072338	0.181703	BRAP	8315
ENSG00000089248	1458.26	-0.0349462	0.124255	0.75027	0.863554	ERP29	10961
ENSG00000089250	0.441689	0.0655947	0.55247	0.519917	NA	NOS1	4842
ENSG00000089280	5734.8	-0.0997496	0.0874914	0.223118	0.404021	FUS	2521
ENSG00000089289	427.557	-0.378647	0.0872046	3.76455e-06	5.33068e-05	IGBP1	3476
ENSG00000089327	421.508	-0.294425	0.179476	0.0361857	0.109301	FXYD5	53827
ENSG00000089335	97.5512	0.525931	0.154086	4.3884e-05	0.000446533	ZNF302	55900
ENSG00000089351	481.02	0.122768	0.157904	0.343094	0.539433	GRAMD1A	57655
ENSG00000089356	0.591824	0.11668	0.561191	0.328461	NA	FXYD3	5349
ENSG00000089472	0	0	0.623045	NA	NA	HEPH	9843
ENSG00000089486	330.96	0.0139697	0.112499	0.890601	0.94608	CDIP1	29965
ENSG00000089505	1.00654	0.106003	0.479969	0.427761	NA	CMTM1	113540
ENSG00000089558	0	0	0.623045	NA	NA	KCNH4	23415
ENSG00000089597	1727.71	-0.0255274	0.103417	0.787596	0.886742	GANAB	23193
ENSG00000089639	40.6586	0.0298762	0.191503	0.833464	0.914625	GMIP	51291
ENSG00000089682	349.118	0.105471	0.157978	0.41533	0.60877	RBM41	55285
ENSG00000089685	2783.7	-0.0798082	0.0953297	0.366079	0.562555	BIRC5	332
ENSG00000089692	4.3313	-0.0555657	0.304464	0.703147	0.831322	LAG3	3902
ENSG00000089693	1722.04	-0.0625846	0.129844	0.581207	0.746052	MLF2	8079
ENSG00000089723	51.7455	-0.536131	0.280627	0.00361969	0.0178321	OTUB2	78990
ENSG00000089737	1281.46	-0.229145	0.130946	0.0449294	0.128561	DDX24	57062
ENSG00000089775	43.5867	0.0251223	0.191284	0.859586	0.930083	ZBTB25	7597
ENSG00000089818	79.6457	0.118501	0.187654	0.402866	0.596966	NECAP1	25977
ENSG00000089820	2.5409	0.516419	0.83937	0.0276881	0.0898984	ARHGAP4	393
ENSG00000089847	0.904814	-0.0890357	0.428241	0.51537	NA	ANKRD24	170961
ENSG00000089876	137.188	0.303966	0.153174	0.017238	0.0619517	DHX32	55760
ENSG00000089902	326.956	0.222041	0.126133	0.0456796	0.130102	RCOR1	23186
ENSG00000089916	380.034	0.0759612	0.137279	0.520084	0.700577	GPATCH2L	55668
ENSG00000090006	237.858	0.526163	0.232659	0.00161649	0.00939397	LTBP4	8425
ENSG00000090013	1090.85	0.647879	0.188946	1.59866e-05	0.000187662	BLVRB	645
ENSG00000090020	140.148	-0.331454	0.135038	0.00459585	0.0216701	SLC9A1	6548
ENSG00000090054	95.9673	-0.00830795	0.181645	0.952353	0.97726	SPTLC1	10558
ENSG00000090060	1071.68	-0.340287	0.0974284	0.000162219	0.00137277	PAPOLA	10914
ENSG00000090061	351.057	-0.0274947	0.0965747	0.758351	0.869156	CCNK	8812
ENSG00000090097	475.489	0.325799	0.192696	0.0261259	0.086066	PCBP4	57060
ENSG00000090104	0	0	0.623045	NA	NA	RGS1	5996
ENSG00000090238	23.1083	0.17843	0.239137	0.248551	0.43582	YPEL3	83719
ENSG00000090263	1220.45	-0.475177	0.0995172	2.07877e-07	4.18944e-06	MRPS33	51650
ENSG00000090266	4111.08	-0.153131	0.0925805	0.0756439	0.188143	NDUFB2	4708
ENSG00000090273	1328.04	-0.429959	0.13596	0.000251254	0.00196741	NUDC	10726
ENSG00000090316	900.014	0.151059	0.0878162	0.0664438	0.17088	MAEA	10296
ENSG00000090339	582.03	-0.0789778	0.151027	0.530444	0.708376	ICAM1	3383
ENSG00000090372	162.972	0.0544804	0.156291	0.67174	0.811138	STRN4	29888
ENSG00000090376	0	0	0.623045	NA	NA	IRAK3	11213
ENSG00000090382	0	0	0.623045	NA	NA	LYZ	4069
ENSG00000090402	0	0	0.623045	NA	NA	SI	6476
ENSG00000090432	324.028	-0.17942	0.15653	0.164207	0.324978	MUL1	79594
ENSG00000090447	85.3152	-0.412479	0.183542	0.00406426	0.0196219	TFAP4	7023
ENSG00000090470	304.494	-0.225985	0.128989	0.0455096	0.1297	PDCD7	10081
ENSG00000090487	801.934	0.240101	0.117268	0.0223139	0.0760079	SPG21	51324
ENSG00000090512	0.0835324	-0.0222629	0.550725	0.807022	NA	FETUB	26998
ENSG00000090520	767.312	-0.323047	0.112581	0.00149547	0.00881569	DNAJB11	51726
ENSG00000090530	988.853	-0.582141	0.141061	1.49706e-06	2.41455e-05	P3H2	55214
ENSG00000090534	0	0	0.623045	NA	NA	THPO	7066
ENSG00000090539	0	0	0.623045	NA	NA	CHRD	8646
ENSG00000090554	0.403188	0.0743328	0.539556	0.498684	NA	FLT3LG	2323
ENSG00000090565	284.565	-0.154379	0.134973	0.185895	0.354884	RAB11FIP3	9727
ENSG00000090581	315.571	0.107475	0.232531	0.475439	0.662821	GNPTG	84572
ENSG00000090612	171.037	-0.0888477	0.141247	0.460764	0.649797	ZNF268	10795
ENSG00000090615	1326.65	0.138183	0.118724	0.192126	0.363221	GOLGA3	2802
ENSG00000090621	3913.76	-0.351511	0.178668	0.0124928	0.0477099	PABPC4	8761
ENSG00000090659	0	0	0.623045	NA	NA	CD209	30835
ENSG00000090661	0	0	0.623045	NA	NA	CERS4	79603
ENSG00000090674	20.9606	0.0119356	0.215218	0.935207	0.96911	MCOLN1	57192
ENSG00000090686	2230.02	-0.0084522	0.0987103	0.926066	0.964955	USP48	84196
ENSG00000090776	14.9889	-0.0686398	0.231691	0.645571	0.793209	EFNB1	1947
ENSG00000090857	816.723	0.0468813	0.116807	0.654129	0.798654	PDPR	55066
ENSG00000090861	1762.63	0.0855212	0.152009	0.498729	0.682437	AARS1	16
ENSG00000090863	1909.21	-0.153553	0.142913	0.206214	0.382005	GLG1	2734
ENSG00000090889	1117.51	-0.175962	0.116083	0.091047	0.21444	KIF4A	24137
ENSG00000090905	1209.09	-0.3158	0.127569	0.00485807	0.0226693	TNRC6A	27327
ENSG00000090924	106.1	-0.0554298	0.170324	0.681197	0.817158	PLEKHG2	64857
ENSG00000090932	0.247291	0.0285206	0.550029	0.758017	NA	DLL3	10683
ENSG00000090971	27.5501	0.581405	0.357606	0.00539857	0.0246888	NAT14	57106
ENSG00000090975	109.608	0.426248	0.225576	0.00813393	0.0340965	PITPNM2	57605
ENSG00000090989	529.044	0.0835294	0.0994258	0.361611	0.558099	EXOC1	55763
ENSG00000091009	294.921	-0.31244	0.20901	0.0401635	0.118046	RBM27	54439
ENSG00000091010	0	0	0.623045	NA	NA	POU4F3	5459
ENSG00000091039	1237.77	-0.0534193	0.139812	0.655165	0.799404	OSBPL8	114882
ENSG00000091073	660.96	-0.229529	0.201607	0.120776	0.262357	DTX2	113878
ENSG00000091106	0	0	0.623045	NA	NA	NLRC4	58484
ENSG00000091127	291.228	0.0770255	0.124937	0.484653	0.670963	PUS7	54517
ENSG00000091128	0.368882	0.0183514	0.538195	0.849427	NA	LAMB4	22798
ENSG00000091129	24.1068	-2.83098	0.369064	1.25988e-15	1.07831e-13	NRCAM	4897
ENSG00000091136	2499.46	-0.629772	0.160965	2.55943e-06	3.8118e-05	LAMB1	3912
ENSG00000091137	2.58162	0.0483675	0.348357	0.730393	0.850302	SLC26A4	5172
ENSG00000091138	0	0	0.623045	NA	NA	SLC26A3	1811
ENSG00000091140	819.756	-0.504087	0.1034	9.45359e-08	2.05574e-06	DLD	1738
ENSG00000091157	89.148	-0.0145681	0.142072	0.904116	0.952729	WDR7	23335
ENSG00000091164	677.034	-0.178583	0.0980967	0.0488934	0.137005	TXNL1	9352
ENSG00000091181	0	0	0.623045	NA	NA	IL5RA	3568
ENSG00000091262	0.142675	0.0174918	0.549672	0.847612	NA	ABCC6	368
ENSG00000091317	1757.97	0.218977	0.133353	0.0585915	0.156279	CMTM6	54918
ENSG00000091409	324.47	0.126236	0.162444	0.337787	0.534631	ITGA6	3655
ENSG00000091428	0	0	0.623045	NA	NA	RAPGEF4	11069
ENSG00000091436	1645.03	-0.415727	0.0874574	3.99734e-07	7.52256e-06	MAP3K20	51776
ENSG00000091482	0.162186	0.0174918	0.549672	0.847612	NA	SMPX	23676
ENSG00000091483	555.96	-0.120477	0.19003	0.397656	0.59165	FH	2271
ENSG00000091490	357.224	-2.60002	0.313097	7.91023e-18	9.38333e-16	SEL1L3	23231
ENSG00000091513	0	0	0.623045	NA	NA	TF	7018
ENSG00000091527	1338.24	-0.291128	0.110713	0.00373544	0.0182891	CDV3	55573
ENSG00000091536	0.237619	0.0361962	0.534677	0.720209	NA	MYO15A	51168
ENSG00000091542	541.33	0.295815	0.140458	0.0139196	0.0521716	ALKBH5	54890
ENSG00000091583	0.56847	0.0194725	0.490417	0.864328	NA	APOH	350
ENSG00000091592	249.567	0.345141	0.102445	0.000245199	0.0019323	NLRP1	22861
ENSG00000091622	51.4877	-2.0355	0.302486	6.95528e-13	4.27528e-11	PITPNM3	83394
ENSG00000091640	986.604	-0.218493	0.160846	0.0961623	0.222595	SPAG7	9552
ENSG00000091651	712.403	-0.00890425	0.136813	0.939762	0.970848	ORC6	23594
ENSG00000091656	390.006	-0.0872664	0.128333	0.437761	0.629364	ZFHX4	79776
ENSG00000091664	0	0	0.623045	NA	NA	SLC17A6	57084
ENSG00000091704	0	0	0.623045	NA	NA	CPA1	1357
ENSG00000091732	438.452	-0.287867	0.118169	0.00648193	0.0284702	ZC3HC1	51530
ENSG00000091831	0	0	0.623045	NA	NA	ESR1	2099
ENSG00000091844	57.8989	0.177132	0.239853	0.252107	0.439732	RGS17	26575
ENSG00000091879	0.0721193	0.00754747	0.548283	0.933806	NA	ANGPT2	285
ENSG00000091947	252.336	0.289234	0.110109	0.00380911	0.0186026	TMEM101	84336
ENSG00000091972	0.0771553	0.00754747	0.548283	0.933806	NA	CD200	4345
ENSG00000091986	2567.26	-0.0372221	0.309925	0.796133	0.890717	CCDC80	151887
ENSG00000092009	0	0	0.623045	NA	NA	CMA1	1215
ENSG00000092010	1446.14	0.312942	0.13584	0.00771426	0.0327844	PSME1	5720
ENSG00000092020	415.328	-0.666116	0.155844	3.99706e-07	7.52256e-06	PPP2R3C	55012
ENSG00000092036	40.4738	0.266906	0.224948	0.0864666	0.207019	HAUS4	54930
ENSG00000092051	0	0	0.623045	NA	NA	JPH4	84502
ENSG00000092054	0	0	0.623045	NA	NA	MYH7	4625
ENSG00000092067	0	0	0.623045	NA	NA	CEBPE	1053
ENSG00000092068	0.608818	-0.215177	0.583977	0.163394	NA	SLC7A8	23428
ENSG00000092094	78.7221	-0.0695114	0.140604	0.562668	0.73157	OSGEP	55644
ENSG00000092096	2.03936	1.22694	1.31367	0.00258332	0.0136196	SLC22A17	51310
ENSG00000092098	0.519818	-0.0639996	0.501489	0.588722	NA	RNF31	55072
ENSG00000092108	401.592	-0.184613	0.109167	0.0625502	0.163516	SCFD1	23256
ENSG00000092140	306.369	-0.499596	0.140826	3.39475e-05	0.000356145	G2E3	55632
ENSG00000092148	691.009	0.00595767	0.132986	0.958853	0.979819	HECTD1	25831
ENSG00000092199	1054.38	-0.157654	0.13024	0.165604	0.327024	HNRNPC	3183
ENSG00000092200	0	0	0.623045	NA	NA	RPGRIP1	57096
ENSG00000092201	1623.71	-0.0312227	0.124398	0.776321	0.879982	SUPT16H	11198
ENSG00000092203	295.692	-0.109776	0.141088	0.361777	0.558286	TOX4	9878
ENSG00000092208	21.9559	0.0590325	0.233229	0.692141	0.824218	GEMIN2	8487
ENSG00000092295	4.00793	-0.107642	0.318122	0.472432	0.660217	TGM1	7051
ENSG00000092330	100.771	0.0985324	0.138351	0.406647	0.600337	TINF2	26277
ENSG00000092345	0	0	0.623045	NA	NA	DAZL	1618
ENSG00000092377	0	0	0.623045	NA	NA	TBL1Y	90665
ENSG00000092421	496.97	-0.0151566	0.208235	0.917186	0.959481	SEMA6A	57556
ENSG00000092439	566.921	0.381707	0.158979	0.00357379	0.0176639	TRPM7	54822
ENSG00000092445	125.778	-0.299498	0.159125	0.0220465	0.0753247	TYRO3	7301
ENSG00000092470	448.533	-0.0157856	0.123441	0.88512	0.942925	WDR76	79968
ENSG00000092529	0	0	0.623045	NA	NA	CAPN3	825
ENSG00000092531	384.486	-0.10056	0.131042	0.378582	0.574522	SNAP23	8773
ENSG00000092607	30.9563	-0.451278	0.289999	0.0130436	0.049464	TBX15	6913
ENSG00000092621	0.085068	0.00754747	0.548283	0.933806	NA	PHGDH	26227
ENSG00000092758	0.472722	-0.00486021	0.492256	0.965593	NA	COL9A3	1299
ENSG00000092820	3680.94	0.244574	0.133748	0.0351152	0.106759	EZR	7430
ENSG00000092841	8757.8	-0.581522	0.0986135	1.44934e-10	5.73084e-09	MYL6	4637
ENSG00000092847	269.62	0.135356	0.134033	0.243684	0.430145	AGO1	26523
ENSG00000092850	0	0	0.623045	NA	NA	TEKT2	27285
ENSG00000092853	2609.98	-0.312847	0.0943138	0.000366722	0.00270994	CLSPN	63967
ENSG00000092871	146.564	-0.0654245	0.148734	0.599704	0.760694	RFFL	117584
ENSG00000092929	3.15755	0.305223	0.499534	0.0977758	0.225366	UNC13D	201294
ENSG00000092931	125.693	0.0307712	0.172651	0.820739	0.906572	MFSD11	79157
ENSG00000092964	523.08	1.83072	0.289411	8.15851e-12	4.02655e-10	DPYSL2	1808
ENSG00000092969	2018.47	0.0903694	0.17849	0.513327	0.694459	TGFB2	7042
ENSG00000092978	406.138	-0.117218	0.12989	0.301561	0.495866	GPATCH2	55105
ENSG00000093000	548.051	-0.215704	0.0915912	0.0117494	0.0453961	NUP50	10762
ENSG00000093009	271.758	-0.409736	0.143285	0.000785393	0.0051111	CDC45	8318
ENSG00000093010	1383.92	-0.0851201	0.271089	0.571285	0.73857	COMT	1312
ENSG00000093072	0	0	0.623045	NA	NA	ADA2	51816
ENSG00000093134	0	0	0.623045	NA	NA	VNN3	55350
ENSG00000093144	515.541	0.00851819	0.0984328	0.925311	0.964482	ECHDC1	55862
ENSG00000093167	868.54	-0.0629829	0.0787106	0.397305	0.591365	LRRFIP2	9209
ENSG00000093183	316.896	0.350137	0.132512	0.00239825	0.0128188	SEC22C	9117
ENSG00000093217	48.3714	0.219762	0.202252	0.137383	0.286525	XYLB	9942
ENSG00000094631	221.839	0.0595149	0.141582	0.621808	0.776643	HDAC6	10013
ENSG00000094661	0	0	0.623045	NA	NA	OR1I1	126370
ENSG00000094755	0	0	0.623045	NA	NA	GABRP	2568
ENSG00000094796	0	0	0.623045	NA	NA	KRT31	3881
ENSG00000094804	321.731	-0.645647	0.130007	1.537e-08	3.93654e-07	CDC6	990
[truncated: 22,847 more rows]
