# Supplementary material for: The SWI/SNF complex member SMARCB1 supports lineage fidelity in kidney cancer
Source: iScience. 2023 Jul 13;26(8):107360. doi: 10.1016/j.isci.2023.107360 (PMC10405256; doi:10.1016/j.isci.2023.107360)
Supplement: Table S3. DESeq2 analysis Ctrl.Ctrl_vs._P81S112(LT) [file mmc4.xlsx]

## Sheet: Table S3
Table S3. DESeq2 analysis Ctrl.Ctrl_vs_P81S112(LT).
ensembl_gene_id	baseMean	log2FoldChange	lfcSE	pvalue	padj	hgnc_symbol	entrezgene_id
ENSG00000000003	27.0658	-0.282858	0.263978	0.0834749	0.213254	TSPAN6	7105
ENSG00000000005	0	0	0.713962	NA	NA	TNMD	64102
ENSG00000000419	329.408	0.181889	0.179866	0.188414	0.375427	DPM1	8813
ENSG00000000457	45.1208	0.131281	0.172155	0.328703	0.533761	SCYL3	57147
ENSG00000000460	204.616	-0.307921	0.151561	0.014983	0.060906	C1orf112	55732
ENSG00000000938	0.0845468	-0.0292373	0.577366	0.771496	NA	FGR	2268
ENSG00000000971	88.4626	-0.998847	0.293564	5.01538e-06	8.89102e-05	CFH	3075
ENSG00000001036	537.564	-0.22618	0.0971556	0.0111301	0.0488586	FUCA2	2519
ENSG00000001084	138.617	0.268955	0.140512	0.024533	0.0883808	GCLC	2729
ENSG00000001167	75.9514	0.0611286	0.18243	0.657328	0.799049	NFYA	4800
ENSG00000001460	92.9155	-0.393993	0.18436	0.00630086	0.0314666	STPG1	90529
ENSG00000001461	487.386	-0.460513	0.117619	1.34749e-05	0.000211464	NIPAL3	57185
ENSG00000001497	541.756	0.104997	0.118018	0.308808	0.51436	LAS1L	81887
ENSG00000001561	0	0	0.713962	NA	NA	ENPP4	22875
ENSG00000001617	74.4691	-0.884782	0.379979	0.000234093	0.00231178	SEMA3F	6405
ENSG00000001626	0.0749687	0.00572129	0.570939	0.95434	NA	CFTR	1080
ENSG00000001629	1140.02	0.0411161	0.171576	0.758213	0.866289	ANKIB1	54467
ENSG00000001630	2.05897	0.352831	0.71661	0.0668775	0.182581	CYP51A1	1595
ENSG00000001631	795.61	-0.335531	0.105164	0.000509825	0.00437992	KRIT1	889
ENSG00000002016	35.9474	0.171316	0.222067	0.2544	0.456851	RAD52	5893
ENSG00000002330	232.709	0.252403	0.220904	0.0996844	0.242854	BAD	572
ENSG00000002549	454.638	0.0667484	0.212213	0.646355	0.790731	LAP3	51056
ENSG00000002586	1058.02	0.448081	0.163502	0.000873077	0.00670543	CD99	4267
ENSG00000002587	4.43088	-0.976959	1.02253	0.00583103	0.0296237	HS3ST1	9957
ENSG00000002726	0.0749687	0.00572129	0.570939	0.95434	NA	AOC1	26
ENSG00000002745	0	0	0.713962	NA	NA	WNT16	51384
ENSG00000002746	19.6624	0.0787671	0.250571	0.595111	0.755842	HECW1	23072
ENSG00000002822	90.1574	-0.0292207	0.171736	0.826872	0.905593	MAD1L1	8379
ENSG00000002834	3661	-0.349304	0.195504	0.0182734	0.0704747	LASP1	3927
ENSG00000002919	203.685	-0.366053	0.152987	0.00427522	0.0234822	SNX11	29916
ENSG00000002933	0	0	0.713962	NA	NA	TMEM176A	55365
ENSG00000003056	504.835	0.12118	0.185089	0.384539	0.585968	M6PR	4074
ENSG00000003096	16.9716	-1.29483	0.422228	1.64128e-05	0.000252252	KLHL13	90293
ENSG00000003137	1.93909	0.566575	0.968466	0.02483	0.0891222	CYP26B1	56603
ENSG00000003147	0.482343	-0.0221513	0.506467	0.84331	NA	ICA1	3382
ENSG00000003249	117.578	0.417708	0.353017	0.0268846	0.0949215	DBNDD1	79007
ENSG00000003393	341.859	0.225603	0.123464	0.0368489	0.119086	ALS2	57679
ENSG00000003400	54.3235	-0.313098	0.216702	0.0425489	0.132245	CASP10	843
ENSG00000003402	2350.47	0.361515	0.117344	0.000616649	0.00507949	CFLAR	8837
ENSG00000003436	2362.06	0.0211269	0.115939	0.835712	0.910596	TFPI	7035
ENSG00000003509	140.68	0.343584	0.168346	0.0114582	0.0499389	NDUFAF7	55471
ENSG00000003756	551.016	0.246852	0.143427	0.0413302	0.129315	RBM5	10181
ENSG00000003987	0	0	0.713962	NA	NA	MTMR7	9108
ENSG00000003989	0.903465	0.288247	0.72807	0.0941806	NA	SLC7A2	6542
ENSG00000004059	18.4642	0.0793677	0.298638	0.581104	0.74557	ARF5	381
ENSG00000004139	8.80749	0.078566	0.338439	0.570253	0.738624	SARM1	23098
ENSG00000004142	793.677	-0.399082	0.0992704	1.47125e-05	0.000228744	POLDIP2	26073
ENSG00000004399	99.1497	0.187929	0.148099	0.126198	0.288273	PLXND1	23129
ENSG00000004455	1398.54	-0.481876	0.149582	0.000145603	0.00155612	AK2	204
ENSG00000004468	0.384421	0.018443	0.568269	0.855533	NA	CD38	952
ENSG00000004478	1333.12	-0.34733	0.127871	0.00205112	0.0131909	FKBP4	2288
ENSG00000004487	285.921	0.0432865	0.164859	0.740426	0.853755	KDM1A	23028
ENSG00000004534	374.756	0.180923	0.131308	0.108167	0.25783	RBM6	10180
ENSG00000004660	99.3527	0.130372	0.18056	0.344155	0.54968	CAMKK1	84254
ENSG00000004700	552.623	-0.0921693	0.176089	0.49693	0.681811	RECQL	5965
ENSG00000004766	218.081	-0.071921	0.12735	0.511614	0.694274	VPS50	55610
ENSG00000004776	1.69756	-0.0420266	0.393829	0.74055	0.853823	HSPB6	126393
ENSG00000004777	107.824	0.236043	0.190141	0.0995338	0.242581	ARHGAP33	115703
ENSG00000004779	1810.97	-0.00601344	0.137802	0.958754	0.977711	NDUFAB1	4706
ENSG00000004799	28.6846	-1.62943	0.333259	2.1551e-08	7.31207e-07	PDK4	5166
ENSG00000004809	0	0	0.713962	NA	NA	SLC22A16	85413
ENSG00000004838	3.57257	-0.0819401	0.345139	0.552699	0.725829	ZMYND10	51364
ENSG00000004846	0.413888	0.0242351	0.53762	0.82179	NA	ABCB5	340273
ENSG00000004848	0.679571	-0.285007	0.728031	0.0958348	NA	ARX	170302
ENSG00000004864	1306.94	-0.25016	0.0980661	0.0055468	0.028608	SLC25A13	10165
ENSG00000004866	197.761	-0.0440496	0.151457	0.722498	0.841138	ST7	7982
ENSG00000004866	197.761	-0.0440496	0.151457	0.722498	0.841138	ST7	93655
ENSG00000004897	1337.52	-0.267174	0.125449	0.0152121	0.0616303	CDC27	996
ENSG00000004939	0.0745519	0.00572129	0.570939	0.95434	NA	SLC4A1	6521
ENSG00000004948	0	0	0.713962	NA	NA	CALCR	799
ENSG00000004961	621.07	-0.213414	0.152083	0.0888602	0.222682	HCCS	3052
ENSG00000004975	157.51	0.152943	0.165091	0.244513	0.445483	DVL2	1856
ENSG00000005001	0.0852942	0.00572129	0.570939	0.95434	NA	PRSS22	64063
ENSG00000005007	832.926	-0.183979	0.109609	0.0597267	0.168348	UPF1	5976
ENSG00000005020	980.914	0.196024	0.133065	0.0853228	0.216366	SKAP2	8935
ENSG00000005022	1855.76	0.154579	0.213329	0.296227	0.501519	SLC25A5	292
ENSG00000005059	461.02	0.323602	0.134194	0.00547391	0.0283906	MCUB	55013
ENSG00000005073	198.552	0.0227924	0.136939	0.843888	0.914588	HOXA11	3207
ENSG00000005075	1361.84	-0.145938	0.142971	0.222138	0.41919	POLR2J	5439
ENSG00000005100	475.028	0.296223	0.120442	0.00569034	0.0290743	DHX33	56919
ENSG00000005102	0	0	0.713962	NA	NA	MEOX1	4222
ENSG00000005108	0.282267	-0.0044181	0.549173	0.966209	NA	THSD7A	221981
ENSG00000005156	334.103	-0.0153358	0.173329	0.909034	0.95283	LIG3	3980
ENSG00000005175	906.724	-0.167037	0.100265	0.0649178	0.178724	RPAP3	79657
ENSG00000005187	44.4262	0.590348	0.384636	0.00550528	0.0285092	ACSM3	6296
ENSG00000005189	115.413	-0.00358707	0.149071	0.976687	0.989085	REXO5	81691
ENSG00000005194	565.114	-0.199154	0.123624	0.0646371	0.178254	CIAPIN1	57019
ENSG00000005206	273.78	-0.0149954	0.15956	0.906841	0.951676	SPPL2B	56928
ENSG00000005238	83.3779	0.26752	0.227368	0.0854009	0.216498	FAM214B	80256
ENSG00000005243	165.981	-0.770782	0.145919	1.25899e-09	5.51404e-08	COPZ2	51226
ENSG00000005249	201.059	1.60262	0.194382	6.97489e-18	9.53852e-16	PRKAR2B	5577
ENSG00000005302	575.883	-0.39787	0.135659	0.000749114	0.00594412	MSL3	10943
ENSG00000005339	869.098	-0.113168	0.135388	0.324109	0.529592	CREBBP	1387
ENSG00000005379	0.172909	0.0184059	0.573346	0.85426	NA	TSPOAP1	9256
ENSG00000005381	0	0	0.713962	NA	NA	MPO	4353
ENSG00000005421	0	0	0.713962	NA	NA	PON1	5444
ENSG00000005436	172.279	0.773383	0.166375	3.4829e-08	1.11223e-06	GCFC2	6936
ENSG00000005448	168.356	-0.36215	0.258947	0.0307567	0.104699	WDR54	84058
ENSG00000005469	155.374	0.168852	0.14553	0.163627	0.341898	CROT	54677
ENSG00000005471	0.290748	-0.0892426	0.597802	0.427619	NA	ABCB4	5244
ENSG00000005483	2506.45	0.0699927	0.0976078	0.426481	0.622965	KMT2E	55904
ENSG00000005486	435.477	-0.282113	0.135793	0.0158356	0.0637757	RHBDD2	57414
ENSG00000005513	0	0	0.713962	NA	NA	SOX8	30812
ENSG00000005700	2004.72	0.460761	0.121965	2.32683e-05	0.000333878	IBTK	25998
ENSG00000005801	241.398	0.0823054	0.14196	0.488171	0.675444	ZNF195	7748
ENSG00000005810	576.755	0.461447	0.184129	0.001481	0.010163	MYCBP2	23077
ENSG00000005812	154.709	0.330465	0.207998	0.0298196	0.102472	FBXL3	26224
ENSG00000005844	0.356689	0.0581786	0.562782	0.594549	NA	ITGAL	3683
ENSG00000005882	87.4712	0.322693	0.156802	0.0128086	0.0543575	PDK2	5164
ENSG00000005884	1427.63	0.0389273	0.165091	0.765926	0.870795	ITGA3	3675
ENSG00000005889	204.61	0.159394	0.157998	0.212906	0.407798	ZFX	7543
ENSG00000005893	1460.38	-0.0900818	0.159867	0.483119	0.671586	LAMP2	3920
ENSG00000005961	0.182904	-0.0164219	0.572804	0.869739	NA	ITGA2B	3674
ENSG00000005981	2.87655	-1.0892	1.11436	0.00461183	0.0249426	ASB4	51666
ENSG00000006007	1090.37	-0.131003	0.16044	0.309726	0.515246	GDE1	51573
ENSG00000006015	333.618	0.214115	0.189248	0.132956	0.297573	REX1BD	55049
ENSG00000006016	4.89966	0.00413527	0.332967	0.975283	0.988037	CRLF1	9244
ENSG00000006025	53.8295	-1.9776	0.284549	1.65266e-13	1.34236e-11	OSBPL7	114881
ENSG00000006042	0.201714	-0.0164219	0.572804	0.869739	NA	TMEM98	26022
ENSG00000006047	0.0767983	0.00572129	0.570939	0.95434	NA	YBX2	51087
ENSG00000006059	0	0	0.713962	NA	NA	KRT33A	3883
ENSG00000006062	610.043	1.24992	0.161993	2.33755e-16	2.79712e-14	MAP3K14	9020
ENSG00000006071	0	0	0.713962	NA	NA	ABCC8	6833
ENSG00000006116	0	0	0.713962	NA	NA	CACNG3	10368
ENSG00000006118	199.224	-0.331028	0.187344	0.0217861	0.0806121	TMEM132A	54972
ENSG00000006125	4477.79	0.0542394	0.11825	0.599958	0.759068	AP2B1	163
ENSG00000006128	0	0	0.713962	NA	NA	TAC1	6863
ENSG00000006194	193.53	-0.0412404	0.129338	0.710086	0.833597	ZNF263	10127
ENSG00000006210	24.4018	-0.656103	0.426069	0.00402801	0.0224636	CX3CL1	6376
ENSG00000006282	114.348	0.133817	0.155002	0.288973	0.494044	SPATA20	64847
ENSG00000006283	0.20592	-0.0540188	0.592457	0.598599	NA	CACNA1G	8913
ENSG00000006327	1104.29	-0.093038	0.188205	0.506459	0.689653	TNFRSF12A	51330
ENSG00000006377	0.550953	0.0812862	0.592768	0.462847	NA	DLX6	1750
ENSG00000006432	67.9981	-1.05776	0.23231	3.84903e-08	1.2195e-06	MAP3K9	4293
ENSG00000006451	1641.18	-0.26786	0.123754	0.0139531	0.0578768	RALA	5898
ENSG00000006453	911.778	-0.385051	0.138048	0.0012679	0.00900021	BAIAP2L1	55971
ENSG00000006459	64.9771	0.552682	0.211519	0.000518687	0.00443656	KDM7A	80853
ENSG00000006468	35.9541	-0.05378	0.232384	0.714921	0.836436	ETV1	2115
ENSG00000006530	196.067	0.367583	0.201888	0.0148674	0.0605264	AGK	55750
ENSG00000006534	410.759	0.328337	0.157135	0.0114871	0.0499998	ALDH3B1	221
ENSG00000006555	0	0	0.713962	NA	NA	TTC22	55001
ENSG00000006576	806.977	0.0168884	0.143213	0.887581	0.940493	PHTF2	57157
ENSG00000006606	8.17052	-0.951222	0.711676	0.00282747	0.0170769	CCL26	10344
ENSG00000006607	398.595	0.122879	0.135239	0.284048	0.488805	FARP2	9855
ENSG00000006611	0.667471	0.0688241	0.545603	0.547752	NA	USH1C	10083
ENSG00000006625	1445.46	-0.159862	0.128092	0.147281	0.318335	GGCT	79017
ENSG00000006634	1032.39	-0.139139	0.184819	0.318629	0.52396	DBF4	10926
ENSG00000006638	28.9524	2.00369	0.363391	1.28447e-09	5.60731e-08	TBXA2R	6915
ENSG00000006652	546.355	-0.528695	0.124744	1.79016e-06	3.54384e-05	IFRD1	3475
ENSG00000006659	0	0	0.713962	NA	NA	LGALS14	56891
ENSG00000006695	196.102	-0.0355519	0.120034	0.734216	0.849048	COX10	1352
ENSG00000006704	461.117	0.0934791	0.145265	0.438524	0.634197	GTF2IRD1	9569
ENSG00000006712	444.727	-0.24095	0.119338	0.0224084	0.0824368	PAF1	54623
ENSG00000006715	551.529	-0.0309609	0.123176	0.772043	0.873746	VPS41	27072
ENSG00000006740	0.393705	0.0554897	0.584097	0.596267	NA	ARHGAP44	9912
ENSG00000006744	759.877	-0.352643	0.146458	0.00453785	0.0246419	ELAC2	60528
ENSG00000006747	0.206201	-0.0540188	0.592457	0.598599	NA	SCIN	85477
ENSG00000006756	191.202	-1.13514	0.199084	1.14423e-10	6.10953e-09	ARSD	414
ENSG00000006757	134.171	-0.124803	0.150046	0.312103	0.517619	PNPLA4	8228
ENSG00000006788	0	0	0.713962	NA	NA	MYH13	8735
ENSG00000006831	818.84	-0.0785155	0.130045	0.480694	0.670161	ADIPOR2	79602
ENSG00000006837	7.8556	-0.0296947	0.273176	0.836853	0.911275	CDKL3	51265
ENSG00000007001	0.456494	-0.0646388	0.551821	0.565877	NA	UPP2	151531
ENSG00000007038	0	0	0.713962	NA	NA	PRSS21	10942
ENSG00000007047	299.787	-0.0821109	0.159656	0.52223	0.703197	MARK4	57787
ENSG00000007062	0.545256	-0.0489405	0.535497	0.660998	NA	PROM1	8842
ENSG00000007080	327.31	-0.0692866	0.159924	0.589478	0.751755	CCDC124	115098
ENSG00000007129	0	0	0.713962	NA	NA	CEACAM21	90273
ENSG00000007168	1279.2	0.0136273	0.114412	0.89246	0.942533	PAFAH1B1	5048
ENSG00000007171	0	0	0.713962	NA	NA	NOS2	4843
ENSG00000007174	0	0	0.713962	NA	NA	DNAH9	1770
ENSG00000007202	350.327	0.225636	0.140028	0.057212	0.163662	KIAA0100	9703
ENSG00000007216	0	0	0.713962	NA	NA	SLC13A2	9058
ENSG00000007237	0	0	0.713962	NA	NA	GAS7	8522
ENSG00000007255	98.6186	0.0395136	0.201444	0.782383	0.88074	TRAPPC6A	79090
ENSG00000007264	0	0	0.713962	NA	NA	MATK	4145
ENSG00000007306	0	0	0.713962	NA	NA	CEACAM7	1087
ENSG00000007312	0.269486	-0.00433463	0.551801	0.966689	NA	CD79B	974
ENSG00000007314	0	0	0.713962	NA	NA	SCN4A	6329
ENSG00000007341	105.405	-0.605098	0.170657	1.49795e-05	0.00023182	ST7L	54879
ENSG00000007350	1.28315	-1.36136	1.60196	0.00329376	NA	TKTL1	8277
ENSG00000007372	75.2244	-0.468151	0.203044	0.0023245	0.0145779	PAX6	5080
ENSG00000007376	379.367	-0.448171	0.159829	0.000726207	0.00580705	RPUSD1	113000
ENSG00000007384	410.076	-0.0722908	0.148612	0.555175	0.72754	RHBDF1	64285
ENSG00000007392	352.213	-0.477188	0.108256	1.38086e-06	2.83729e-05	LUC7L	55692
ENSG00000007402	0	0	0.713962	NA	NA	CACNA2D2	9254
ENSG00000007516	1.74507	-0.0254542	0.382544	0.841002	0.91338	BAIAP3	8938
ENSG00000007520	1110.93	-0.273762	0.14308	0.0239054	0.0867535	TSR3	115939
ENSG00000007541	84.9911	0.166893	0.187443	0.236287	0.435835	PIGQ	9091
ENSG00000007545	134.674	0.0528986	0.144222	0.659444	0.800131	CRAMP1	57585
ENSG00000007866	45.524	0.220085	0.225134	0.150184	0.3223	TEAD3	7005
ENSG00000007908	0	0	0.713962	NA	NA	SELE	6401
ENSG00000007923	444.246	-0.0563838	0.173549	0.674909	0.80919	DNAJC11	55735
ENSG00000007933	0	0	0.713962	NA	NA	FMO3	2328
ENSG00000007944	68.3049	0.185272	0.21671	0.216052	0.41154	MYLIP	29116
ENSG00000007952	0	0	0.713962	NA	NA	NOX1	27035
ENSG00000007968	222.149	0.874784	0.25931	6.6896e-06	0.000114355	E2F2	1870
ENSG00000008018	3223.48	-0.115554	0.128557	0.295157	0.500606	PSMB1	5689
ENSG00000008056	0	0	0.713962	NA	NA	SYN1	6853
ENSG00000008083	720.65	0.559479	0.154618	1.70841e-05	0.000258129	JARID2	3720
ENSG00000008086	199.495	-0.0639061	0.141789	0.590073	0.752083	CDKL5	6792
ENSG00000008118	0.0845468	-0.0292373	0.577366	0.771496	NA	CAMK1G	57172
ENSG00000008128	28.6267	0.0807631	0.237942	0.585978	0.748721	CDK11A	728642
ENSG00000008130	112.947	-0.397564	0.151596	0.00184027	0.0121794	NADK	65220
ENSG00000008196	0	0	0.713962	NA	NA	TFAP2B	7021
ENSG00000008197	0	0	0.713962	NA	NA	TFAP2D	83741
ENSG00000008226	0.0745519	0.00572129	0.570939	0.95434	NA	DLEC1	9940
ENSG00000008256	215.953	-0.00644817	0.169462	0.961222	0.978947	CYTH3	9265
ENSG00000008277	43.9895	1.13216	0.326322	3.87572e-06	7.09595e-05	ADAM22	53616
ENSG00000008282	1494	-0.127825	0.131644	0.255581	0.458233	SYPL1	6856
ENSG00000008283	1257.13	-0.279672	0.131344	0.0142372	0.0588023	CYB561	1534
ENSG00000008294	2199.6	0.300744	0.131523	0.00863249	0.0402129	SPAG9	9043
ENSG00000008300	7.25712	0.0818345	0.288469	0.573415	0.740072	CELSR3	1951
ENSG00000008311	3.5744	-0.223895	0.447201	0.163341	0.34146	AASS	10157
ENSG00000008323	0	0	0.713962	NA	NA	PLEKHG6	55200
ENSG00000008324	293.07	0.021571	0.158147	0.865603	0.926608	SS18L2	51188
ENSG00000008382	103.142	0.153234	0.157503	0.229986	0.42839	MPND	84954
ENSG00000008394	809.754	0.0115578	0.17022	0.930723	0.962931	MGST1	4257
ENSG00000008405	307.085	-0.163689	0.143919	0.173368	0.355501	CRY1	1407
ENSG00000008438	0	0	0.713962	NA	NA	PGLYRP1	8993
ENSG00000008441	724.056	-0.201149	0.218448	0.182059	0.367297	NFIX	4784
ENSG00000008513	131.991	-0.938661	0.215591	9.34875e-08	2.66013e-06	ST3GAL1	6482
ENSG00000008516	0.209472	0.0184059	0.573346	0.85426	NA	MMP25	64386
ENSG00000008517	2420.01	-0.85845	0.229703	1.62355e-06	3.24759e-05	IL32	9235
ENSG00000008710	310.32	0.128263	0.165688	0.329282	0.534461	PKD1	5310
ENSG00000008735	10.2018	-0.206278	0.317788	0.194607	0.384452	MAPK8IP2	23542
ENSG00000008838	731.339	-0.345163	0.241222	0.03367	0.111336	MED24	9862
ENSG00000008853	116.185	0.144091	0.211842	0.328107	0.533264	RHOBTB2	23221
ENSG00000008869	104.791	-0.12603	0.152829	0.313308	0.518838	HEATR5B	54497
ENSG00000008952	3528.54	0.0584308	0.168599	0.658906	0.799876	SEC62	7095
ENSG00000008988	13383.3	-0.1785	0.189261	0.20804	0.401692	RPS20	6224
ENSG00000009307	6851.92	-0.229187	0.0907536	0.00645808	0.032056	CSDE1	7812
ENSG00000009335	1644.86	-0.130919	0.150785	0.290701	0.495933	UBE3C	9690
ENSG00000009413	463.073	0.12863	0.117932	0.212453	0.407338	REV3L	5980
ENSG00000009694	0	0	0.713962	NA	NA	TENM1	10178
ENSG00000009709	0	0	0.713962	NA	NA	PAX7	5081
ENSG00000009724	2.00862	-0.124289	0.416807	0.371336	0.57423	MASP2	10747
ENSG00000009765	0.108941	-0.0292373	0.577366	0.771496	NA	IYD	389434
ENSG00000009780	130.393	-0.253004	0.166613	0.0581329	0.165448	FAM76A	199870
ENSG00000009790	0	0	0.713962	NA	NA	TRAF3IP3	80342
ENSG00000009830	187.008	-0.617886	0.201354	7.49859e-05	0.000891713	POMT2	29954
ENSG00000009844	766.762	-0.153582	0.125642	0.157406	0.332685	VTA1	51534
ENSG00000009950	1.21024	0.0128752	0.410971	0.916502	NA	MLXIPL	51085
ENSG00000009954	5219.01	0.0945646	0.105136	0.313107	0.518633	BAZ1B	9031
ENSG00000010017	176.118	0.272603	0.202421	0.0665032	0.181902	RANBP9	10048
ENSG00000010030	5.6659	0.0780034	0.303572	0.585551	0.74867	ETV7	51513
ENSG00000010072	189.945	0.00891254	0.127	0.9351	0.965353	SPRTN	83932
ENSG00000010165	413.516	-0.278903	0.112894	0.00605839	0.0304784	EEF1AKNMT	51603
ENSG00000010219	105.455	0.205791	0.18737	0.146229	0.317166	DYRK4	8798
ENSG00000010244	1383.68	-0.010034	0.0968819	0.90888	0.95283	ZNF207	7756
ENSG00000010256	597.194	-0.151977	0.138825	0.194278	0.384029	UQCRC1	7384
ENSG00000010270	421.188	-0.16558	0.184671	0.236537	0.436229	STARD3NL	83930
ENSG00000010278	20.6552	2.5136	0.696039	4.43462e-06	7.96685e-05	CD9	928
ENSG00000010282	0	0	0.713962	NA	NA	HHATL	57467
ENSG00000010292	890.658	0.0259162	0.127711	0.813577	0.898374	NCAPD2	9918
ENSG00000010295	256.591	-0.294815	0.186778	0.0396383	0.125617	IFFO1	25900
ENSG00000010310	1.25098	-0.141616	0.533338	0.297222	NA	GIPR	2696
ENSG00000010318	92.5122	1.80938	0.266672	4.73244e-13	3.60364e-11	PHF7	51533
ENSG00000010319	2.01418	0.327512	0.692191	0.0774326	0.20236	SEMA3G	56920
ENSG00000010322	236.972	0.242703	0.13285	0.0339917	0.112151	NISCH	11188
ENSG00000010327	0	0	0.713962	NA	NA	STAB1	23166
ENSG00000010361	0.149104	0.0184059	0.573346	0.85426	NA	FUZ	80199
ENSG00000010379	0.0852942	0.00572129	0.570939	0.95434	NA	SLC6A13	6540
ENSG00000010404	979.516	0.721904	0.136621	1.68487e-09	7.23739e-08	IDS	3423
ENSG00000010438	0.0852942	0.00572129	0.570939	0.95434	NA	PRSS3	5646
ENSG00000010539	111.625	0.203329	0.162958	0.120577	0.27902	ZNF200	7752
ENSG00000010610	0	0	0.713962	NA	NA	CD4	920
ENSG00000010626	52.251	0.0515691	0.181092	0.707153	0.831631	LRRC23	10233
ENSG00000010671	0.104736	0.00572129	0.570939	0.95434	NA	BTK	695
ENSG00000010704	53.362	0.316628	0.205718	0.0359163	0.117081	HFE	3077
ENSG00000010803	215.84	-0.234004	0.133424	0.0413371	0.129315	SCMH1	22955
ENSG00000010810	12.6449	-0.34483	0.323066	0.0511005	0.150914	FYN	2534
ENSG00000010818	261.91	-0.325483	0.177423	0.0199671	0.0755503	HIVEP2	3097
ENSG00000010932	0.0983567	0.00572129	0.570939	0.95434	NA	FMO1	2326
ENSG00000011007	666.04	-0.0858581	0.137707	0.459876	0.652805	ELOA	6924
ENSG00000011009	406.16	-0.141137	0.186215	0.313561	0.519132	LYPLA2	11313
ENSG00000011021	43.5898	-0.0719519	0.199359	0.614685	0.770552	CLCN6	1185
ENSG00000011028	794.992	0.62227	0.17485	1.23174e-05	0.000196622	MRC2	9902
ENSG00000011052	0.0983567	0.00572129	0.570939	0.95434	NA	NME1-NME2	654364
ENSG00000011083	0	0	0.713962	NA	NA	SLC6A7	6534
ENSG00000011105	230.403	-0.753331	0.238347	2.30341e-05	0.000331227	TSPAN9	10867
ENSG00000011114	774.095	0.0613253	0.11673	0.548967	0.723143	BTBD7	55727
ENSG00000011132	120.578	-0.216404	0.20399	0.142238	0.31133	APBA3	9546
ENSG00000011143	49.7207	-0.175918	0.173659	0.194505	0.384364	MKS1	54903
ENSG00000011198	47.6329	-1.0627	0.39306	5.50685e-05	0.000682727	ABHD5	51099
ENSG00000011201	0	0	0.713962	NA	NA	ANOS1	3730
ENSG00000011243	137.487	0.0392388	0.224935	0.788851	0.884331	AKAP8L	26993
ENSG00000011258	27.9578	0.156296	0.240994	0.304353	0.509804	MBTD1	54799
ENSG00000011260	551.445	-0.149955	0.121488	0.156273	0.331284	UTP18	51096
ENSG00000011275	1040.88	0.125991	0.144681	0.29548	0.500952	RNF216	54476
ENSG00000011295	602.225	-0.211334	0.126754	0.0548109	0.158656	TTC19	54902
ENSG00000011304	4009.95	-0.213605	0.125955	0.0512024	0.151106	PTBP1	5725
ENSG00000011332	39.1079	0.0786593	0.227948	0.59423	0.755308	DPF1	8193
ENSG00000011347	0.929676	0.178055	0.572058	0.217155	NA	SYT7	9066
ENSG00000011376	130.639	0.148814	0.139493	0.205211	0.397547	LARS2	23395
ENSG00000011405	551.663	-0.235401	0.14841	0.0570332	0.16329	PIK3C2A	5286
ENSG00000011422	1962.56	-0.472259	0.268634	0.00738568	0.0355542	PLAUR	5329
ENSG00000011426	3261.15	-0.194059	0.206957	0.188772	0.376028	ANLN	54443
ENSG00000011451	494.769	-0.0268593	0.109125	0.781717	0.880237	WIZ	58525
ENSG00000011454	885.782	0.0109116	0.105878	0.90813	0.952328	RABGAP1	23637
ENSG00000011465	0	0	0.713962	NA	NA	DCN	1634
ENSG00000011478	2.29246	0.252437	0.591348	0.127337	0.289495	QPCTL	54814
ENSG00000011485	169.922	0.0389906	0.20223	0.785438	0.882146	PPP5C	5536
ENSG00000011523	174.777	0.423495	0.155566	0.00113075	0.00822265	CEP68	23177
ENSG00000011566	163.216	-0.231806	0.180867	0.0967537	0.237316	MAP4K3	8491
ENSG00000011590	0	0	0.713962	NA	NA	ZBTB32	27033
ENSG00000011600	0	0	0.713962	NA	NA	TYROBP	7305
ENSG00000011638	79.9918	0.205295	0.203671	0.162704	0.340446	TMEM159	57146
ENSG00000011677	0	0	0.713962	NA	NA	GABRA3	2556
ENSG00000012048	1016.8	-0.110423	0.0834113	0.149354	0.321343	BRCA1	672
ENSG00000012061	217.286	0.230008	0.152248	0.0673998	0.183484	ERCC1	2067
ENSG00000012124	1.95008	0.269558	0.671416	0.109465	0.259931	CD22	933
ENSG00000012171	24.057	-3.01561	0.483002	1.98956e-11	1.20652e-09	SEMA3B	7869
ENSG00000012174	267.752	-0.339095	0.114984	0.00108367	0.00794496	MBTPS2	51360
ENSG00000012211	18.8519	-0.172072	0.273207	0.266573	0.470452	PRICKLE3	4007
ENSG00000012223	0.17153	-0.0164219	0.572804	0.869739	NA	LTF	4057
ENSG00000012232	267.762	0.085772	0.135775	0.455688	0.649105	EXTL3	2137
ENSG00000012504	0.58131	-0.158074	0.674149	0.21638	NA	NR1H4	9971
ENSG00000012660	1164.79	0.5909	0.0949295	2.05757e-11	1.24214e-09	ELOVL5	60481
ENSG00000012779	0	0	0.713962	NA	NA	ALOX5	240
ENSG00000012817	59.0726	0.264462	0.206822	0.0773863	0.202335	KDM5D	8284
ENSG00000012822	21.9345	0.101936	0.251134	0.495141	0.680745	CALCOCO1	57658
ENSG00000012963	237.993	0.444416	0.164088	0.000986664	0.0073873	UBR7	55148
ENSG00000012983	298.862	-0.42188	0.121143	9.91038e-05	0.00113645	MAP4K5	11183
ENSG00000013016	2.78019	0.0220033	0.355774	0.865957	0.926887	EHD3	30845
ENSG00000013275	1231.59	-0.173655	0.131782	0.123843	0.284311	PSMC4	5704
ENSG00000013288	434.882	0.0722266	0.157359	0.569982	0.738578	MAN2B2	23324
ENSG00000013293	0.614386	0.0746036	0.609235	0.478819	NA	SLC7A14	57709
ENSG00000013297	0.0749687	0.00572129	0.570939	0.95434	NA	CLDN11	5010
ENSG00000013306	882.723	-0.258363	0.126166	0.0192768	0.0734359	SLC25A39	51629
ENSG00000013364	846.377	-0.30426	0.148294	0.0146756	0.0600192	MVP	9961
ENSG00000013374	1691.88	-0.00200018	0.129785	0.985658	0.99359	NUB1	51667
ENSG00000013375	719.766	-0.168842	0.127885	0.125686	0.287464	PGM3	5238
ENSG00000013392	30.8091	-0.0282639	0.198161	0.842468	0.914027	RWDD2A	112611
ENSG00000013441	237.017	0.0135786	0.181765	0.921255	0.958547	CLK1	1195
ENSG00000013503	146.32	-0.431275	0.151326	0.00073231	0.00584539	POLR3B	55703
ENSG00000013523	24.5474	0.0321877	0.238363	0.826566	0.905553	ANGEL1	23357
ENSG00000013561	603.471	0.0616564	0.202044	0.66728	0.804795	RNF14	9604
ENSG00000013563	267.175	0.119023	0.158721	0.352537	0.556616	DNASE1L1	1774
ENSG00000013573	146.862	-0.0546862	0.159747	0.669892	0.806429	DDX11	1663
ENSG00000013583	272.855	-0.0503464	0.123249	0.637595	0.784813	HEBP1	50865
ENSG00000013588	261.085	0.98871	0.226892	9.09819e-08	2.59434e-06	GPRC5A	9052
ENSG00000013619	98.8093	-0.316797	0.28698	0.0615581	0.172054	MAMLD1	10046
ENSG00000013725	0	0	0.713962	NA	NA	CD6	923
ENSG00000013810	2756.74	-0.282314	0.131305	0.0133591	0.0561075	TACC3	10460
ENSG00000014123	407.999	-0.232641	0.130231	0.0388953	0.123966	UFL1	23376
ENSG00000014138	264.395	-0.239941	0.127011	0.0301446	0.103219	POLA2	23649
ENSG00000014164	63.021	0.0192456	0.200457	0.892722	0.942736	ZC3H3	23144
ENSG00000014216	475.829	-0.258812	0.142421	0.0318499	0.107257	CAPN1	823
ENSG00000014257	0	0	0.713962	NA	NA	ACP3	55
ENSG00000014641	1250.27	0.0556005	0.125518	0.607989	0.765886	MDH1	4190
ENSG00000014824	763.016	-0.31337	0.134273	0.00710923	0.0345085	SLC30A9	10463
ENSG00000014914	76.8733	1.43201	0.254845	3.99566e-10	1.91935e-08	MTMR11	10903
ENSG00000014919	341.684	-0.277882	0.141283	0.0207917	0.0777701	COX15	1355
ENSG00000015133	134.167	-0.103981	0.160311	0.419254	0.616101	CCDC88C	440193
ENSG00000015153	373.66	-0.240745	0.108532	0.0139007	0.0577489	YAF2	10138
ENSG00000015171	1464.36	0.305992	0.095032	0.00054606	0.0046191	ZMYND11	10771
ENSG00000015285	2.16738	0.113808	0.413529	0.406216	0.605163	WAS	7454
ENSG00000015413	0	0	0.713962	NA	NA	DPEP1	1800
ENSG00000015475	1166.9	-0.751201	0.161567	3.90752e-08	1.2322e-06	BID	637
ENSG00000015520	0.0767983	0.00572129	0.570939	0.95434	NA	NPC1L1	29881
ENSG00000015532	167.684	-0.0933509	0.125	0.387336	0.588024	XYLT2	64132
ENSG00000015568	0	0	0.713962	NA	NA	RGPD5	84220
ENSG00000015592	0.0767983	0.00572129	0.570939	0.95434	NA	STMN4	81551
ENSG00000015676	691.956	-0.201865	0.136256	0.0818465	0.210095	NUDCD3	23386
ENSG00000016082	0	0	0.713962	NA	NA	ISL1	3670
ENSG00000016391	0.0852942	0.00572129	0.570939	0.95434	NA	CHDH	55349
ENSG00000016402	0.0852942	0.00572129	0.570939	0.95434	NA	IL20RA	53832
ENSG00000016490	0	0	0.713962	NA	NA	CLCA1	1179
ENSG00000016602	0	0	0.713962	NA	NA	CLCA4	22802
ENSG00000016864	233.001	0.241312	0.142424	0.044897	0.136783	GLT8D1	55830
ENSG00000017260	522.554	-0.221325	0.115136	0.0304577	0.10384	ATP2C1	27032
ENSG00000017427	0	0	0.713962	NA	NA	IGF1	3479
ENSG00000017483	2.04324	-0.169877	0.436812	0.252035	0.454156	SLC38A5	92745
ENSG00000017797	1747.44	0.109087	0.141884	0.358193	0.561593	RALBP1	10928
ENSG00000018189	355.908	0.33399	0.161655	0.0116276	0.0505295	RUFY3	22902
ENSG00000018236	0.193956	-0.0532121	0.591884	0.603755	NA	CNTN1	1272
ENSG00000018280	1.35674	0.106845	0.441823	0.423111	NA	SLC11A1	6556
ENSG00000018408	2671.54	-0.0630259	0.135788	0.583656	0.747245	WWTR1	25937
ENSG00000018510	784.406	-0.0909119	0.150329	0.461649	0.654226	AGPS	8540
ENSG00000018607	0	0	0.713962	NA	NA	ZNF806	646915
ENSG00000018610	139.119	-0.110103	0.151252	0.374824	0.577136	CXorf56	63932
ENSG00000018625	0.329642	0.0424023	0.584037	0.676545	NA	ATP1A2	477
ENSG00000018699	246.786	0.0295911	0.165971	0.821469	0.9027	TTC27	55622
ENSG00000018869	43.4716	-0.877872	0.364981	0.000188445	0.00192642	ZNF582	147948
ENSG00000019102	0.193956	-0.0532121	0.591884	0.603755	NA	VSIG2	23584
ENSG00000019144	613.444	-0.171351	0.163068	0.189635	0.377524	PHLDB1	23187
ENSG00000019169	0.491784	0.0617536	0.597533	0.551529	NA	MARCO	8685
ENSG00000019186	0	0	0.713962	NA	NA	CYP24A1	1591
ENSG00000019485	36.0331	-0.309541	0.25753	0.0593125	0.167633	PRDM11	56981
ENSG00000019505	183.894	-0.367854	0.303133	0.0370081	0.119514	SYT13	57586
ENSG00000019549	69.5886	-0.0550247	0.311828	0.693592	0.821667	SNAI2	6591
ENSG00000019582	20.8064	-0.28444	0.338972	0.0955245	0.235032	CD74	972
ENSG00000019991	0	0	0.713962	NA	NA	HGF	3082
ENSG00000019995	403.171	0.0789745	0.111801	0.423766	0.620159	ZRANB1	54764
ENSG00000020129	557.35	-0.594853	0.263158	0.000997294	0.00745024	NCDN	23154
ENSG00000020181	0.740699	0.210908	0.649865	0.160378	NA	ADGRA2	25960
ENSG00000020256	136.929	0.138903	0.135272	0.226281	0.424439	ZFP64	55734
ENSG00000020426	206.384	0.119638	0.156489	0.345753	0.551222	MNAT1	4331
ENSG00000020577	155.459	0.290825	0.167747	0.0308758	0.104892	SAMD4A	23034
ENSG00000020633	0.250575	-0.00375262	0.570792	0.970037	NA	RUNX3	864
ENSG00000020922	685.888	0.213365	0.126258	0.0518849	0.152559	MRE11	4361
ENSG00000021300	5.39864	0.13607	0.476384	0.324102	0.529592	PLEKHB1	58473
ENSG00000021355	716.577	0.17823	0.124559	0.0993222	0.242329	SERPINB1	1992
ENSG00000021461	0.0767983	0.00572129	0.570939	0.95434	NA	CYP3A43	64816
ENSG00000021488	0.44904	0.0237476	0.562703	0.817657	NA	SLC7A9	11136
ENSG00000021574	158.487	0.178114	0.143615	0.138351	0.305869	SPAST	6683
ENSG00000021645	110.003	0.0640302	0.232291	0.664224	0.802776	NRXN3	9369
ENSG00000021762	278.061	-0.139009	0.155743	0.272285	0.475661	OSBPL5	114879
ENSG00000021776	423.711	0.339075	0.114304	0.00102692	0.00762902	AQR	9716
ENSG00000021826	85.7543	-0.159708	0.197799	0.267947	0.471448	CPS1	1373
ENSG00000021852	0	0	0.713962	NA	NA	C8B	732
ENSG00000022267	39.4116	0.058707	0.19297	0.67736	0.810751	FHL1	2273
ENSG00000022277	1715.15	-0.478794	0.115816	4.56689e-06	8.17162e-05	RTF2	51507
ENSG00000022355	0.3537	0.0582691	0.563362	0.593721	NA	GABRA1	2554
ENSG00000022556	0.495742	0.0700267	0.589096	0.516179	NA	NLRP2	55655
ENSG00000022567	53.1446	0.227702	0.214667	0.131041	0.294666	SLC45A4	57210
ENSG00000022840	883.494	-0.267158	0.126688	0.0159849	0.064256	RNF10	9921
ENSG00000022976	150.506	0.418479	0.13213	0.000302384	0.00287261	ZNF839	55778
ENSG00000023041	485.808	-0.151641	0.130214	0.174359	0.356943	ZDHHC6	64429
ENSG00000023171	0.302907	-0.0424578	0.583962	0.676231	NA	GRAMD1B	57476
ENSG00000023191	1423.3	-0.258465	0.121079	0.0157115	0.0633123	RNH1	6050
ENSG00000023228	943.268	0.410411	0.128918	0.000305962	0.00289611	NDUFS1	4719
ENSG00000023287	2298.96	0.0605708	0.105131	0.518608	0.700856	RB1CC1	9821
ENSG00000023318	725.424	-0.0509366	0.138567	0.662517	0.802083	ERP44	23071
ENSG00000023330	306.963	0.0487039	0.126499	0.655186	0.797433	ALAS1	211
ENSG00000023445	2146.18	0.807949	0.124658	6.92141e-13	5.12491e-11	BIRC3	330
ENSG00000023516	362.133	0.11125	0.139251	0.342297	0.547395	AKAP11	11215
ENSG00000023572	485.575	-0.606355	0.108156	7.53842e-10	3.42474e-08	GLRX2	51022
ENSG00000023608	108.084	-0.468274	0.160315	0.00043057	0.00380138	SNAPC1	6617
ENSG00000023697	215.484	-0.109846	0.236094	0.462209	0.654651	DERA	51071
ENSG00000023734	1188.21	-0.0849992	0.0845433	0.272666	0.476188	STRAP	11171
ENSG00000023839	6.11945	0.123384	0.301205	0.406046	0.605118	ABCC2	1244
ENSG00000023892	0	0	0.713962	NA	NA	DEF6	50619
ENSG00000023902	426.051	0.00857399	0.217477	0.953024	0.974697	PLEKHO1	51177
ENSG00000023909	1012.83	-0.118759	0.133056	0.294592	0.500234	GCLM	2730
ENSG00000024048	205.583	0.125553	0.124864	0.24477	0.445707	UBR2	23304
ENSG00000024422	340.563	-0.124104	0.220086	0.402425	0.601528	EHD2	30846
ENSG00000024526	912.924	-0.197747	0.136348	0.0882835	0.221735	DEPDC1	55635
ENSG00000024862	147.626	0.327467	0.157258	0.0117428	0.0507994	CCDC28A	25901
ENSG00000025039	17.4251	5.25578	1.1889	1.41837e-07	3.83246e-06	RRAGD	58528
ENSG00000025156	268.8	-0.28875	0.161352	0.0281055	0.0980399	HSF2	3298
ENSG00000025293	972.536	0.338709	0.0969381	0.000173476	0.00180181	PHF20	51230
ENSG00000025423	3.8627	-0.176497	0.368225	0.247782	0.449178	HSD17B6	8630
ENSG00000025434	27.7369	-0.263615	0.251393	0.0997038	0.242854	NR1H3	10062
ENSG00000025708	148.275	-0.0444511	0.2039	0.756948	0.865287	TYMP	1890
ENSG00000025770	350.099	-0.231848	0.221555	0.128804	0.291791	NCAPH2	29781
ENSG00000025772	1259.11	-0.125075	0.119373	0.229838	0.428312	TOMM34	10953
ENSG00000025796	1313.63	-0.00979796	0.11241	0.921451	0.958575	SEC63	11231
ENSG00000025800	1997.28	-0.256319	0.160817	0.0498633	0.147912	KPNA6	23633
ENSG00000026025	31263.7	0.119474	0.146582	0.325436	0.530804	VIM	7431
ENSG00000026103	202.938	-0.214549	0.183744	0.126512	0.288479	FAS	355
ENSG00000026297	5680.47	-0.3656	0.210321	0.0175609	0.0687557	RNASET2	8635
ENSG00000026508	3288.59	-0.091715	0.0917539	0.27104	0.474796	CD44	960
ENSG00000026559	0.0983567	0.00572129	0.570939	0.95434	NA	KCNG1	3755
ENSG00000026652	336.106	-0.454835	0.207198	0.00336914	0.0195299	AGPAT4	56895
ENSG00000026751	17.1693	3.86791	0.746099	5.60968e-09	2.1666e-07	SLAMF7	57823
ENSG00000026950	96.9525	0.391939	0.188638	0.0072941	0.0352018	BTN3A1	11119
ENSG00000027001	88.4428	0.0192706	0.193087	0.891195	0.941807	MIPEP	4285
ENSG00000027075	6.35281	-1.32567	0.911158	0.00129404	0.00915182	PRKCH	5583
ENSG00000027644	0	0	0.713962	NA	NA	INSRR	3645
ENSG00000027697	59.4387	0.418654	0.283975	0.0178823	0.0694393	IFNGR1	3459
ENSG00000027847	445.792	-0.554845	0.144625	7.57363e-06	0.000127036	B4GALT7	11285
ENSG00000027869	0	0	0.713962	NA	NA	SH2D2A	9047
ENSG00000028116	465.287	0.00287816	0.134329	0.979883	0.99053	VRK2	7444
ENSG00000028137	0	0	0.713962	NA	NA	TNFRSF1B	7133
ENSG00000028203	538.841	-0.0140189	0.126154	0.897559	0.945832	VEZT	55591
ENSG00000028277	13.1846	-0.191692	0.257628	0.218726	0.415032	POU2F2	5452
ENSG00000028310	1566.68	-0.218278	0.161631	0.0944705	0.233467	BRD9	65980
ENSG00000028528	442.84	-0.0200209	0.150218	0.871081	0.929995	SNX1	6642
ENSG00000028839	147.863	-0.09379	0.177015	0.490603	0.677423	TBPL1	9519
ENSG00000029153	285.632	0.151048	0.182991	0.277266	0.48115	ARNTL2	56938
ENSG00000029363	1463.16	-0.0544562	0.106742	0.566788	0.736619	BCLAF1	9774
ENSG00000029364	247.706	0.130183	0.154052	0.30025	0.505817	SLC39A9	55334
ENSG00000029534	6.55149	4.66594	1.20203	1.05664e-06	2.26216e-05	ANK1	286
ENSG00000029559	0	0	0.713962	NA	NA	IBSP	3381
ENSG00000029639	303.593	-0.300653	0.179962	0.0324038	0.108569	TFB1M	51106
ENSG00000029725	810.352	0.103374	0.0957611	0.232108	0.431037	RABEP1	9135
ENSG00000029993	891.272	0.0481028	0.102795	0.601531	0.76018	HMGB3	3149
ENSG00000030066	166.824	0.472056	0.161518	0.00041441	0.00367809	NUP160	23279
ENSG00000030110	76.584	-0.0390626	0.224236	0.789696	0.884768	BAK1	578
ENSG00000030304	0	0	0.713962	NA	NA	MUSK	4593
ENSG00000030419	18.0881	0.613689	0.423651	0.00586468	0.0297158	IKZF2	22807
ENSG00000030582	1008.15	-0.0614873	0.193297	0.663268	0.802412	GRN	2896
ENSG00000031003	253.938	0.190612	0.185287	0.175065	0.357836	FAM13B	51306
ENSG00000031081	352.799	-0.200535	0.234052	0.191961	0.380516	ARHGAP31	57514
ENSG00000031691	225.585	0.0549698	0.13323	0.627887	0.779069	CENPQ	55166
ENSG00000031698	1403.68	-0.43335	0.151342	0.00069155	0.00559671	SARS1	6301
ENSG00000031823	480.214	-0.1813	0.151199	0.145495	0.315981	RANBP3	8498
ENSG00000032219	471.357	-0.218182	0.122344	0.0418276	0.130518	ARID4A	5926
ENSG00000032389	272.006	-0.0231439	0.175188	0.863848	0.925517	EIPR1	7260
ENSG00000032444	122.562	-0.353375	0.240391	0.0298416	0.102495	PNPLA6	10908
ENSG00000032742	184.306	0.361399	0.167901	0.00784727	0.037228	IFT88	8100
ENSG00000033011	248.391	-0.295511	0.168052	0.0285431	0.0992822	ALG1	56052
ENSG00000033030	280.272	0.38437	0.169924	0.00510763	0.0269604	ZCCHC8	55596
ENSG00000033050	982.83	-0.0885866	0.127625	0.419547	0.616328	ABCF2	10061
ENSG00000033100	925.983	-0.520052	0.110106	2.04694e-07	5.25539e-06	CHPF2	54480
ENSG00000033122	0	0	0.713962	NA	NA	LRRC7	57554
ENSG00000033170	172.834	0.107388	0.192539	0.448195	0.642465	FUT8	2530
ENSG00000033178	1856.72	-0.393028	0.12722	0.000476666	0.00413481	UBA6	55236
ENSG00000033327	87.3449	-0.663586	0.219408	6.26686e-05	0.000764923	GAB2	9846
ENSG00000033627	249.306	-0.111074	0.140287	0.345633	0.551222	ATP6V0A1	535
ENSG00000033800	269.824	-0.000671269	0.134108	0.995302	0.997908	PIAS1	8554
ENSG00000033867	1285.38	0.634031	0.115338	1.06982e-09	4.71636e-08	SLC4A7	9497
ENSG00000034053	0	0	0.713962	NA	NA	APBA2	321
ENSG00000034152	549.286	-0.209414	0.211227	0.16066	0.337752	MAP2K3	5606
ENSG00000034239	0	0	0.713962	NA	NA	EFCAB1	79645
ENSG00000034510	21589.5	0.239668	0.124127	0.0275342	0.0966005	TMSB10	9168
ENSG00000034533	53.4002	-0.088198	0.172941	0.511582	0.694274	ASTE1	28990
ENSG00000034677	461.247	-0.0345866	0.126734	0.751549	0.861392	RNF19A	25897
ENSG00000034693	88.6986	-0.108225	0.158166	0.396665	0.596779	PEX3	8504
ENSG00000034713	1280.98	-0.0615927	0.160023	0.631531	0.781007	GABARAPL2	11345
ENSG00000034971	0	0	0.713962	NA	NA	MYOC	4653
ENSG00000035115	96.6711	0.115335	0.210199	0.430165	0.62657	SH3YL1	26751
ENSG00000035141	702.362	0.507777	0.136825	1.94773e-05	0.000287462	FAM136A	84908
ENSG00000035403	2025.95	-0.000203218	0.137261	0.998602	0.999497	VCL	7414
ENSG00000035499	107.027	0.593648	0.246479	0.00067604	0.0054963	DEPDC1B	55789
ENSG00000035664	9.69554	1.85387	0.852045	0.000175637	0.00181627	DAPK2	23604
ENSG00000035681	371.153	0.0609036	0.21179	0.67511	0.809214	NSMAF	8439
ENSG00000035687	607.442	-0.238742	0.155793	0.0617562	0.172359	ADSS2	159
ENSG00000035720	0	0	0.713962	NA	NA	STAP1	26228
ENSG00000035862	1500.22	-0.693712	0.215394	2.58177e-05	0.00036422	TIMP2	7077
ENSG00000035928	2797.12	0.00200754	0.0969038	0.981736	0.991501	RFC1	5981
ENSG00000036054	305.667	-0.139395	0.171499	0.298966	0.504311	TBC1D23	55773
ENSG00000036257	654.34	0.199952	0.15462	0.114337	0.268502	CUL3	8452
ENSG00000036448	16.7423	-0.222382	0.308273	0.167471	0.347061	MYOM2	9172
ENSG00000036473	0	0	0.713962	NA	NA	OTC	5009
ENSG00000036530	24.0411	0.435419	0.334759	0.0204498	0.0769853	CYP46A1	10858
ENSG00000036549	564.988	-0.327089	0.116645	0.0018101	0.0120213	ZZZ3	26009
ENSG00000036565	0	0	0.713962	NA	NA	SLC18A1	6570
ENSG00000036672	4.49555	-0.772424	0.751606	0.00793338	0.03757	USP2	9099
ENSG00000036828	0	0	0.713962	NA	NA	CASR	846
ENSG00000037042	107.366	-0.0779589	0.183055	0.572553	0.73982	TUBG2	27175
ENSG00000037241	457.809	0.0498733	0.136794	0.666242	0.804195	RPL26L1	51121
ENSG00000037280	0.104736	0.00572129	0.570939	0.95434	NA	FLT4	2324
ENSG00000037474	1437.55	0.133731	0.191896	0.345736	0.551222	NSUN2	54888
ENSG00000037637	123.3	-0.0462459	0.160906	0.719604	0.839059	FBXO42	54455
ENSG00000037749	42.1002	0.0417894	0.189158	0.765092	0.870364	MFAP3	4238
ENSG00000037757	107.468	1.50377	0.321728	4.87028e-08	1.49022e-06	MRI1	84245
ENSG00000037897	425.311	-0.63466	0.185053	1.81913e-05	0.000270588	METTL1	4234
ENSG00000037965	83.1402	-0.0180645	0.142665	0.879493	0.935812	HOXC8	3224
ENSG00000038002	116.641	-0.0974795	0.162075	0.451816	0.645754	AGA	175
ENSG00000038210	143.045	0.0212918	0.157412	0.86695	0.927506	PI4K2B	55300
ENSG00000038219	2105.15	0.113913	0.117438	0.267671	0.471148	BOD1L1	259282
ENSG00000038274	326.76	0.00272554	0.185782	0.984321	0.99284	MAT2B	27430
ENSG00000038295	11.0119	-0.00477911	0.335143	0.971359	0.985253	TLL1	7092
ENSG00000038358	6.40989	-0.0873227	0.380998	0.517149	0.69943	EDC4	23644
ENSG00000038382	1603.19	0.0808543	0.183779	0.559169	0.730906	TRIO	7204
ENSG00000038427	3006.11	-0.519902	0.416278	0.0133312	0.0560311	VCAN	1462
ENSG00000038532	119.887	-0.383335	0.168144	0.00493667	0.0262858	CLEC16A	23274
ENSG00000038945	75.198	-0.0556504	0.16874	0.674297	0.808915	MSR1	4481
ENSG00000039068	0.858746	0.156416	0.553776	0.259888	NA	CDH1	999
ENSG00000039123	851.735	0.0147469	0.163121	0.90956	0.953157	MTREX	23517
ENSG00000039139	79.9053	-0.143826	0.191713	0.31097	0.516626	DNAH5	1767
ENSG00000039319	238.438	-0.0971761	0.131183	0.38589	0.586986	ZFYVE16	9765
ENSG00000039523	1931.85	-0.151126	0.167727	0.254536	0.456868	RIPOR1	79567
ENSG00000039537	0.309783	0.05064	0.563569	0.637403	NA	C6	729
ENSG00000039560	5856.3	-0.533123	0.109227	8.1917e-08	2.3763e-06	RAI14	26064
ENSG00000039600	0.319423	0.0523289	0.563379	0.627526	NA	SOX30	11063
ENSG00000039650	213.351	-0.0293428	0.17464	0.82764	0.905972	PNKP	11284
ENSG00000039987	0.0845468	-0.0292373	0.577366	0.771496	NA	BEST2	54831
ENSG00000040199	126.371	0.370086	0.217209	0.018007	0.0697776	PHLPP2	23035
ENSG00000040275	3500.5	-0.130118	0.199412	0.366136	0.569847	SPDL1	54908
ENSG00000040341	1569.21	-0.298606	0.186177	0.0369467	0.119344	STAU2	27067
ENSG00000040487	110.076	-0.129531	0.177589	0.34316	0.548395	SLC66A1	54896
ENSG00000040531	47.7369	0.375052	0.220781	0.0174634	0.0685342	CTNS	1497
ENSG00000040608	50.7083	0.362947	0.282546	0.035364	0.115657	RTN4R	65078
ENSG00000040633	388.853	-0.317561	0.144876	0.00976907	0.0443964	PHF23	79142
ENSG00000040731	0	0	0.713962	NA	NA	CDH10	1008
ENSG00000040933	145.761	0.425552	0.169259	0.00195872	0.0127307	INPP4A	3631
ENSG00000041353	67.548	1.80442	0.296799	4.39353e-11	2.51633e-09	RAB27B	5874
ENSG00000041357	3516.23	-0.0444054	0.118304	0.66785	0.805265	PSMA4	5685
ENSG00000041515	0.356689	0.0581786	0.562782	0.594549	NA	MYO16	23026
ENSG00000041802	1071.78	-0.102977	0.103815	0.266855	0.470662	LSG1	55341
ENSG00000041880	124.78	-0.167898	0.156482	0.187051	0.373442	PARP3	10039
ENSG00000041982	65.6525	-4.17831	0.907841	8.4073e-08	2.42833e-06	TNC	3371
ENSG00000041988	182.243	-0.0908695	0.165333	0.488091	0.675415	THAP3	90326
ENSG00000042062	0.338935	-0.0530818	0.587918	0.60748	NA	RIPOR3	140876
ENSG00000042088	147.368	-0.271053	0.153804	0.0331452	0.110063	TDP1	55775
ENSG00000042286	323.702	-0.120428	0.151499	0.332397	0.537554	AIFM2	84883
ENSG00000042304	0	0	0.713962	NA	NA	C2orf83	56918
ENSG00000042317	25.2661	0.0963391	0.213607	0.510354	0.693126	SPATA7	55812
ENSG00000042429	138.631	0.28745	0.15052	0.02219	0.0818129	MED17	9440
ENSG00000042445	670.925	-0.494261	0.165124	0.000273669	0.00265391	RETSAT	54884
ENSG00000042493	2830.26	0.051063	0.187305	0.714033	0.835835	CAPG	822
ENSG00000042753	1495.46	-0.330366	0.157924	0.0112654	0.0493235	AP2S1	1175
ENSG00000042781	0.243646	-0.0362792	0.580708	0.719805	NA	USH2A	7399
ENSG00000042813	0	0	0.713962	NA	NA	ZPBP	11055
ENSG00000042832	0.299458	0.0404279	0.582927	0.690306	NA	TG	7038
ENSG00000042980	0.268508	-0.0397853	0.582515	0.694861	NA	ADAM28	10863
ENSG00000043039	0.572715	0.101672	0.586519	0.390413	NA	BARX2	8538
ENSG00000043093	199.945	0.55819	0.202425	0.000325158	0.00302623	DCUN1D1	54165
ENSG00000043143	369.52	0.276839	0.163174	0.0362932	0.117944	JADE2	23338
ENSG00000043355	238.635	0.163226	0.134815	0.154645	0.32882	ZIC2	7546
ENSG00000043462	0.0745519	0.00572129	0.570939	0.95434	NA	LCP2	3937
ENSG00000043514	211.799	0.0192468	0.202535	0.893052	0.942862	TRIT1	54802
ENSG00000043591	0	0	0.713962	NA	NA	ADRB1	153
ENSG00000044012	0	0	0.713962	NA	NA	GUCA2B	2981
ENSG00000044090	56.9489	-0.038732	0.192552	0.783285	0.881187	CUL7	9820
ENSG00000044115	2931.72	-0.115751	0.120749	0.270721	0.474794	CTNNA1	1495
ENSG00000044446	267.636	0.369514	0.187529	0.0109119	0.0481926	PHKA2	5256
ENSG00000044459	666.655	0.127313	0.106822	0.180562	0.365157	CNTLN	54875
ENSG00000044524	0	0	0.713962	NA	NA	EPHA3	2042
ENSG00000044574	4669.96	-0.259822	0.125068	0.0178634	0.0694393	HSPA5	3309
ENSG00000046604	722.928	-0.0250301	0.158033	0.844243	0.914602	DSG2	1829
ENSG00000046647	57.9765	-0.408638	0.207682	0.00803756	0.0379695	GEMIN8	54960
ENSG00000046651	470.186	0.0877613	0.10973	0.366531	0.569965	OFD1	8481
ENSG00000046653	0	0	0.713962	NA	NA	GPM6B	2824
ENSG00000046774	0	0	0.713962	NA	NA	MAGEC2	51438
ENSG00000046889	241.634	-0.0654146	0.222425	0.655892	0.797909	PREX2	80243
ENSG00000047056	51.3982	-0.132398	0.200966	0.359354	0.562756	WDR37	22884
ENSG00000047188	300.503	0.242745	0.200283	0.0987313	0.241195	YTHDC2	64848
ENSG00000047230	116.412	0.270515	0.167937	0.0442466	0.135479	CTPS2	56474
ENSG00000047249	605.572	0.0797166	0.167877	0.546354	0.721118	ATP6V1H	51606
ENSG00000047315	1218	0.109937	0.162085	0.396406	0.596551	POLR2B	5431
ENSG00000047346	42.7955	0.144153	0.18834	0.306049	0.511764	FAM214A	56204
ENSG00000047365	16.101	-0.0847797	0.244054	0.568211	0.73719	ARAP2	116984
ENSG00000047410	4766.67	-0.0328844	0.101219	0.717736	0.837973	TPR	7175
ENSG00000047457	236.718	0.143367	0.367693	0.327351	0.532642	CP	1356
ENSG00000047578	78.0615	-0.123326	0.202622	0.393958	0.594259	KIAA0556	23247
ENSG00000047579	425.726	0.0249965	0.133636	0.825991	0.905241	DTNBP1	84062
ENSG00000047597	0.0745519	0.00572129	0.570939	0.95434	NA	XK	7504
ENSG00000047617	0.907625	-0.275058	0.816559	0.0880462	NA	ANO2	57101
ENSG00000047621	407.333	-0.0947716	0.204681	0.512079	0.694835	C12orf4	57102
ENSG00000047634	306.155	0.122351	0.202935	0.397892	0.597752	SCML1	6322
ENSG00000047644	527.242	0.518566	0.119223	1.20386e-06	2.5249e-05	WWC3	55841
ENSG00000047648	9.33544	0.0742046	0.375933	0.577519	0.743487	ARHGAP6	395
ENSG00000047662	0	0	0.713962	NA	NA	FAM184B	27146
ENSG00000047849	3327.42	-0.183919	0.125088	0.0902445	0.225561	MAP4	4134
ENSG00000047932	583.147	-0.0147811	0.10024	0.86993	0.929421	GOPC	57120
ENSG00000047936	0.218446	-0.0559971	0.593902	0.586092	NA	ROS1	6098
ENSG00000048028	194.449	0.199751	0.140952	0.0928288	0.230473	USP28	57646
ENSG00000048052	89.3573	-0.291342	0.185739	0.0413134	0.129315	HDAC9	9734
ENSG00000048140	674.895	0.379144	0.130884	0.000964043	0.00723816	TSPAN17	26262
ENSG00000048162	688.321	0.0701726	0.142536	0.555609	0.727743	NOP16	51491
ENSG00000048342	58.9337	1.88881	0.303725	1.97567e-11	1.20354e-09	CC2D2A	57545
ENSG00000048392	475.774	0.117173	0.178334	0.391706	0.59231	RRM2B	50484
ENSG00000048405	442.588	0.10989	0.157713	0.388619	0.589228	ZNF800	168850
ENSG00000048462	0.0845468	-0.0292373	0.577366	0.771496	NA	TNFRSF17	608
ENSG00000048471	54.2357	-0.0329556	0.176434	0.8078	0.894796	SNX29	92017
ENSG00000048540	0	0	0.713962	NA	NA	LMO3	55885
ENSG00000048544	1271.52	0.157854	0.135858	0.170942	0.352457	MRPS10	55173
ENSG00000048545	0	0	0.713962	NA	NA	GUCA1A	2978
ENSG00000048649	1694.33	0.0580372	0.11752	0.572724	0.73989	RSF1	51773
ENSG00000048707	197.832	0.159736	0.151766	0.200035	0.390855	VPS13D	55187
ENSG00000048740	0	0	0.713962	NA	NA	CELF2	10659
ENSG00000048828	5563.19	0.0924776	0.119355	0.37439	0.576667	FAM120A	23196
ENSG00000048991	891.099	0.133029	0.105274	0.156789	0.331888	R3HDM1	23518
ENSG00000049089	0.580757	0.00827567	0.500916	0.94111	NA	COL9A2	1298
ENSG00000049130	129.997	-0.147157	0.185041	0.292244	0.497796	KITLG	4254
ENSG00000049167	39.0836	0.306464	0.21928	0.0478957	0.143537	ERCC8	1161
ENSG00000049192	27.8295	-1.42595	0.358741	7.71365e-07	1.7176e-05	ADAMTS6	11174
ENSG00000049239	127.93	-0.0716034	0.140771	0.54405	0.719211	H6PD	9563
ENSG00000049245	1104.95	-0.285941	0.100718	0.00204485	0.0131692	VAMP3	9341
ENSG00000049246	132.918	0.0979289	0.169266	0.461107	0.653836	PER3	8863
ENSG00000049247	0	0	0.713962	NA	NA	UTS2	10911
ENSG00000049249	149.741	-3.24425	0.345113	2.54159e-22	5.32226e-20	TNFRSF9	3604
ENSG00000049283	0.0745519	0.00572129	0.570939	0.95434	NA	EPN3	55040
ENSG00000049323	19.2279	-1.98397	0.517256	1.95409e-06	3.82876e-05	LTBP1	4052
ENSG00000049449	1660.11	-0.632003	0.193791	3.43945e-05	0.000462342	RCN1	5954
ENSG00000049540	0.108941	-0.0292373	0.577366	0.771496	NA	ELN	2006
ENSG00000049541	265.223	0.0429224	0.140342	0.715531	0.836978	RFC2	5982
ENSG00000049618	577.669	0.0907256	0.147183	0.456175	0.649504	ARID1B	57492
ENSG00000049656	2478.19	0.0684651	0.158647	0.592079	0.753494	CLPTM1L	81037
ENSG00000049759	903.633	-0.338884	0.161262	0.0103838	0.0464447	NEDD4L	23327
ENSG00000049768	0.74048	-0.140161	0.532276	0.300988	NA	FOXP3	50943
ENSG00000049769	44.0928	0.016822	0.190485	0.904452	0.950023	PPP1R3F	89801
ENSG00000049860	1070.49	0.130908	0.198878	0.362801	0.566366	HEXB	3074
ENSG00000049883	60.7082	-0.092821	0.207684	0.52253	0.703352	PTCD2	79810
ENSG00000050030	0	0	0.713962	NA	NA	NEXMIF	340533
ENSG00000050130	173.915	0.255286	0.365354	0.126491	0.288479	JKAMP	51528
ENSG00000050165	10.5809	-0.443091	0.396454	0.0248362	0.0891222	DKK3	27122
ENSG00000050327	182.314	-0.850942	0.231481	2.13414e-06	4.1332e-05	ARHGEF5	7984
ENSG00000050344	417.264	0.510142	0.183433	0.000454192	0.00396786	NFE2L3	9603
ENSG00000050393	484.243	0.0577089	0.104413	0.53625	0.714893	MCUR1	63933
ENSG00000050405	1421.1	-0.904556	0.303883	2.70151e-05	0.000377535	LIMA1	51474
ENSG00000050426	162.65	-0.130004	0.140436	0.270308	0.474358	LETMD1	25875
ENSG00000050438	23.0209	3.08039	0.544693	6.35715e-10	2.93924e-08	SLC4A8	9498
ENSG00000050555	0.104736	0.00572129	0.570939	0.95434	NA	LAMC3	10319
ENSG00000050628	0.290934	-0.0728178	0.607199	0.488672	NA	PTGER3	5733
ENSG00000050730	8.5643	-1.66395	0.787587	0.000219369	0.00220388	TNIP3	79931
ENSG00000050748	409.372	0.143017	0.186187	0.307226	0.512694	MAPK9	5601
ENSG00000050767	0.234128	0.0312543	0.57831	0.756474	NA	COL23A1	91522
ENSG00000050820	1074.63	-0.409275	0.166635	0.00260044	0.0159721	BCAR1	9564
ENSG00000051009	91.3644	-0.000231898	0.157856	0.998547	0.999497	FAM160A2	84067
ENSG00000051108	385.82	-0.192922	0.172516	0.15401	0.327729	HERPUD1	9709
ENSG00000051128	607.795	-0.174645	0.20735	0.235426	0.434658	HOMER3	9454
ENSG00000051180	495.171	-0.24034	0.163619	0.0683456	0.185381	RAD51	5888
ENSG00000051341	251.075	0.021673	0.144171	0.856693	0.921534	POLQ	10721
ENSG00000051382	533.815	0.288961	0.143578	0.0176073	0.068844	PIK3CB	5291
ENSG00000051523	294.181	-0.136594	0.240032	0.365676	0.569609	CYBA	1535
ENSG00000051596	6.66929	0.854428	0.746026	0.00520287	0.0272912	THOC3	84321
ENSG00000051620	828.668	0.140698	0.105328	0.134635	0.300318	HEBP2	23593
ENSG00000051825	395.444	0.208384	0.150509	0.0941606	0.233002	MPHOSPH9	10198
ENSG00000052126	344.455	-0.833107	0.182781	4.26347e-08	1.33502e-06	PLEKHA5	54477
ENSG00000052344	0.387912	-0.0892355	0.623633	0.407335	NA	PRSS8	5652
ENSG00000052723	318.429	-0.105226	0.132795	0.352236	0.556486	SIKE1	80143
ENSG00000052749	459.613	-0.511152	0.177094	0.000328326	0.00304936	RRP12	23223
ENSG00000052795	316.613	0.179101	0.136223	0.121683	0.280788	FNIP2	57600
ENSG00000052802	431.78	0.338088	0.128163	0.00271931	0.016558	MSMO1	6307
ENSG00000052841	544.428	-0.149915	0.126796	0.170469	0.351883	TTC17	55761
ENSG00000052850	0	0	0.713962	NA	NA	ALX4	60529
ENSG00000053108	0	0	0.713962	NA	NA	FSTL4	23105
ENSG00000053254	432.345	-1.80694	0.203532	3.17752e-20	5.6033e-18	FOXN3	1112
ENSG00000053328	0	0	0.713962	NA	NA	METTL24	728464
ENSG00000053371	696.813	-0.162101	0.114542	0.108511	0.258445	AKR7A2	8574
ENSG00000053372	1375.15	-0.161268	0.135274	0.160644	0.337752	MRTO4	51154
ENSG00000053438	0	0	0.713962	NA	NA	NNAT	4826
ENSG00000053501	76.7786	-0.69495	0.219019	3.04207e-05	0.000417723	USE1	55850
ENSG00000053524	1.5541	0.105515	0.465507	0.421571	0.61815	MCF2L2	23101
ENSG00000053702	0	0	0.713962	NA	NA	NRIP2	83714
ENSG00000053747	129.742	0.942438	0.211181	5.59094e-08	1.69909e-06	LAMA3	3909
ENSG00000053770	131.207	0.072679	0.17114	0.58622	0.748831	AP5M1	55745
ENSG00000053900	316.414	0.0487596	0.133885	0.66839	0.80541	ANAPC4	29945
ENSG00000053918	0.0852942	0.00572129	0.570939	0.95434	NA	KCNQ1	3784
ENSG00000054116	1478.89	-0.346074	0.170944	0.0116532	0.0505917	TRAPPC3	27095
ENSG00000054118	2023.3	-0.00503217	0.116302	0.96071	0.978873	THRAP3	9967
ENSG00000054148	2823.02	0.133316	0.147659	0.275193	0.478932	PHPT1	29085
ENSG00000054179	4.14149	1.49071	1.39962	0.00224759	0.0141685	ENTPD2	954
ENSG00000054219	0	0	0.713962	NA	NA	LY75	4065
ENSG00000054267	1757.93	-0.043296	0.124925	0.688568	0.81832	ARID4B	51742
ENSG00000054277	382.422	0.838135	0.268376	1.89204e-05	0.000279637	OPN3	23596
ENSG00000054282	330.626	-0.702993	0.119106	5.28478e-11	2.97591e-09	SDCCAG8	10806
ENSG00000054356	0	0	0.713962	NA	NA	PTPRN	5798
ENSG00000054392	114.202	-1.10737	0.271928	3.50357e-07	8.44511e-06	HHAT	55733
ENSG00000054523	620.657	-0.109825	0.139763	0.349778	0.554169	KIF1B	23095
ENSG00000054598	243.371	-0.00982672	0.126426	0.928212	0.961798	FOXC1	2296
ENSG00000054611	334.66	-0.0907966	0.19754	0.524736	0.704942	TBC1D22A	25771
ENSG00000054654	423.169	0.691699	0.192797	6.50803e-06	0.000111393	SYNE2	23224
ENSG00000054690	10.0176	0.265489	0.375799	0.116226	0.271937	PLEKHH1	57475
ENSG00000054793	83.5335	-0.10698	0.168285	0.419435	0.6163	ATP9A	10079
ENSG00000054796	0	0	0.713962	NA	NA	SPO11	23626
ENSG00000054803	0	0	0.713962	NA	NA	CBLN4	140689
ENSG00000054938	0	0	0.713962	NA	NA	CHRDL2	25884
ENSG00000054965	77.5859	0.287127	0.226751	0.0660411	0.181036	FAM168A	23201
ENSG00000054967	149.341	-0.533987	0.176856	0.000177221	0.00182561	RELT	84957
ENSG00000054983	0	0	0.713962	NA	NA	GALC	2581
ENSG00000055044	3740.26	-0.0482364	0.14287	0.685869	0.816632	NOP58	51602
ENSG00000055070	1010.59	-0.426454	0.126395	0.000140323	0.00150932	SZRD1	26099
ENSG00000055118	5.002	-0.0631909	0.313569	0.652048	0.795107	KCNH2	3757
ENSG00000055130	1242.55	-0.117026	0.130337	0.294138	0.499822	CUL1	8454
ENSG00000055147	233.565	-0.150686	0.145837	0.213932	0.409004	FAM114A2	10827
ENSG00000055163	285.756	0.129141	0.241685	0.391499	0.592143	CYFIP2	26999
ENSG00000055208	406.406	0.0238563	0.146537	0.844149	0.914602	TAB2	23118
ENSG00000055211	427.933	-0.168726	0.15341	0.179261	0.363732	GINM1	116254
ENSG00000055332	1817.38	0.214604	0.128321	0.0534627	0.155662	EIF2AK2	5610
ENSG00000055483	1136.83	-0.179044	0.148566	0.145672	0.316265	USP36	57602
ENSG00000055609	798.764	-0.214144	0.142381	0.074086	0.196297	KMT2C	58508
ENSG00000055732	0.521506	0.0390842	0.536521	0.721711	NA	MCOLN3	55283
ENSG00000055813	1.35294	0.313702	0.812978	0.0756588	NA	CCDC85A	114800
ENSG00000055917	625.848	0.218098	0.115452	0.0332536	0.110259	PUM2	23369
ENSG00000055950	682.25	-0.0300472	0.112119	0.761776	0.868204	MRPL43	84545
ENSG00000055955	0.727263	-0.290779	0.805192	0.0844806	NA	ITIH4	3700
ENSG00000055957	0.0969781	-0.0292373	0.577366	0.771496	NA	ITIH1	3697
ENSG00000056050	385.448	0.324973	0.133818	0.00519335	0.0272625	HPF1	54969
ENSG00000056097	1921.9	-0.132739	0.102183	0.147327	0.318335	ZFR	51663
ENSG00000056277	44.7202	-0.0881172	0.21599	0.5476	0.72198	ZNF280C	55609
ENSG00000056291	0	0	0.713962	NA	NA	NPFFR2	10886
ENSG00000056487	0.0852942	0.00572129	0.570939	0.95434	NA	PHF21B	112885
ENSG00000056558	136.361	-0.170662	0.204908	0.243864	0.444964	TRAF1	7185
ENSG00000056586	1151.32	-0.0943482	0.0847908	0.224551	0.422289	RC3H2	54542
ENSG00000056736	0	0	0.713962	NA	NA	IL17RB	55540
ENSG00000056972	165.336	-0.181992	0.16155	0.161555	0.338836	TRAF3IP2	10758
ENSG00000056998	0	0	0.713962	NA	NA	GYG2	8908
ENSG00000057019	5326.27	0.534532	0.136127	6.37432e-06	0.000109524	DCBLD2	131566
ENSG00000057149	0	0	0.713962	NA	NA	SERPINB3	6317
ENSG00000057252	635.466	0.0871199	0.122184	0.411475	0.609549	SOAT1	6646
ENSG00000057294	3.10806	0.184784	0.498075	0.216774	0.41232	PKP2	5318
ENSG00000057468	0.542947	0.0968837	0.582761	0.408975	NA	MSH4	4438
ENSG00000057593	0	0	0.713962	NA	NA	F7	2155
ENSG00000057608	3287.26	-0.276829	0.140809	0.020958	0.0782933	GDI2	2665
ENSG00000057657	4.38659	0.413846	0.71036	0.048075	0.143881	PRDM1	639
ENSG00000057663	309.212	0.0861453	0.176723	0.526088	0.70633	ATG5	9474
ENSG00000057704	24.1591	-0.761979	0.410757	0.00126782	0.00900021	TMCC3	57458
ENSG00000057757	423.641	-0.107763	0.122692	0.31125	0.516771	PITHD1	57095
ENSG00000057935	139.649	-0.0197455	0.15604	0.875867	0.933296	MTA3	57504
ENSG00000058056	633.637	0.136708	0.104792	0.144185	0.314411	USP13	8975
ENSG00000058063	214.071	0.259482	0.186188	0.0682141	0.185099	ATP11B	23200
ENSG00000058085	232.837	-0.359405	0.293929	0.0390597	0.124312	LAMC2	3918
ENSG00000058091	301.062	-0.0736071	0.158468	0.564342	0.734588	CDK14	5218
ENSG00000058262	1094.38	-0.195885	0.178581	0.155736	0.330406	SEC61A1	29927
ENSG00000058272	2714.68	0.561025	0.138193	2.8264e-06	5.33513e-05	PPP1R12A	4659
ENSG00000058335	0.633046	0.141282	0.601131	0.277594	NA	RASGRF1	5923
ENSG00000058404	0.596916	-0.111635	0.552711	0.373592	NA	CAMK2B	816
ENSG00000058453	61.646	-0.0748505	0.177591	0.582422	0.746592	CROCC	9696
ENSG00000058600	242.873	-0.0768749	0.181439	0.576297	0.742362	POLR3E	55718
ENSG00000058668	1149.56	-0.326962	0.172705	0.0175902	0.0688305	ATP2B4	493
ENSG00000058673	426.121	0.216215	0.138824	0.0664069	0.181778	ZC3H11A	9877
ENSG00000058729	98.6026	-0.00970553	0.173109	0.942315	0.969367	RIOK2	55781
ENSG00000058799	216.825	-0.223094	0.142818	0.0636274	0.176367	YIPF1	54432
ENSG00000058804	673.061	-0.342231	0.145605	0.00563973	0.0288925	NDC1	55706
ENSG00000058866	113.399	-0.210369	0.156299	0.0993844	0.242334	DGKG	1608
ENSG00000059122	212.013	0.000490518	0.160556	0.996957	0.998897	FLYWCH1	84256
ENSG00000059145	282.674	0.464324	0.206097	0.00272295	0.0165651	UNKL	64718
ENSG00000059377	205.552	-0.255085	0.169539	0.0587613	0.166637	TBXAS1	6916
ENSG00000059378	219.603	-0.117602	0.116065	0.248005	0.449461	PARP12	64761
ENSG00000059573	433.091	0.634798	0.289286	0.000925567	0.00700817	ALDH18A1	5832
ENSG00000059588	122.096	0.327386	0.207895	0.0312386	0.105829	TARBP1	6894
ENSG00000059691	78.3582	-0.289718	0.177608	0.0375219	0.120805	GATB	5188
ENSG00000059728	38.4355	-0.182187	0.256201	0.239965	0.440067	MXD1	4084
ENSG00000059758	123.961	0.181909	0.175239	0.182204	0.3675	CDK17	5128
ENSG00000059769	559.915	-0.0927595	0.105313	0.323135	0.528626	DNAJC25	548645
ENSG00000059804	312.056	0.879654	0.570194	0.00201015	0.0130082	SLC2A3	6515
ENSG00000059915	0.298692	-0.0397853	0.582515	0.694861	NA	PSD	5662
ENSG00000060069	129.598	0.101869	0.172197	0.447671	0.642115	CTDP1	9150
ENSG00000060138	2031.54	-0.173434	0.118426	0.0949906	0.234191	YBX3	8531
ENSG00000060140	51.3466	-0.404663	0.295373	0.0230851	0.0844167	STYK1	55359
ENSG00000060237	1763.04	0.199229	0.122994	0.0634863	0.176049	WNK1	65125
ENSG00000060339	3612.49	0.028351	0.120128	0.78674	0.883147	CCAR1	55749
ENSG00000060491	542.726	0.0852272	0.153089	0.495249	0.680745	OGFR	11054
ENSG00000060558	1.13723	0.0220075	0.433088	0.855409	NA	GNA15	2769
ENSG00000060566	7.38788	0.552714	0.808489	0.0250938	0.0899215	CREB3L3	84699
ENSG00000060642	50.5858	0.136155	0.173056	0.312635	0.518172	PIGV	55650
ENSG00000060656	8.69503	0.15028	0.331088	0.316687	0.522171	PTPRU	10076
ENSG00000060688	134.409	-0.0307797	0.188465	0.825479	0.905241	SNRNP40	9410
ENSG00000060709	0.225902	0.0312543	0.57831	0.756474	NA	RIMBP2	23504
ENSG00000060718	0.463263	-0.0195086	0.507109	0.861438	NA	COL11A1	1301
ENSG00000060749	824.615	-0.0552701	0.133085	0.625728	0.77749	QSER1	79832
ENSG00000060762	52.9225	-0.260637	0.212745	0.0851706	0.216103	MPC1	51660
ENSG00000060971	363.164	-0.137515	0.153092	0.27206	0.475613	ACAA1	30
ENSG00000060982	1098.4	-0.600971	0.171331	1.79292e-05	0.00026758	BCAT1	586
ENSG00000061273	2886.92	-0.492468	0.292131	0.00733724	0.0353591	HDAC7	51564
ENSG00000061337	2.71274	-0.178906	0.417187	0.236677	0.436271	LZTS1	11178
ENSG00000061455	0.379696	-0.0805229	0.574626	0.47782	NA	PRDM6	93166
ENSG00000061492	0	0	0.713962	NA	NA	WNT8A	7478
ENSG00000061656	37.5899	0.135763	0.269965	0.370431	0.573602	SPAG4	6676
ENSG00000061676	1296.89	0.248506	0.153943	0.0503029	0.148887	NCKAP1	10787
ENSG00000061794	1254.32	0.180968	0.0791859	0.0143974	0.0592588	MRPS35	60488
ENSG00000061918	37.5439	-0.854494	0.434861	0.000717657	0.00575433	GUCY1B1	2983
ENSG00000061936	928.135	0.162491	0.117464	0.114943	0.269643	SFSWAP	6433
ENSG00000061938	225.497	1.20725	0.159158	5.38684e-16	6.06676e-14	TNK2	10188
ENSG00000061987	142.41	0.213042	0.164833	0.106643	0.255128	MON2	23041
ENSG00000062038	2.60152	0.0998567	0.374856	0.468084	0.659718	CDH3	1001
ENSG00000062096	0	0	0.713962	NA	NA	ARSF	416
ENSG00000062194	659.437	0.150493	0.0952797	0.0816511	0.209747	GPBP1	65056
ENSG00000062282	210.079	0.31421	0.130893	0.00597199	0.030157	DGAT2	84649
ENSG00000062370	26.5736	0.254312	0.228846	0.101465	0.245902	ZNF112	7771
ENSG00000062485	513.309	-0.0309448	0.122228	0.770817	0.873171	CS	1431
ENSG00000062524	0	0	0.713962	NA	NA	LTK	4058
ENSG00000062582	12.5561	0.131477	0.312767	0.37631	0.578361	MRPS24	64951
ENSG00000062598	242.573	-0.154779	0.113553	0.122493	0.28207	ELMO2	63916
ENSG00000062650	1212.78	-0.0590895	0.128671	0.592732	0.754253	WAPL	23063
ENSG00000062716	1488.06	0.32148	0.136645	0.00644256	0.0320027	VMP1	81671
ENSG00000062725	252.373	0.0621489	0.145756	0.607261	0.765185	APPBP2	10513
ENSG00000062822	92.1554	0.154126	0.199719	0.286471	0.491396	POLD1	5424
ENSG00000063015	0.0767983	0.00572129	0.570939	0.95434	NA	SEZ6	124925
ENSG00000063046	296.599	0.289736	0.190352	0.0451049	0.137229	EIF4B	1975
ENSG00000063127	0	0	0.713962	NA	NA	SLC6A16	28968
ENSG00000063169	34.1442	0.578383	0.353831	0.0047765	0.0256366	BICRA	29998
ENSG00000063176	111.113	-0.0135582	0.163539	0.916945	0.956334	SPHK2	56848
ENSG00000063177	8423.56	-0.134775	0.120186	0.198316	0.38852	RPL18	6141
ENSG00000063180	18.0541	0.740837	0.537374	0.00423321	0.0233279	CA11	770
ENSG00000063241	194	0.118787	0.287479	0.425526	0.622058	ISOC2	79763
ENSG00000063244	1041.08	-0.00767658	0.176002	0.954741	0.975782	U2AF2	11338
ENSG00000063245	774.567	-0.191413	0.17397	0.159155	0.335483	EPN1	29924
ENSG00000063322	182.691	0.653666	0.162652	1.45624e-06	2.95258e-05	MED29	55588
ENSG00000063515	0	0	0.713962	NA	NA	GSC2	2928
ENSG00000063587	561.088	-0.336457	0.138256	0.00475291	0.0255407	ZNF275	10838
ENSG00000063587	561.088	-0.336457	0.138256	0.00475291	0.0255407	ZNF275	105373378
ENSG00000063601	88.8847	-0.0402498	0.152008	0.746142	0.857762	MTMR1	8776
ENSG00000063660	877.123	0.548116	0.24125	0.00134433	0.00945262	GPC1	2817
ENSG00000063761	25.1249	0.0497234	0.222634	0.734305	0.849048	ADCK1	57143
ENSG00000063854	383.322	-0.22608	0.132853	0.047773	0.143265	HAGH	3029
ENSG00000063978	214.321	0.0729711	0.149328	0.552739	0.725829	RNF4	6047
ENSG00000064012	377.828	0.674545	0.303618	0.00069099	0.00559671	CASP8	841
ENSG00000064042	12.0561	0.636735	0.466366	0.00628298	0.0314313	LIMCH1	22998
ENSG00000064102	523.67	0.075827	0.144939	0.529027	0.708931	INTS13	55726
ENSG00000064115	697.112	0.0926805	0.196161	0.515165	0.697751	TM7SF3	51768
ENSG00000064195	0.457688	0.0383921	0.515623	0.733275	NA	DLX3	1747
ENSG00000064199	169.208	-0.226652	0.139489	0.0554592	0.159945	SPA17	53340
ENSG00000064201	0.149937	0.0184059	0.573346	0.85426	NA	TSPAN32	10077
ENSG00000064205	3.53944	0.2006	0.456694	0.195416	0.385199	CCN5	8839
ENSG00000064218	0	0	0.713962	NA	NA	DMRT3	58524
ENSG00000064225	19.6499	0.0745395	0.236995	0.614559	0.770542	ST3GAL6	10402
ENSG00000064270	0	0	0.713962	NA	NA	ATP2C2	9914
ENSG00000064300	1.96432	1.24399	1.47045	0.00409241	0.0227291	NGFR	4804
ENSG00000064309	34.6368	0.941285	0.40567	0.000213033	0.00214991	CDON	50937
ENSG00000064313	1098.21	-0.157549	0.113362	0.11554	0.270665	TAF2	6873
ENSG00000064393	2760.53	0.016892	0.144248	0.888109	0.940809	HIPK2	28996
ENSG00000064419	2160.94	0.091759	0.143277	0.44262	0.637643	TNPO3	23534
ENSG00000064490	134.131	0.224144	0.175522	0.102223	0.247336	RFXANK	8625
ENSG00000064545	241.084	-0.039095	0.191995	0.781072	0.880142	TMEM161A	54929
ENSG00000064547	38.0893	-0.0508181	0.214112	0.726896	0.843788	LPAR2	9170
ENSG00000064601	1205.51	0.242591	0.144777	0.0462556	0.139789	CTSA	5476
ENSG00000064607	850.318	0.0800606	0.12445	0.456962	0.649693	SUGP2	10147
ENSG00000064651	570.486	-0.191184	0.117956	0.06544	0.179829	SLC12A2	6558
ENSG00000064652	446.887	0.0913813	0.105573	0.331396	0.536461	SNX24	28966
ENSG00000064655	0	0	0.713962	NA	NA	EYA2	2139
ENSG00000064666	3801	-0.379746	0.198968	0.0114015	0.0497403	CNN2	1265
ENSG00000064687	19.6754	-0.0820503	0.266773	0.578132	0.743867	ABCA7	10347
ENSG00000064692	0	0	0.713962	NA	NA	SNCAIP	9627
ENSG00000064703	216.954	-0.0456187	0.152944	0.714774	0.836409	DDX20	11218
ENSG00000064726	59.8274	-0.0997137	0.235477	0.503154	0.686757	BTBD1	53339
ENSG00000064763	0	0	0.713962	NA	NA	FAR2	55711
ENSG00000064787	2.12083	-0.169531	0.43697	0.252719	0.454684	BCAS1	8537
ENSG00000064835	0	0	0.713962	NA	NA	POU1F1	5449
ENSG00000064886	0.367302	0.0493375	0.583459	0.633052	NA	CHI3L2	1117
ENSG00000064932	546.564	-0.186728	0.137996	0.11019	0.261282	SBNO2	22904
ENSG00000064933	277.674	0.262954	0.136713	0.0248598	0.0891761	PMS1	5378
ENSG00000064961	573.885	0.579666	0.139575	1.57841e-06	3.1715e-05	HMG20B	10362
ENSG00000064989	0.432847	-0.0184796	0.5334	0.863838	NA	CALCRL	10203
ENSG00000064995	530.664	-0.216598	0.126788	0.0492527	0.14657	TAF11	6882
ENSG00000064999	149.593	0.0666959	0.148594	0.586146	0.748831	ANKS1A	23294
ENSG00000065000	3794.31	-0.0599084	0.141601	0.613209	0.769857	AP3D1	8943
ENSG00000065029	77.3173	-0.179246	0.206949	0.223412	0.421239	ZNF76	7629
ENSG00000065054	15.4811	0.0243926	0.273189	0.865537	0.926608	SLC9A3R2	9351
ENSG00000065057	223.637	-0.0734862	0.187987	0.59901	0.758555	NTHL1	4913
ENSG00000065060	111.774	0.375829	0.182452	0.00860952	0.0401338	UHRF1BP1	54887
ENSG00000065135	1665.83	-0.447167	0.0889046	8.83235e-08	2.53471e-06	GNAI3	2773
ENSG00000065150	1465.93	0.000899487	0.118397	0.993074	0.996718	IPO5	3843
ENSG00000065154	398.906	0.191042	0.29453	0.22386	0.421412	OAT	4942
ENSG00000065183	825.578	0.0308516	0.128551	0.779982	0.879481	WDR3	10885
ENSG00000065243	980.725	-0.198029	0.134333	0.0844093	0.214986	PKN2	5586
ENSG00000065268	421.207	-0.219707	0.187839	0.122054	0.28135	WDR18	57418
ENSG00000065308	611.75	-0.02697	0.152505	0.828615	0.906387	TRAM2	9697
ENSG00000065320	0.586946	0.0858266	0.597933	0.440719	NA	NTN1	9423
ENSG00000065325	2.27062	-0.197163	0.50433	0.196508	0.386342	GLP2R	9340
ENSG00000065328	954.907	0.31103	0.127848	0.0056007	0.028792	MCM10	55388
ENSG00000065357	2.9483	-0.0163904	0.358708	0.899416	0.947249	DGKA	1606
ENSG00000065361	0.643708	0.011559	0.492945	0.91867	NA	ERBB3	2065
ENSG00000065371	0	0	0.713962	NA	NA	ROPN1	54763
ENSG00000065413	54.3028	0.591797	0.294964	0.00192411	0.0125912	ANKRD44	91526
ENSG00000065427	3015.65	-0.28367	0.0964734	0.0015137	0.0103345	KARS1	3735
ENSG00000065457	361.732	-0.443491	0.127466	8.34475e-05	0.000979302	ADAT1	23536
ENSG00000065485	312.266	-0.134278	0.14293	0.260927	0.464083	PDIA5	10954
ENSG00000065491	88.1708	0.0451757	0.167297	0.731693	0.847451	TBC1D22B	55633
ENSG00000065518	1397.05	0.182047	0.169091	0.173102	0.355311	NDUFB4	4710
ENSG00000065526	1248.72	0.079339	0.121972	0.453919	0.64779	SPEN	23013
ENSG00000065534	2120.22	0.601493	0.308176	0.00206838	0.013257	MYLK	4638
ENSG00000065548	5415.26	-0.405851	0.123546	0.000225698	0.00225293	ZC3H15	55854
ENSG00000065559	221.236	-0.089734	0.155622	0.477434	0.6677	MAP2K4	6416
ENSG00000065600	142.681	0.162596	0.152101	0.192845	0.381807	PACC1	55248
ENSG00000065609	0	0	0.713962	NA	NA	SNAP91	9892
ENSG00000065613	2261.63	0.30779	0.119669	0.00393381	0.0220313	SLK	9748
ENSG00000065615	148.771	0.0461461	0.15933	0.718592	0.838292	CYB5R4	51167
ENSG00000065618	12.0881	-0.0620118	0.264821	0.672141	0.807437	COL17A1	1308
ENSG00000065621	9.27466	0.459912	0.563702	0.0322504	0.108353	GSTO2	119391
ENSG00000065665	105.487	-0.049103	0.150608	0.69114	0.82029	SEC61A2	55176
ENSG00000065675	2.66054	-1.32654	1.27611	0.00291283	0.01749	PRKCQ	5588
ENSG00000065717	1.66634	0.524535	0.910398	0.029326	0.101237	TLE2	7089
ENSG00000065802	369.016	-0.432638	0.157211	0.000962987	0.00723816	ASB1	51665
ENSG00000065809	2150.52	1.18869	0.157326	6.25966e-16	6.991e-14	FAM107B	83641
ENSG00000065833	536.123	-0.159034	0.123794	0.138759	0.306424	ME1	4199
ENSG00000065882	683.702	-0.056101	0.11598	0.581609	0.745978	TBC1D1	23216
ENSG00000065883	317.651	0.124413	0.155566	0.325115	0.530602	CDK13	8621
ENSG00000065911	1571.57	0.28962	0.131845	0.0114691	0.0499428	MTHFD2	10797
ENSG00000065923	50.374	0.251809	0.279664	0.121846	0.280966	SLC9A7	84679
ENSG00000065970	271.476	0.116134	0.123961	0.279118	0.483671	FOXJ2	55810
ENSG00000065978	2260.6	-0.100671	0.191714	0.475998	0.666669	YBX1	4904
ENSG00000065989	3.06902	0.286358	0.55158	0.102089	0.247191	PDE4A	5141
ENSG00000066027	396.495	0.293431	0.135636	0.0121428	0.0521096	PPP2R5A	5525
ENSG00000066032	1.33963	0.519974	0.983984	0.0292278	NA	CTNNA2	1496
ENSG00000066044	895.842	0.109737	0.13651	0.341901	0.547057	ELAVL1	1994
ENSG00000066056	1.23416	-0.366198	0.763489	0.0614767	NA	TIE1	7075
ENSG00000066084	123.058	0.232194	0.237306	0.136372	0.302843	DIP2B	57609
ENSG00000066117	312.421	0.0947195	0.157469	0.456737	0.64967	SMARCD1	6602
ENSG00000066135	498.397	-0.0803727	0.140504	0.495294	0.680745	KDM4A	9682
ENSG00000066136	243.803	-0.110343	0.131994	0.327146	0.532542	NFYC	4802
ENSG00000066185	0.193956	-0.0532121	0.591884	0.603755	NA	ZMYND12	84217
ENSG00000066230	0	0	0.713962	NA	NA	SLC9A3	6550
ENSG00000066248	45.0585	-1.75754	0.324454	1.79954e-09	7.70525e-08	NGEF	25791
ENSG00000066279	3536.23	-0.0840553	0.123483	0.431982	0.628534	ASPM	259266
ENSG00000066294	0	0	0.713962	NA	NA	CD84	8832
ENSG00000066322	367.093	-0.161753	0.22299	0.281179	0.485613	ELOVL1	64834
ENSG00000066336	0	0	0.713962	NA	NA	SPI1	6688
ENSG00000066379	100.616	0.23731	0.221259	0.120398	0.278875	ZNRD1	30834
ENSG00000066382	0	0	0.713962	NA	NA	MPPED2	744
ENSG00000066405	0	0	0.713962	NA	NA	CLDN18	51208
ENSG00000066422	314.277	0.0275223	0.140924	0.815774	0.899539	ZBTB11	27107
ENSG00000066427	116.331	0.0904399	0.129649	0.415514	0.612957	ATXN3	4287
ENSG00000066455	98.7408	-0.0850543	0.182103	0.537324	0.715533	GOLGA5	9950
ENSG00000066468	18.1079	-0.0284137	0.308955	0.837296	0.911275	FGFR2	2263
ENSG00000066557	215.688	-0.0955546	0.161734	0.460196	0.653046	LRRC40	55631
ENSG00000066583	162.037	0.316823	0.240465	0.0489917	0.146071	ISOC1	51015
ENSG00000066629	101.341	0.164445	0.162415	0.206726	0.399732	EML1	2009
ENSG00000066651	115.945	0.267771	0.212078	0.0770541	0.201932	TRMT11	60487
ENSG00000066654	716.875	0.0810564	0.115682	0.424663	0.621053	THUMPD1	55623
ENSG00000066697	1202.98	0.00214539	0.131637	0.984779	0.993152	MSANTD3	91283
ENSG00000066735	0	0	0.713962	NA	NA	KIF26A	26153
ENSG00000066739	81.3545	-0.0359284	0.185667	0.795658	0.887764	ATG2B	55102
ENSG00000066777	1027.22	-0.18081	0.130387	0.106519	0.254878	ARFGEF1	10565
ENSG00000066813	0	0	0.713962	NA	NA	ACSM2B	348158
ENSG00000066827	55.1223	-0.455326	0.25022	0.00744747	0.0357746	ZFAT	57623
ENSG00000066855	570.035	0.236119	0.175767	0.0858846	0.217341	MTFR1	9650
ENSG00000066923	1.20129	0.362635	0.834967	0.0596982	NA	STAG3	10734
ENSG00000066926	210.357	0.203345	0.119785	0.0532984	0.155487	FECH	2235
ENSG00000066933	465.283	0.258583	0.165298	0.051838	0.152454	MYO9A	4649
ENSG00000067048	574.919	-0.045527	0.127607	0.67841	0.811283	DDX3Y	8653
ENSG00000067057	4325.35	-0.285819	0.141086	0.01742	0.0684041	PFKP	5214
ENSG00000067064	261.071	0.262634	0.21459	0.0840157	0.214186	IDI1	3422
ENSG00000067066	1041.66	-0.107867	0.105265	0.250396	0.452448	SP100	6672
ENSG00000067082	1585.81	-0.14749	0.111785	0.135787	0.302045	KLF6	1316
ENSG00000067113	56.3284	0.175372	0.188056	0.214537	0.409853	PLPP1	8611
ENSG00000067141	199.391	0.299123	0.154906	0.0197033	0.074763	NEO1	4756
ENSG00000067167	1337.93	-0.0010812	0.162545	0.993341	0.996837	TRAM1	23471
ENSG00000067177	65.0669	0.253383	0.183687	0.0726465	0.19356	PHKA1	5255
ENSG00000067182	759.419	-0.077261	0.125097	0.47466	0.665627	TNFRSF1A	7132
ENSG00000067191	25.3874	0.372595	0.286891	0.0322665	0.10838	CACNB1	782
ENSG00000067208	479.935	1.06862	0.111947	1.37208e-23	3.22608e-21	EVI5	7813
ENSG00000067221	90.5492	-1.66106	0.254772	2.51189e-12	1.75335e-10	STOML1	9399
ENSG00000067225	13505.3	-0.184646	0.1507	0.137452	0.304484	PKM	5315
ENSG00000067248	608.843	0.043121	0.122391	0.685031	0.815952	DHX29	54505
ENSG00000067334	1978.39	-0.391366	0.0907573	4.42922e-06	7.96685e-05	DNTTIP2	30836
ENSG00000067365	71.6245	-0.130158	0.213057	0.376494	0.578511	METTL22	79091
ENSG00000067369	488.595	0.0363407	0.108476	0.706275	0.83089	TP53BP1	7158
ENSG00000067445	1.5864	0.299967	0.821201	0.0791359	0.20522	TRO	7216
ENSG00000067533	1143.34	0.0559639	0.123575	0.601247	0.759939	RRP15	51018
ENSG00000067560	4901.34	0.0356441	0.0983421	0.687917	0.817927	RHOA	387
ENSG00000067596	206.032	0.00583972	0.120211	0.955596	0.976266	DHX8	1659
ENSG00000067601	4.3628	0.26242	0.448559	0.121016	0.279727	PMS2P4	5382
ENSG00000067606	0.329687	0.0109171	0.54395	0.917561	NA	PRKCZ	5590
ENSG00000067646	57.2649	0.665311	0.36071	0.00191776	0.0125621	ZFY	7544
ENSG00000067704	865.186	0.174427	0.187039	0.215768	0.411106	IARS2	55699
ENSG00000067715	6.12668	0.131801	0.33336	0.369787	0.573	SYT1	6857
ENSG00000067798	279.556	-0.364949	0.184776	0.0111991	0.0491178	NAV3	89795
ENSG00000067829	464.037	-0.492873	0.174261	0.00045873	0.00399474	IDH3G	3421
ENSG00000067836	100.672	-0.165826	0.156154	0.191876	0.380471	ROGDI	79641
ENSG00000067840	0.395078	0.0697602	0.565481	0.532699	NA	PDZD4	57595
ENSG00000067842	0	0	0.713962	NA	NA	ATP2B3	492
ENSG00000067900	2882.86	-0.0408063	0.102869	0.65807	0.799629	ROCK1	6093
ENSG00000067955	988.549	-0.0323037	0.120133	0.757869	0.866044	CBFB	865
ENSG00000067992	80.6573	-0.673943	0.195381	1.25869e-05	0.000199633	PDK3	5165
ENSG00000068001	142.681	0.209934	0.176432	0.126302	0.288282	HYAL2	8692
ENSG00000068024	116.175	0.24683	0.177631	0.074689	0.197317	HDAC4	9759
ENSG00000068028	220.554	-0.180861	0.195661	0.209072	0.403046	RASSF1	11186
ENSG00000068078	59.2323	1.16377	0.369833	1.22829e-05	0.000196439	FGFR3	2261
ENSG00000068079	51.2247	0.289812	0.203504	0.0524083	0.153391	IFI35	3430
ENSG00000068097	224.505	0.102734	0.13404	0.367085	0.57026	HEATR6	63897
ENSG00000068120	440.045	-0.15577	0.141466	0.189457	0.377225	COASY	80347
ENSG00000068137	193.692	0.862298	0.302143	4.56861e-05	0.000580916	PLEKHH3	79990
ENSG00000068305	270.417	-0.107213	0.166112	0.41495	0.612463	MEF2A	4205
ENSG00000068308	516.003	-0.254817	0.133336	0.0266675	0.0942755	OTUD5	55593
ENSG00000068323	429.741	-0.36164	0.194621	0.0145058	0.0595243	TFE3	7030
ENSG00000068354	134.52	-0.243524	0.166128	0.0673902	0.183484	TBC1D25	4943
ENSG00000068366	558.811	-0.105759	0.176905	0.43719	0.633338	ACSL4	2182
ENSG00000068383	525.526	-0.690122	0.159624	2.80441e-07	6.93444e-06	INPP5A	3632
ENSG00000068394	161.795	0.09077	0.162892	0.484754	0.672742	GPKOW	27238
ENSG00000068400	623.703	-0.398699	0.183513	0.00560375	0.0287966	GRIPAP1	56850
ENSG00000068438	393.917	-0.407304	0.139168	0.000708356	0.00569148	FTSJ1	24140
ENSG00000068489	2765.16	-0.621771	0.127192	3.22809e-08	1.03997e-06	PRR11	55771
ENSG00000068615	0	0	0.713962	NA	NA	REEP1	65055
ENSG00000068650	190.893	0.261959	0.149178	0.0354232	0.115819	ATP11A	23250
ENSG00000068654	405.936	0.0494602	0.0974904	0.574142	0.740656	POLR1A	25885
ENSG00000068697	5990.81	-0.173584	0.131341	0.123047	0.283006	LAPTM4A	9741
ENSG00000068724	159.871	-0.439318	0.1436	0.00035981	0.00327371	TTC7A	57217
ENSG00000068745	347.421	0.246016	0.146764	0.0453434	0.137768	IP6K2	51447
ENSG00000068781	0	0	0.713962	NA	NA	STON1-GTF2A1L	286749
ENSG00000068784	233.831	-0.148792	0.145786	0.219579	0.416179	SRBD1	55133
ENSG00000068796	717.148	-0.134049	0.132031	0.234306	0.433545	KIF2A	3796
ENSG00000068831	0.862857	0.139481	0.55877	0.295539	NA	RASGRP2	10235
ENSG00000068878	887.764	-0.217888	0.114372	0.032115	0.107952	PSME4	23198
ENSG00000068885	87.7322	0.163079	0.184016	0.24273	0.443498	IFT80	57560
ENSG00000068903	80.2724	0.0456847	0.149171	0.709894	0.833597	SIRT2	22933
ENSG00000068912	979.157	-0.154655	0.138758	0.186454	0.37294	ERLEC1	27248
ENSG00000068971	45.4851	-0.335293	0.317464	0.0555024	0.160035	PPP2R5B	5526
ENSG00000068976	0.318413	-0.00375972	0.570553	0.969996	NA	PYGM	5837
ENSG00000068985	0	0	0.713962	NA	NA	PAGE1	8712
ENSG00000069011	346.667	0.0994168	0.17104	0.456964	0.649693	PITX1	5307
ENSG00000069018	0	0	0.713962	NA	NA	TRPC7	57113
ENSG00000069020	32.1842	-1.61325	0.36221	1.43679e-07	3.86871e-06	MAST4	375449
ENSG00000069122	0.367302	0.0493375	0.583459	0.633052	NA	ADGRF5	221395
ENSG00000069188	2.16446	0.0228603	0.37882	0.857377	0.921976	SDK2	54549
ENSG00000069206	0	0	0.713962	NA	NA	ADAM7	8756
ENSG00000069248	427.475	-0.126243	0.107955	0.188124	0.375128	NUP133	55746
ENSG00000069275	21055.8	-0.204655	0.108758	0.0356595	0.11645	NUCKS1	64710
ENSG00000069329	2957.8	0.00894257	0.0971026	0.918915	0.95742	VPS35	55737
ENSG00000069345	828.088	-0.0185671	0.107295	0.846007	0.915359	DNAJA2	10294
ENSG00000069399	265.707	0.117684	0.180769	0.392884	0.593472	BCL3	602
ENSG00000069424	87.2691	-0.187047	0.256557	0.228814	0.427337	KCNAB2	8514
ENSG00000069431	37.8719	-4.31252	0.403999	4.00511e-28	1.27801e-25	ABCC9	10060
ENSG00000069482	0	0	0.713962	NA	NA	GAL	51083
ENSG00000069493	8.17748	0.0938551	0.302504	0.517104	0.69943	CLEC2D	29121
ENSG00000069509	198.491	-0.0240239	0.13802	0.836484	0.911057	FUNDC1	139341
ENSG00000069535	0	0	0.713962	NA	NA	MAOB	4129
ENSG00000069667	0	0	0.713962	NA	NA	RORA	6095
ENSG00000069696	12.3839	-0.0253767	0.293085	0.857154	0.921882	DRD4	1815
ENSG00000069702	20.1818	0.25127	0.325774	0.128828	0.291796	TGFBR3	7049
ENSG00000069764	0.104736	0.00572129	0.570939	0.95434	NA	PLA2G10	8399
ENSG00000069812	3.1593	-0.258037	0.473429	0.125223	0.286732	HES2	54626
ENSG00000069849	2124.31	-0.0822357	0.142789	0.49032	0.677101	ATP1B3	483
ENSG00000069869	624.004	0.153051	0.186936	0.276	0.479828	NEDD4	4734
ENSG00000069943	82.6103	0.00684652	0.182044	0.960273	0.978675	PIGB	9488
ENSG00000069956	553.793	0.0884216	0.143648	0.460184	0.653046	MAPK6	5597
ENSG00000069966	373.142	-0.0970822	0.116269	0.340857	0.546562	GNB5	10681
ENSG00000069974	306.778	-0.402592	0.165986	0.00296659	0.0177086	RAB27A	5873
ENSG00000069998	157.606	0.132599	0.250498	0.380816	0.582533	HDHD5	27440
ENSG00000070010	1163.2	-0.446043	0.172814	0.00138216	0.00963775	UFD1	7353
ENSG00000070018	170.12	0.12032	0.164457	0.357768	0.561423	LRP6	4040
ENSG00000070019	0	0	0.713962	NA	NA	GUCY2C	2984
ENSG00000070031	0	0	0.713962	NA	NA	SCT	6343
ENSG00000070047	768.521	-0.367851	0.158332	0.00500718	0.0265452	PHRF1	57661
ENSG00000070061	277.327	0.205642	0.135198	0.0747513	0.197402	ELP1	8518
ENSG00000070081	3837.15	0.50657	0.251155	0.00335487	0.0194559	NUCB2	4925
ENSG00000070087	3126.42	0.360521	0.231341	0.024692	0.0887668	PFN2	5217
ENSG00000070159	304.049	0.340545	0.181304	0.0163946	0.0653802	PTPN3	5774
ENSG00000070182	0.901035	-0.121196	0.582755	0.333388	NA	SPTB	6710
ENSG00000070190	0	0	0.713962	NA	NA	DAPP1	27071
ENSG00000070193	0	0	0.713962	NA	NA	FGF10	2255
ENSG00000070214	2314.27	1.13698	0.200497	1.37315e-10	7.18864e-09	SLC44A1	23446
ENSG00000070269	93.262	0.182383	0.162713	0.162532	0.340263	TMEM260	54916
ENSG00000070366	222.239	-0.130984	0.137023	0.258209	0.461218	SMG6	23293
ENSG00000070367	379.784	0.119974	0.146984	0.324331	0.529761	EXOC5	10640
ENSG00000070371	29.5983	-0.618257	0.345369	0.00274924	0.016657	CLTCL1	8218
ENSG00000070388	1.09025	0.0383292	0.445078	0.751267	NA	FGF22	27006
ENSG00000070404	306.124	-0.538695	0.249553	0.00190664	0.0125136	FSTL3	10272
ENSG00000070413	485.373	-0.196094	0.134915	0.0884338	0.222071	DGCR2	9993
ENSG00000070423	1394.34	-0.206091	0.217177	0.171256	0.352893	RNF126	55658
ENSG00000070444	151.677	0.0145655	0.120108	0.889462	0.941355	MNT	4335
ENSG00000070476	152.779	-0.0463857	0.160987	0.718874	0.838426	ZXDC	79364
ENSG00000070495	638.861	0.00793429	0.145429	0.947601	0.971969	JMJD6	23210
ENSG00000070501	133.374	0.0507349	0.136396	0.660157	0.800511	POLB	5423
ENSG00000070526	0	0	0.713962	NA	NA	ST6GALNAC1	55808
ENSG00000070540	189.2	-0.132261	0.153541	0.291598	0.497137	WIPI1	55062
ENSG00000070601	0.358575	0.0468848	0.582684	0.648733	NA	FRMPD1	22844
ENSG00000070610	169.463	0.0562677	0.153966	0.653578	0.79615	GBA2	57704
ENSG00000070614	2267.7	-0.366511	0.195541	0.0135337	0.0566631	NDST1	3340
ENSG00000070669	400.05	0.638425	0.197565	3.64283e-05	0.000482036	ASNS	440
ENSG00000070718	350.851	0.134462	0.107469	0.159587	0.336076	AP3M2	10947
ENSG00000070729	0.520583	-0.00906835	0.523144	0.933597	NA	CNGB1	1258
ENSG00000070731	1.31782	0.45861	0.931271	0.0376309	NA	ST6GALNAC2	10610
ENSG00000070748	0	0	0.713962	NA	NA	CHAT	1103
ENSG00000070756	33841.8	0.152351	0.160742	0.238657	0.438388	PABPC1	26986
ENSG00000070759	6.79005	0.195499	0.347153	0.212771	0.407691	TESK2	10420
ENSG00000070761	444.109	0.198557	0.294334	0.208709	0.402652	CFAP20	29105
ENSG00000070770	1739.35	-0.0928681	0.133561	0.413607	0.610818	CSNK2A2	1459
ENSG00000070778	62.4611	-0.0272616	0.198635	0.848098	0.916993	PTPN21	11099
ENSG00000070785	387.319	-0.49359	0.13809	3.74255e-05	0.00049078	EIF2B3	8891
ENSG00000070808	0	0	0.713962	NA	NA	CAMK2A	815
ENSG00000070814	2685.48	-0.098248	0.149946	0.425586	0.622064	TCOF1	6949
ENSG00000070831	2656.93	-0.155622	0.117643	0.131339	0.295187	CDC42	998
ENSG00000070882	421.214	-0.10912	0.175348	0.420739	0.617569	OSBPL3	26031
ENSG00000070886	0	0	0.713962	NA	NA	EPHA8	2046
ENSG00000070915	0.0852942	0.00572129	0.570939	0.95434	NA	SLC12A3	6559
ENSG00000070950	299.789	0.000252221	0.115032	0.998012	0.999408	RAD18	56852
ENSG00000070961	1244.41	-0.657735	0.215082	5.81205e-05	0.000716588	ATP2B1	490
ENSG00000070985	0	0	0.713962	NA	NA	TRPM5	29850
ENSG00000071051	258.856	0.28973	0.148512	0.0200462	0.075828	NCK2	8440
ENSG00000071054	3887.71	0.0929938	0.133487	0.412783	0.610525	MAP4K4	9448
ENSG00000071073	15.331	0.0147754	0.296745	0.915978	0.955697	MGAT4A	11320
ENSG00000071082	9242.97	-0.113429	0.154736	0.367778	0.570679	RPL31	6160
ENSG00000071127	3917.84	-0.193001	0.130686	0.0858605	0.217341	WDR1	9948
ENSG00000071189	290.245	0.145166	0.163433	0.266155	0.469961	SNX13	23161
ENSG00000071203	0	0	0.713962	NA	NA	MS4A12	54860
ENSG00000071205	317.218	-0.264329	0.105095	0.00575764	0.0293399	ARHGAP10	79658
ENSG00000071242	13.8372	-0.378172	0.379436	0.0429208	0.132943	RPS6KA2	6196
ENSG00000071243	574.403	-0.208921	0.120659	0.0485389	0.145076	ING3	54556
ENSG00000071246	13.4447	3.50126	0.7508	7.81848e-08	2.29928e-06	VASH1	22846
ENSG00000071282	115.397	-0.0348832	0.130885	0.755339	0.864406	LMCD1	29995
ENSG00000071462	1135.28	0.0612749	0.186809	0.659951	0.800422	BUD23	114049
ENSG00000071537	434.783	-0.16697	0.105743	0.0776564	0.202678	SEL1L	6400
ENSG00000071539	629.953	0.100186	0.151052	0.418817	0.616034	TRIP13	9319
ENSG00000071553	1382.71	-0.243244	0.160206	0.0616892	0.172349	ATP6AP1	537
ENSG00000071564	1636.93	0.229668	0.129138	0.0401092	0.12666	TCF3	6929
ENSG00000071575	18.8964	2.50664	0.531086	7.90475e-08	2.30805e-06	TRIB2	28951
ENSG00000071626	3416.43	-0.212289	0.136308	0.0676696	0.183994	DAZAP1	26528
ENSG00000071655	471.099	-0.0976681	0.171532	0.465577	0.657466	MBD3	53615
ENSG00000071677	0	0	0.713962	NA	NA	PRLH	51052
ENSG00000071794	1484.47	0.423807	0.105598	1.24081e-05	0.000197733	HLTF	6596
ENSG00000071859	925.017	-0.143814	0.181652	0.298795	0.504149	FAM50A	9130
ENSG00000071889	353.804	0.0818527	0.11038	0.402054	0.601175	FAM3A	60343
ENSG00000071894	560.248	-0.121947	0.120438	0.245004	0.445965	CPSF1	29894
ENSG00000071909	0.331462	-0.0308635	0.549257	0.771796	NA	MYO3B	140469
ENSG00000071967	0	0	0.713962	NA	NA	CYBRD1	79901
ENSG00000071991	0	0	0.713962	NA	NA	CDH19	28513
ENSG00000071994	703.44	-0.0100487	0.112198	0.919323	0.957474	PDCD2	5134
ENSG00000072041	0	0	0.713962	NA	NA	SLC6A15	55117
ENSG00000072042	605.163	0.136208	0.130035	0.221551	0.41826	RDH11	51109
ENSG00000072062	443.513	-0.187155	0.169081	0.161555	0.338836	PRKACA	5566
ENSG00000072071	132.171	3.30757	0.251614	8.1875e-41	8.44068e-38	ADGRL1	22859
ENSG00000072080	0.0767983	0.00572129	0.570939	0.95434	NA	SPP2	6694
ENSG00000072110	5050.04	-0.308246	0.178948	0.0279425	0.097726	ACTN1	87
ENSG00000072121	51.0269	-0.101998	0.178623	0.455758	0.649105	ZFYVE26	23503
ENSG00000072133	0.0845468	-0.0292373	0.577366	0.771496	NA	RPS6KA6	27330
ENSG00000072134	155.893	2.05248	0.279611	1.03202e-14	9.87936e-13	EPN2	22905
ENSG00000072135	372.425	-0.0494579	0.133622	0.66347	0.802412	PTPN18	26469
ENSG00000072163	37.202	0.480969	0.268502	0.00649626	0.0321621	LIMS2	55679
ENSG00000072182	0.903235	0.140566	0.561037	0.292347	NA	ASIC4	55515
ENSG00000072195	5.82687	-0.329789	0.502849	0.0743972	0.196855	SPEG	10290
ENSG00000072201	4.22296	0.059444	0.379306	0.649273	0.792997	LNX1	84708
ENSG00000072210	416.359	1.33599	0.197163	2.73532e-13	2.13132e-11	ALDH3A2	224
ENSG00000072274	1797.62	0.0371167	0.178326	0.78522	0.882146	TFRC	7037
ENSG00000072310	98.4498	0.587855	0.255682	0.000944267	0.00711101	SREBF1	6720
ENSG00000072315	0	0	0.713962	NA	NA	TRPC5	7224
ENSG00000072364	1060.73	-0.0605995	0.0991013	0.496995	0.681811	AFF4	27125
ENSG00000072401	151.775	0.134763	0.189656	0.339608	0.545261	UBE2D1	7321
ENSG00000072415	473.794	-0.036011	0.104265	0.699455	0.825419	MPP5	64398
ENSG00000072422	44.302	-1.52108	0.333078	7.97297e-08	2.32291e-06	RHOBTB1	9886
ENSG00000072501	3705.13	-0.101742	0.11685	0.320144	0.525483	SMC1A	8243
ENSG00000072506	902.595	-0.348603	0.11417	0.000734386	0.00585499	HSD17B10	3028
ENSG00000072518	361.016	-0.0944528	0.143424	0.429691	0.626016	MARK2	2011
ENSG00000072571	2447.82	-0.444589	0.141958	0.000272368	0.00264513	HMMR	3161
ENSG00000072609	2.30148	0.0282584	0.363268	0.827446	0.905972	CHFR	55743
ENSG00000072657	0.217883	-0.0559971	0.593902	0.586092	NA	TRHDE	29953
ENSG00000072682	1211.31	-0.513922	0.155659	8.27152e-05	0.000972412	P4HA2	8974
ENSG00000072694	0	0	0.713962	NA	NA	FCGR2B	2213
ENSG00000072736	288.51	-0.0738531	0.112321	0.456233	0.649504	NFATC3	4775
ENSG00000072756	129.204	0.254729	0.143814	0.035794	0.116803	TRNT1	51095
ENSG00000072778	1107.56	-0.212738	0.101116	0.020592	0.0773078	ACADVL	37
ENSG00000072786	335.792	-0.256901	0.194329	0.0771052	0.201947	STK10	6793
ENSG00000072803	383.821	0.395709	0.15638	0.00239039	0.0149143	FBXW11	23291
ENSG00000072818	65.4859	-0.379989	0.195754	0.010664	0.0474342	ACAP1	9744
ENSG00000072832	0.0745519	0.00572129	0.570939	0.95434	NA	CRMP1	1400
ENSG00000072840	121.137	-0.568883	0.387852	0.00702466	0.0341971	EVC	2121
ENSG00000072849	324.412	-0.194041	0.129789	0.0826214	0.211546	DERL2	51009
ENSG00000072858	0	0	0.713962	NA	NA	SIDT1	54847
ENSG00000072864	361.684	-0.374336	0.170616	0.00646764	0.0320797	NDE1	54820
ENSG00000072952	0.775448	-0.14906	0.613607	0.257276	NA	IRAG1	10335
ENSG00000072954	24.0559	0.559202	0.45373	0.0112757	0.0493525	TMEM38A	79041
ENSG00000072958	1079.05	-0.12295	0.136437	0.286909	0.491878	AP1M1	8907
ENSG00000073008	1526.38	0.122006	0.22176	0.410988	0.609171	PVR	5817
ENSG00000073050	253.749	-0.461733	0.181633	0.0013433	0.00945183	XRCC1	7515
ENSG00000073060	907.613	0.283903	0.168006	0.0351019	0.114937	SCARB1	949
ENSG00000073067	0	0	0.713962	NA	NA	CYP2W1	54905
ENSG00000073111	842.179	0.196531	0.205904	0.182559	0.368006	MCM2	4171
ENSG00000073146	0	0	0.713962	NA	NA	MOV10L1	54456
ENSG00000073150	146.524	0.0369021	0.188754	0.791672	0.886086	PANX2	56666
ENSG00000073169	139.501	-0.296877	0.224355	0.0569923	0.16329	SELENOO	83642
ENSG00000073282	0	0	0.713962	NA	NA	TP63	8626
ENSG00000073331	135.696	-0.181372	0.154203	0.150628	0.322776	ALPK1	80216
ENSG00000073350	144.208	-0.00251918	0.182923	0.985409	0.993547	LLGL2	3993
ENSG00000073417	160.737	0.3887	0.19431	0.00881633	0.0408705	PDE8A	5151
ENSG00000073464	124.437	-0.429811	0.252893	0.0113269	0.0495149	CLCN4	1183
ENSG00000073536	132.587	-0.00977309	0.166149	0.940616	0.968343	NLE1	54475
ENSG00000073578	1563.31	0.126698	0.156133	0.317489	0.522854	SDHA	6389
ENSG00000073584	681.045	0.203646	0.128687	0.0670663	0.182985	SMARCE1	6605
ENSG00000073598	0	0	0.713962	NA	NA	FNDC8	54752
ENSG00000073605	44.5079	-0.056678	0.176902	0.676302	0.809919	GSDMB	55876
ENSG00000073614	1223.63	0.0403984	0.110364	0.679574	0.812095	KDM5A	5927
ENSG00000073670	1.02728	0.0829216	0.507	0.498089	NA	ADAM11	4185
ENSG00000073711	287.079	-0.446568	0.266918	0.0104536	0.0466687	PPP2R3A	5523
ENSG00000073712	326.081	-0.818521	0.212975	1.17576e-06	2.4776e-05	FERMT2	10979
ENSG00000073734	0	0	0.713962	NA	NA	ABCB11	8647
ENSG00000073737	1.8337	-0.509997	0.856934	0.03108	0.105398	DHRS9	10170
ENSG00000073754	0.318695	-0.00376125	0.570502	0.969987	NA	CD5L	922
ENSG00000073756	0.209472	0.0184059	0.573346	0.85426	NA	PTGS2	5743
ENSG00000073792	1141.78	-0.703392	0.178749	1.43814e-06	2.9203e-05	IGF2BP2	10644
ENSG00000073803	568.1	0.346992	0.15005	0.00598783	0.0302142	MAP3K13	9175
ENSG00000073849	0	0	0.713962	NA	NA	ST6GAL1	6480
ENSG00000073861	0	0	0.713962	NA	NA	TBX21	30009
ENSG00000073910	1.52526	0.686129	1.13188	0.0162396	0.0649877	FRY	10129
ENSG00000073921	1218.42	-0.271802	0.0843901	0.00063902	0.00523481	PICALM	8301
ENSG00000073969	292.564	-0.0710187	0.141102	0.54801	0.722194	NSF	4905
ENSG00000074047	150.301	1.26804	0.203148	7.00845e-12	4.55958e-10	GLI2	2736
ENSG00000074054	324.754	0.361309	0.164153	0.00702778	0.0341998	CLASP1	23332
ENSG00000074071	2011.3	-0.259543	0.128439	0.0203856	0.0768084	MRPS34	65993
ENSG00000074181	0.0767983	0.00572129	0.570939	0.95434	NA	NOTCH3	4854
ENSG00000074201	600.115	0.124568	0.184925	0.371351	0.57423	CLNS1A	1207
ENSG00000074211	2.69845	1.52675	1.65464	0.00243763	0.0151808	PPP2R2C	5522
ENSG00000074219	5.18576	4.12594	1.37102	1.13286e-05	0.000182483	TEAD2	8463
ENSG00000074266	427.354	-0.0861759	0.185364	0.535353	0.714204	EED	8726
ENSG00000074276	0.0850245	0.00572129	0.570939	0.95434	NA	CDHR2	54825
ENSG00000074317	0	0	0.713962	NA	NA	SNCB	6620
ENSG00000074319	342.338	-0.112574	0.131308	0.315573	0.521171	TSG101	7251
ENSG00000074356	546.606	0.0263562	0.149616	0.830391	0.907439	NCBP3	55421
ENSG00000074370	0	0	0.713962	NA	NA	ATP2A3	489
ENSG00000074410	2484.52	-0.253112	0.234098	0.105476	0.253169	CA12	771
ENSG00000074416	797.882	-2.21787	0.177985	7.64367e-37	5.69113e-34	MGLL	11343
ENSG00000074527	116.208	1.72139	0.320749	2.26491e-09	9.63628e-08	NTN4	59277
ENSG00000074582	202.191	-0.0762564	0.126069	0.483062	0.671577	BCS1L	617
ENSG00000074590	288.832	0.019187	0.159331	0.880873	0.936718	NUAK1	9891
ENSG00000074603	592	0.0465241	0.105328	0.620798	0.773361	DPP8	54878
ENSG00000074621	85.0088	-0.631542	0.20692	7.15296e-05	0.000859766	SLC24A1	9187
ENSG00000074657	136.222	0.0555985	0.164887	0.670568	0.806439	ZNF532	55205
ENSG00000074660	4.61652	0.79524	0.898148	0.00957414	0.0436852	SCARF1	8578
ENSG00000074695	5339.32	-0.203079	0.126763	0.0647063	0.178346	LMAN1	3998
ENSG00000074696	2542	0.369256	0.0955793	3.46981e-05	0.000465489	HACD3	51495
ENSG00000074706	1.16606	0.134221	0.522581	0.31834	NA	IPCEF1	26034
ENSG00000074755	122.467	0.0720969	0.163388	0.57938	0.744473	ZZEF1	23140
ENSG00000074771	0	0	0.713962	NA	NA	NOX3	50508
ENSG00000074800	27009.1	-0.452047	0.174668	0.00128928	0.00912301	ENO1	2023
ENSG00000074803	0	0	0.713962	NA	NA	SLC12A1	6557
ENSG00000074842	2886.28	-0.455601	0.196225	0.0024791	0.0153962	MYDGF	56005
ENSG00000074855	244.437	-0.0349826	0.217243	0.810264	0.896044	ANO8	57719
ENSG00000074935	36.0027	0.0288488	0.216161	0.842844	0.914121	TUBE1	51175
ENSG00000074964	197.738	-0.97126	0.259807	1.35522e-06	2.79855e-05	ARHGEF10L	55160
ENSG00000074966	2.29164	0.103861	0.38168	0.450714	0.644592	TXK	7294
ENSG00000075035	0	0	0.713962	NA	NA	WSCD2	9671
ENSG00000075043	0.382453	0.0115393	0.536105	0.914007	NA	KCNQ2	3785
ENSG00000075073	0.538018	0.05039	0.539565	0.650669	NA	TACR2	6865
ENSG00000075089	129.761	-0.0414789	0.1425	0.727519	0.844247	ACTR6	64431
ENSG00000075131	218.907	0.309239	0.118136	0.00343821	0.0198701	TIPIN	54962
ENSG00000075142	1362.59	0.133594	0.152522	0.284683	0.489447	SRI	6717
ENSG00000075151	856.012	-0.0150008	0.163234	0.908047	0.952316	EIF4G3	8672
ENSG00000075188	266.422	0.00987516	0.211992	0.945637	0.970847	NUP37	79023
ENSG00000075213	87.4762	-0.0152178	0.159358	0.905394	0.950575	SEMA3A	10371
ENSG00000075218	1248.19	-0.200908	0.17677	0.143424	0.31321	GTSE1	51512
ENSG00000075223	618.663	-1.31704	0.175779	1.59926e-15	1.72849e-13	SEMA3C	10512
ENSG00000075234	119.107	-0.0768237	0.202368	0.592961	0.754386	TTC38	55020
ENSG00000075239	569.411	0.37079	0.220798	0.0186788	0.0717289	ACAT1	38
ENSG00000075240	23.2503	1.69183	0.631498	5.30553e-05	0.000659599	GRAMD4	23151
ENSG00000075275	235.841	0.208928	0.145835	0.0864108	0.218053	CELSR1	9620
ENSG00000075290	0	0	0.713962	NA	NA	WNT8B	7479
ENSG00000075292	796.206	0.148439	0.137049	0.200528	0.391362	ZNF638	27332
ENSG00000075303	178.064	0.640675	0.192297	2.49384e-05	0.000354051	SLC25A40	55972
ENSG00000075336	396.435	0.274429	0.131392	0.0161151	0.0645487	TIMM21	29090
ENSG00000075340	5.37961	2.12753	1.79347	0.000902271	0.00686669	ADD2	119
ENSG00000075388	0	0	0.713962	NA	NA	FGF4	2249
ENSG00000075391	482.45	-0.0693394	0.119884	0.507065	0.690337	RASAL2	9462
ENSG00000075399	83.4216	-0.112292	0.181994	0.416255	0.613646	VPS9D1	9605
ENSG00000075407	747.956	0.207817	0.101808	0.0243771	0.0880369	ZNF37A	7587
ENSG00000075413	489.224	-0.0413532	0.124249	0.700671	0.826275	MARK3	4140
ENSG00000075415	2721.54	-0.184932	0.155379	0.144897	0.315376	SLC25A3	5250
ENSG00000075420	866.502	-0.0201616	0.160127	0.875242	0.932951	FNDC3B	64778
ENSG00000075426	846.019	0.0222434	0.0933126	0.793162	0.886869	FOSL2	2355
ENSG00000075429	0	0	0.713962	NA	NA	CACNG5	27091
ENSG00000075461	0	0	0.713962	NA	NA	CACNG4	27092
ENSG00000075539	613.134	-0.0734759	0.124568	0.495174	0.680745	FRYL	285527
ENSG00000075568	523.34	-0.129977	0.125181	0.229535	0.428271	TMEM131	23505
ENSG00000075618	2994.35	-1.86672	0.311142	7.40057e-11	4.09845e-09	FSCN1	6624
ENSG00000075624	8453.98	-0.28954	0.173049	0.0348488	0.114331	ACTB	60
ENSG00000075643	255.151	-0.388382	0.115589	0.000199448	0.00202807	MOCOS	55034
ENSG00000075651	72.0764	0.0448962	0.176918	0.740759	0.853845	PLD1	5337
ENSG00000075673	0	0	0.713962	NA	NA	ATP12A	479
ENSG00000075702	134.762	0.140658	0.186868	0.315972	0.521542	WDR62	284403
ENSG00000075711	883.039	0.0844066	0.107936	0.378603	0.580546	DLG1	1739
ENSG00000075785	2108.23	0.0755788	0.0880133	0.346867	0.551973	RAB7A	7879
ENSG00000075790	2147.97	-0.343655	0.120165	0.00138077	0.00963302	BCAP29	55973
ENSG00000075826	69.1257	-0.322169	0.234068	0.0435381	0.134107	SEC31B	25956
ENSG00000075856	750.482	-0.0192551	0.103806	0.835943	0.910764	SART3	9733
ENSG00000075884	0.302898	-0.0747993	0.60901	0.478144	NA	ARHGAP15	55843
ENSG00000075886	0	0	0.713962	NA	NA	TUBA3D	113457
ENSG00000075891	135.449	0.296445	0.438715	0.0925501	0.229951	PAX2	5076
ENSG00000075914	470.877	-0.271954	0.1367	0.0204622	0.0769887	EXOSC7	23016
ENSG00000075945	152.835	-0.041739	0.153251	0.738417	0.851951	KIFAP3	22920
ENSG00000075975	149.201	0.192786	0.191902	0.177593	0.361553	MKRN2	23609
ENSG00000076003	744.925	0.44127	0.112993	1.66531e-05	0.000254325	MCM6	4175
ENSG00000076043	1474.45	-0.449177	0.133279	0.000117033	0.00129949	REXO2	25996
ENSG00000076053	117.989	0.185654	0.201638	0.203295	0.395323	RBM7	10179
ENSG00000076067	142.733	0.0443714	0.157221	0.726841	0.843788	RBMS2	5939
ENSG00000076108	1095.96	0.429277	0.132463	0.000216469	0.00217965	BAZ2A	11176
ENSG00000076201	442.453	-0.31965	0.162318	0.0158369	0.0637757	PTPN23	25930
ENSG00000076242	285.22	-0.137926	0.144272	0.251394	0.453456	MLH1	4292
ENSG00000076248	394.414	0.150258	0.16785	0.257447	0.460201	UNG	7374
ENSG00000076258	16.4913	-0.297594	0.269699	0.0719506	0.192241	FMO4	2329
ENSG00000076321	220.272	-0.0673909	0.124925	0.532527	0.712268	KLHL20	27252
ENSG00000076344	0.78655	0.142482	0.623862	0.26597	NA	RGS11	8786
ENSG00000076351	0.785645	0.146832	0.626831	0.25634	NA	SLC46A1	113235
ENSG00000076356	8.86584	-1.23905	0.940964	0.00193411	0.0126382	PLXNA2	5362
ENSG00000076382	535.441	0.0984568	0.114169	0.326865	0.532455	SPAG5	10615
ENSG00000076513	519.865	-0.780568	0.391047	0.000819607	0.00640091	ANKRD13A	88455
ENSG00000076554	908.095	-0.0144706	0.173574	0.914207	0.955636	TPD52	7163
ENSG00000076555	32.9088	1.67927	0.433191	1.40313e-06	2.86549e-05	ACACB	32
ENSG00000076604	224.833	-0.0609923	0.12648	0.575863	0.741874	TRAF4	9618
ENSG00000076641	487.397	-0.388285	0.110573	0.000116254	0.00129297	PAG1	55824
ENSG00000076650	215.718	0.235879	0.136743	0.0434337	0.133874	GPATCH1	55094
ENSG00000076662	231.263	0.479756	0.124626	1.47088e-05	0.000228744	ICAM3	3385
ENSG00000076685	496.859	0.181338	0.157713	0.15671	0.33179	NT5C2	22978
ENSG00000076706	153.548	-6.40885	0.386749	6.36408e-63	1.42152e-59	MCAM	4162
ENSG00000076716	92.4852	-1.16846	0.192896	1.56433e-11	9.7061e-10	GPC4	2239
ENSG00000076770	0	0	0.713962	NA	NA	MBNL3	55796
ENSG00000076826	61.7669	-0.156088	0.206062	0.286161	0.491084	CAMSAP3	57662
ENSG00000076864	2.41539	-0.0698551	0.392917	0.593022	0.754386	RAP1GAP	5909
ENSG00000076924	34.1429	0.0494251	0.213081	0.73379	0.848658	XAB2	56949
ENSG00000076928	99.8234	-0.141561	0.188521	0.31489	0.520364	ARHGEF1	9138
ENSG00000076928	99.8234	-0.141561	0.188521	0.31489	0.520364	ARHGEF1	100505585
ENSG00000076944	88.0774	-0.224456	0.233942	0.147296	0.318335	STXBP2	6813
ENSG00000076984	461.614	0.0120776	0.189003	0.931101	0.963126	MAP2K7	5609
ENSG00000077009	0	0	0.713962	NA	NA	NMRK2	27231
ENSG00000077044	880.416	-0.115522	0.112318	0.243706	0.444964	DGKD	8527
ENSG00000077063	54.6405	-1.02889	0.392579	7.40123e-05	0.000883271	CTTNBP2	83992
ENSG00000077080	0	0	0.713962	NA	NA	ACTL6B	51412
ENSG00000077092	0.473651	0.0365974	0.538177	0.737264	NA	RARB	5915
ENSG00000077097	893.381	0.0820932	0.121723	0.437642	0.633684	TOP2B	7155
ENSG00000077147	2676.13	-0.0597461	0.0756363	0.394373	0.594598	TM9SF3	56889
ENSG00000077150	461.316	0.0563687	0.159221	0.659733	0.800302	NFKB2	4791
ENSG00000077152	570.567	0.246707	0.222578	0.107992	0.257619	UBE2T	29089
ENSG00000077157	103.406	-0.158643	0.166426	0.229816	0.428312	PPP1R12B	4660
ENSG00000077232	1557.52	-0.233198	0.118972	0.0265618	0.0940506	DNAJC10	54431
ENSG00000077235	369.89	-0.0398426	0.180934	0.771434	0.873609	GTF3C1	2975
ENSG00000077238	377.806	0.031874	0.127114	0.770985	0.873287	IL4R	3566
ENSG00000077254	740.509	-0.0193373	0.122075	0.85544	0.920896	USP33	23032
ENSG00000077264	6.96944	-2.01074	1.10275	0.000346792	0.00318038	PAK3	5063
ENSG00000077274	0	0	0.713962	NA	NA	CAPN6	827
ENSG00000077279	0.436892	-0.0957751	0.631012	0.378574	NA	DCX	1641
ENSG00000077312	570.156	-0.158369	0.13987	0.178705	0.36299	SNRPA	6626
ENSG00000077327	0.182003	-0.0164219	0.572804	0.869739	NA	SPAG6	9576
ENSG00000077348	249.358	-0.0264625	0.125644	0.807375	0.894546	EXOSC5	56915
ENSG00000077380	3735.03	-0.289861	0.115044	0.00501407	0.0265712	DYNC1I2	1781
ENSG00000077420	1973.6	-0.165503	0.11485	0.102166	0.247331	APBB1IP	54518
ENSG00000077454	15.8154	0.357143	0.463611	0.0588614	0.166813	LRCH4	4034
ENSG00000077458	199.94	0.126909	0.157578	0.31953	0.524976	FAM76B	143684
ENSG00000077463	193.825	-0.206829	0.193758	0.150753	0.322952	SIRT6	51548
ENSG00000077498	0	0	0.713962	NA	NA	TYR	7299
ENSG00000077514	545.556	0.154807	0.138902	0.186356	0.37288	POLD3	10714
ENSG00000077522	0	0	0.713962	NA	NA	ACTN2	88
ENSG00000077549	3411.4	-0.126053	0.174868	0.352228	0.556486	CAPZB	832
ENSG00000077585	19.0016	0.0865837	0.246836	0.560238	0.731477	GPR137B	7107
ENSG00000077616	0.0852942	0.00572129	0.570939	0.95434	NA	NAALAD2	10003
ENSG00000077684	840.522	0.321727	0.119393	0.00256975	0.0158168	JADE1	79960
ENSG00000077713	122.742	0.348345	0.215097	0.0246615	0.0887048	SLC25A43	203427
ENSG00000077721	768.895	-0.0988269	0.172845	0.462179	0.654651	UBE2A	7319
ENSG00000077782	1092.98	0.569788	0.190601	0.00014352	0.00154	FGFR1	2260
ENSG00000077800	0	0	0.713962	NA	NA	FKBP6	8468
ENSG00000077935	0	0	0.713962	NA	NA	SMC1B	27127
ENSG00000077942	0.947438	-0.0332319	0.461088	0.779387	NA	FBLN1	2192
ENSG00000077943	0	0	0.713962	NA	NA	ITGA8	8516
ENSG00000077984	0.481789	-0.0358069	0.533435	0.744145	NA	CST7	8530
ENSG00000078018	81.1007	2.37543	0.38555	3.63126e-11	2.14388e-09	MAP2	4133
ENSG00000078043	240.152	0.213909	0.13987	0.0707863	0.190096	PIAS2	9063
ENSG00000078053	58.9038	-3.73948	0.259946	1.9791e-48	2.41126e-45	AMPH	273
ENSG00000078061	200.715	-0.342113	0.173649	0.0134545	0.0564022	ARAF	369
ENSG00000078070	111.814	0.0696732	0.168364	0.59849	0.758222	MCCC1	56922
ENSG00000078081	0	0	0.713962	NA	NA	LAMP3	27074
ENSG00000078098	0.720332	0.165775	0.621649	0.225296	NA	FAP	2191
ENSG00000078114	45.6569	-0.478865	0.357411	0.0145831	0.0597317	NEBL	10529
ENSG00000078124	308.749	0.332245	0.139751	0.00564182	0.0288925	ACER3	55331
ENSG00000078140	2076.02	0.224731	0.134074	0.0506161	0.149715	UBE2K	3093
ENSG00000078142	247.85	-0.0232937	0.121887	0.826078	0.905241	PIK3C3	5289
ENSG00000078177	131.424	0.324588	0.183752	0.0228776	0.0839096	N4BP2	55728
ENSG00000078237	198.787	0.170042	0.195608	0.236769	0.436295	TIGAR	57103
ENSG00000078246	371.687	0.0987866	0.112792	0.320418	0.525685	TULP3	7289
ENSG00000078269	986.194	0.120511	0.195022	0.397892	0.597752	SYNJ2	8871
ENSG00000078295	0.0845468	-0.0292373	0.577366	0.771496	NA	ADCY2	108
ENSG00000078304	776.078	0.132683	0.107794	0.1662	0.345174	PPP2R5C	5527
ENSG00000078328	0	0	0.713962	NA	NA	RBFOX1	54715
ENSG00000078369	4825.19	-0.349141	0.102138	0.000213517	0.00215316	GNB1	2782
ENSG00000078399	685.602	0.407208	0.13694	0.000613944	0.00506032	HOXA9	3205
ENSG00000078401	196.316	0.0356143	0.132601	0.752712	0.862135	EDN1	1906
ENSG00000078403	349.909	0.0307121	0.134837	0.788423	0.883926	MLLT10	8028
ENSG00000078487	142.414	-0.500846	0.185725	0.0006284	0.00515727	ZCWPW1	55063
ENSG00000078549	0	0	0.713962	NA	NA	ADCYAP1R1	117
ENSG00000078579	0	0	0.713962	NA	NA	FGF20	26281
ENSG00000078589	0	0	0.713962	NA	NA	P2RY10	27334
ENSG00000078596	0	0	0.713962	NA	NA	ITM2A	9452
ENSG00000078618	1588.36	-0.0442519	0.119154	0.670707	0.806534	NRDC	4898
ENSG00000078668	901.768	-0.0356731	0.113963	0.722443	0.841138	VDAC3	7419
ENSG00000078674	1339.3	0.196195	0.10302	0.0349487	0.114575	PCM1	5108
ENSG00000078687	44.7304	0.729164	0.291005	0.000231348	0.00229328	TNRC6C	57690
ENSG00000078699	188.407	0.283073	0.126495	0.0107686	0.0477809	CBFA2T2	9139
ENSG00000078725	44.7208	0.269171	0.325903	0.108833	0.258844	BRINP1	1620
ENSG00000078747	341.6	-0.134399	0.182874	0.332688	0.537774	ITCH	83737
ENSG00000078795	0	0	0.713962	NA	NA	PKD2L2	27039
ENSG00000078804	34.1132	0.314726	0.277798	0.0609388	0.17068	TP53INP2	58476
ENSG00000078808	3114.75	-0.386032	0.146933	0.00198751	0.0128866	SDF4	51150
ENSG00000078814	1.32341	-0.0573738	0.427816	0.64683	NA	MYH7B	57644
ENSG00000078898	0	0	0.713962	NA	NA	BPIFB2	80341
ENSG00000078900	27.858	-0.194151	0.273849	0.216159	0.411617	TP73	7161
ENSG00000078902	358.704	-0.46766	0.14153	0.000124848	0.00137036	TOLLIP	54472
ENSG00000078967	117.386	-0.327176	0.151286	0.00980974	0.0445018	UBE2D4	51619
ENSG00000079101	1.54532	0.202984	0.666546	0.165208	0.344236	CLUL1	27098
ENSG00000079102	1.04278	-0.693723	1.20654	0.0153251	NA	RUNX1T1	862
ENSG00000079112	0.487291	-0.0612406	0.575663	0.570122	NA	CDH17	1015
ENSG00000079134	315.41	0.30395	0.170341	0.0256369	0.0914202	THOC1	9984
ENSG00000079150	59.6278	-0.656756	0.30123	0.000849598	0.0065737	FKBP7	51661
ENSG00000079156	303.286	-0.21965	0.139455	0.0631668	0.175308	OSBPL6	114880
ENSG00000079215	8.49852	-0.39695	0.491117	0.0451047	0.137229	SLC1A3	6507
ENSG00000079246	5864.03	-0.246701	0.110227	0.012887	0.0545865	XRCC5	7520
ENSG00000079257	39.6067	-0.380453	0.286015	0.0291999	0.100938	LXN	56925
ENSG00000079263	8.7641	-2.72579	0.590813	1.25094e-07	3.42844e-06	SP140	11262
ENSG00000079277	316.883	-0.563763	0.191681	0.000176187	0.00181915	MKNK1	8569
ENSG00000079308	75.8659	-7.47842	0.57485	2.58642e-40	2.47594e-37	TNS1	7145
ENSG00000079313	127.83	-0.0186215	0.194191	0.895057	0.944011	REXO1	57455
ENSG00000079332	1282.11	-0.192185	0.0896836	0.0200605	0.0758369	SAR1A	56681
ENSG00000079335	16.1855	0.0480903	0.257484	0.742765	0.855145	CDC14A	8556
ENSG00000079337	34.1334	-1.84136	0.407776	1.37436e-07	3.72104e-06	RAPGEF3	10411
ENSG00000079385	2.0424	0.571368	0.990749	0.0243228	0.087911	CEACAM1	634
ENSG00000079387	421.355	0.13734	0.153322	0.273141	0.476832	SENP1	29843
ENSG00000079393	0.0845468	-0.0292373	0.577366	0.771496	NA	DUSP13	51207
ENSG00000079432	212.612	0.00304533	0.146323	0.979959	0.99053	CIC	23152
ENSG00000079435	9.40967	0.0371292	0.275388	0.796757	0.887968	LIPE	3991
ENSG00000079459	398.944	-0.0535977	0.105199	0.568203	0.73719	FDFT1	2222
ENSG00000079462	457.703	-0.0136587	0.125836	0.899985	0.947476	PAFAH1B3	5050
ENSG00000079482	23.768	-0.77403	0.381755	0.000769356	0.00607596	OPHN1	4983
ENSG00000079557	0.0852942	0.00572129	0.570939	0.95434	NA	AFM	173
ENSG00000079616	745.243	-0.176059	0.144782	0.145166	0.315625	KIF22	3835
ENSG00000079689	0	0	0.713962	NA	NA	SCGN	10590
ENSG00000079691	339.891	0.318941	0.24104	0.0478327	0.14338	CARMIL1	55604
ENSG00000079739	412.552	-0.33109	0.15475	0.0100694	0.0453528	PGM1	5236
ENSG00000079785	2855.13	-0.736491	0.138954	1.39457e-09	6.02904e-08	DDX1	1653
ENSG00000079805	1871.41	0.0078157	0.148447	0.94909	0.972457	DNM2	1785
ENSG00000079819	5260.28	-0.0809356	0.113679	0.418727	0.616034	EPB41L2	2037
ENSG00000079841	0	0	0.713962	NA	NA	RIMS1	22999
ENSG00000079931	242.478	-0.235521	0.227519	0.126524	0.288479	MOXD1	26002
ENSG00000079950	335.031	0.0429518	0.10589	0.649381	0.793057	STX7	8417
ENSG00000079974	100.5	-0.259612	0.231143	0.0961449	0.236125	RABL2B	11158
ENSG00000079999	720.68	-0.0163631	0.102832	0.859209	0.922982	KEAP1	9817
ENSG00000080007	0	0	0.713962	NA	NA	DDX43	55510
ENSG00000080031	13.0211	2.04129	0.857939	0.000103878	0.0011798	PTPRH	5794
ENSG00000080166	0.404012	0.00955614	0.56197	0.925339	NA	DCT	1638
ENSG00000080189	671.563	0.0619331	0.116334	0.543901	0.719155	SLC35C2	51006
ENSG00000080200	372.583	-0.077096	0.152555	0.536303	0.714893	CRYBG3	131544
ENSG00000080224	9.35114	0.177748	0.354377	0.246992	0.448171	EPHA6	285220
ENSG00000080293	0.0852942	0.00572129	0.570939	0.95434	NA	SCTR	6344
ENSG00000080298	54.9572	0.280702	0.224626	0.0708542	0.190122	RFX3	5991
ENSG00000080345	3898.81	0.328309	0.097344	0.000285026	0.00273437	RIF1	55183
ENSG00000080371	638.756	0.00637095	0.129611	0.954293	0.975399	RAB21	23011
ENSG00000080493	143.694	0.405051	0.198814	0.00715736	0.0346793	SLC4A4	8671
ENSG00000080503	1627.71	-0.299854	0.099597	0.00111971	0.00815565	SMARCA2	6595
ENSG00000080511	0	0	0.713962	NA	NA	RDH8	50700
ENSG00000080546	120.058	0.858503	0.341753	0.000142031	0.00152524	SESN1	27244
ENSG00000080561	22.3169	0.0655523	0.246616	0.657242	0.799016	MID2	11043
ENSG00000080572	0.213959	-0.0164219	0.572804	0.869739	NA	DNAAF6	139212
ENSG00000080573	0	0	0.713962	NA	NA	COL5A3	50509
ENSG00000080603	240.259	0.331	0.170667	0.0155504	0.0627729	SRCAP	10847
ENSG00000080608	2845.29	0.104656	0.112117	0.290122	0.495566	PUM3	9933
ENSG00000080618	0	0	0.713962	NA	NA	CPB2	1361
ENSG00000080644	0	0	0.713962	NA	NA	CHRNA3	1136
ENSG00000080709	0	0	0.713962	NA	NA	KCNN2	3781
ENSG00000080802	390.571	0.141789	0.120669	0.177509	0.361531	CNOT4	4850
ENSG00000080815	230.31	-0.0449828	0.136622	0.697012	0.823971	PSEN1	5663
ENSG00000080819	126.776	-0.00187256	0.173203	0.988864	0.995076	CPOX	1371
ENSG00000080822	203.12	0.057174	0.212886	0.694194	0.822051	CLDND1	56650
ENSG00000080823	840.593	0.0253586	0.204888	0.859897	0.923203	MOK	5891
ENSG00000080824	37692.6	-0.248914	0.142304	0.0386377	0.123419	HSP90AA1	3320
ENSG00000080839	722.524	-0.108349	0.116247	0.287718	0.492843	RBL1	5933
ENSG00000080845	913.215	-0.204944	0.166218	0.122188	0.281562	DLGAP4	22839
ENSG00000080854	0	0	0.713962	NA	NA	IGSF9B	22997
ENSG00000080910	0	0	0.713962	NA	NA	CFHR2	3080
ENSG00000080947	24.2284	0.136359	0.232314	0.36426	0.568116	CROCCP3	114819
ENSG00000080986	1272.26	-0.43612	0.113487	2.23668e-05	0.000324065	NDC80	10403
ENSG00000081014	119.974	0.131781	0.191713	0.352501	0.556616	AP4E1	23431
ENSG00000081019	265.102	0.141758	0.138453	0.224821	0.422588	RSBN1	54665
ENSG00000081026	409.131	-0.00784846	0.15651	0.950581	0.973238	MAGI3	260425
ENSG00000081041	8.13342	0.0860725	0.3019	0.550314	0.724247	CXCL2	2920
ENSG00000081051	31.3322	-2.16511	0.638146	8.13528e-06	0.000135272	AFP	174
ENSG00000081052	0	0	0.713962	NA	NA	COL4A4	1286
ENSG00000081059	137.858	-1.22482	0.249913	1.00675e-08	3.69657e-07	TCF7	6932
ENSG00000081087	448.872	0.0271954	0.108398	0.777857	0.878057	OSTM1	28962
ENSG00000081138	0.0969781	-0.0292373	0.577366	0.771496	NA	CDH7	1005
ENSG00000081148	0.224072	0.0312543	0.57831	0.756474	NA	IMPG2	50939
ENSG00000081154	947.737	0.156303	0.121883	0.14069	0.308748	PCNP	57092
ENSG00000081177	28.1775	0.0522206	0.248677	0.722748	0.841302	EXD2	55218
ENSG00000081181	5.00518	0.213532	0.43569	0.1778	0.36181	ARG2	384
ENSG00000081189	34.3148	-0.888574	0.302142	3.16937e-05	0.000432105	MEF2C	4208
ENSG00000081237	0.0845468	-0.0292373	0.577366	0.771496	NA	PTPRC	5788
ENSG00000081248	0	0	0.713962	NA	NA	CACNA1S	779
ENSG00000081277	0	0	0.713962	NA	NA	PKP1	5317
ENSG00000081307	261.228	0.163904	0.139106	0.162499	0.340263	UBA5	79876
ENSG00000081320	215.842	-0.0781666	0.183491	0.571958	0.739448	STK17B	9262
ENSG00000081377	189.535	0.157175	0.218768	0.292009	0.497538	CDC14B	8555
ENSG00000081386	68.9478	0.174731	0.204772	0.233042	0.431983	ZNF510	22869
ENSG00000081479	0	0	0.713962	NA	NA	LRP2	4036
ENSG00000081665	60.5208	-0.160312	0.184453	0.251215	0.453195	ZNF506	440515
ENSG00000081692	145.82	-0.14084	0.129176	0.204045	0.396033	JMJD4	65094
ENSG00000081721	201.237	0.274619	0.175201	0.0464728	0.140245	DUSP12	11266
ENSG00000081760	349.222	-0.2241	0.169602	0.0956379	0.235164	AACS	65985
ENSG00000081791	292.887	-0.0871026	0.137808	0.45364	0.647641	DELE1	9812
ENSG00000081800	0	0	0.713962	NA	NA	SLC13A1	6561
ENSG00000081803	38.5615	-0.00748065	0.197212	0.957961	0.977508	CADPS2	93664
ENSG00000081818	0.0850245	0.00572129	0.570939	0.95434	NA	PCDHB4	56131
ENSG00000081842	0	0	0.713962	NA	NA	PCDHA6	56142
ENSG00000081853	0.441731	0.0781694	0.569108	0.491354	NA	PCDHGA2	56113
ENSG00000081870	852.965	-0.0893008	0.171389	0.504274	0.687726	HSPB11	51668
ENSG00000081913	106.862	-0.369079	0.192513	0.0121932	0.0522667	PHLPP1	23239
ENSG00000081923	128.772	1.1046	0.522101	0.00030623	0.00289611	ATP8B1	5205
ENSG00000081985	0.271682	0.0312543	0.57831	0.756474	NA	IL12RB2	3595
ENSG00000082014	366.421	0.00220163	0.198672	0.987652	0.99455	SMARCD3	6604
ENSG00000082068	375.504	-0.0254578	0.158817	0.842088	0.913893	WDR70	55100
ENSG00000082074	0.588037	0.0110612	0.549928	0.915617	NA	FYB1	2533
ENSG00000082126	30.8371	0.0759086	0.265156	0.60627	0.764225	MPP4	58538
ENSG00000082146	91.0015	0.340645	0.195877	0.0213099	0.079222	STRADB	55437
ENSG00000082153	1531.86	0.0890897	0.213644	0.542221	0.718067	BZW1	9689
ENSG00000082175	0	0	0.713962	NA	NA	PGR	5241
ENSG00000082196	10.609	0.237054	0.321329	0.146744	0.317732	C1QTNF3	114899
ENSG00000082212	372.828	0.255127	0.162248	0.0521979	0.153084	ME2	4200
ENSG00000082213	394.434	0.170039	0.118134	0.100838	0.244735	C5orf22	55322
ENSG00000082258	231.052	0.022817	0.159934	0.858874	0.922816	CCNT2	905
ENSG00000082269	137.426	0.444806	0.221698	0.00554471	0.028608	FAM135A	57579
ENSG00000082293	0	0	0.713962	NA	NA	COL19A1	1310
ENSG00000082397	11.1223	-1.39902	0.969695	0.00123401	0.00882034	EPB41L3	23136
ENSG00000082438	341.696	-0.0872711	0.175862	0.519681	0.701386	COBLL1	22837
ENSG00000082458	49.3598	1.3029	0.311888	2.95753e-07	7.28618e-06	DLG3	1741
ENSG00000082482	1.95753	1.05378	1.39658	0.00615977	0.0309032	KCNK2	3776
ENSG00000082497	343.036	-0.195138	0.169407	0.145191	0.315629	SERTAD4	56256
ENSG00000082512	57.1421	0.114092	0.229717	0.444053	0.638911	TRAF5	7188
ENSG00000082515	446.125	-0.0651908	0.120107	0.533455	0.71287	MRPL22	29093
ENSG00000082516	293.122	-0.0381232	0.143725	0.750225	0.860431	GEMIN5	25929
ENSG00000082556	0.0745519	0.00572129	0.570939	0.95434	NA	OPRK1	4986
ENSG00000082641	719.347	-0.0624367	0.0919138	0.45484	0.648348	NFE2L1	4779
ENSG00000082684	159.85	1.41949	0.324162	1.53269e-07	4.08373e-06	SEMA5B	54437
ENSG00000082701	449.219	-0.204435	0.121921	0.0553773	0.159777	GSK3B	2932
ENSG00000082781	2739.27	-0.800799	0.183969	1.28316e-07	3.50241e-06	ITGB5	3693
ENSG00000082805	886.34	-0.234617	0.143494	0.0522061	0.153084	ERC1	23085
ENSG00000082898	1134.23	-0.351628	0.112293	0.000559661	0.00471142	XPO1	7514
ENSG00000082929	0	0	0.713962	NA	NA	LINC01587	10141
ENSG00000082996	216.694	0.329393	0.149337	0.00874033	0.0406329	RNF13	11342
ENSG00000083067	0.339682	-0.0236457	0.573105	0.814591	NA	TRPM3	80036
ENSG00000083093	97.2237	0.0364795	0.209087	0.800733	0.890264	PALB2	79728
ENSG00000083097	22.7828	-0.0426193	0.232422	0.771865	0.873671	DOP1A	23033
ENSG00000083099	587.633	-0.00701121	0.14706	0.954037	0.975261	LYRM2	57226
ENSG00000083123	39.624	1.26965	0.37483	5.58647e-06	9.77414e-05	BCKDHB	594
ENSG00000083168	517.318	-0.0301686	0.126006	0.781502	0.880142	KAT6A	7994
ENSG00000083223	678.616	0.0931066	0.13327	0.411648	0.609602	TUT7	79670
ENSG00000083290	1.66914	0.604476	1.08891	0.0210314	0.0784915	ULK2	9706
ENSG00000083307	0.193488	-0.0512618	0.590534	0.616352	NA	GRHL2	79977
ENSG00000083312	1995.34	-0.0257491	0.164891	0.843752	0.914514	TNPO1	3842
ENSG00000083444	1448.36	-0.454509	0.161797	0.000677689	0.00550114	PLOD1	5351
ENSG00000083454	1.28046	0.000339159	0.420729	0.997772	NA	P2RX5	5026
ENSG00000083457	280.801	0.204738	0.148699	0.0971725	0.237951	ITGAE	3682
ENSG00000083520	578.855	-0.151466	0.120172	0.148661	0.320521	DIS3	22894
ENSG00000083535	168.994	-0.0788445	0.205146	0.584957	0.748448	PIBF1	10464
ENSG00000083544	101.247	0.122694	0.168774	0.355691	0.55957	TDRD3	81550
ENSG00000083635	226.464	0.0850604	0.133178	0.452993	0.647012	NUFIP1	26747
ENSG00000083642	1193.32	0.0585874	0.106287	0.536203	0.714893	PDS5B	23047
ENSG00000083720	406.579	-0.663007	0.142984	7.82326e-08	2.29928e-06	OXCT1	5019
ENSG00000083750	25.1401	0.307945	0.265484	0.062718	0.174315	RRAGB	10325
ENSG00000083782	0	0	0.713962	NA	NA	EPYC	1833
ENSG00000083799	402.69	-0.0207714	0.118371	0.841071	0.913381	CYLD	1540
ENSG00000083807	24.2331	0.0419008	0.224049	0.774858	0.876046	SLC27A5	10998
ENSG00000083812	50.3537	-0.309768	0.188443	0.0318066	0.107211	ZNF324	25799
ENSG00000083814	0	0	0.713962	NA	NA	ZNF671	79891
ENSG00000083817	19.7929	-0.15436	0.236952	0.308797	0.51436	ZNF416	55659
ENSG00000083828	20.0387	-0.0589182	0.244641	0.689619	0.819278	ZNF586	54807
ENSG00000083838	51.0454	-0.305593	0.200044	0.0397728	0.125993	ZNF446	55663
ENSG00000083844	235.05	0.564332	0.141976	3.91716e-06	7.16204e-05	ZNF264	9422
ENSG00000083845	7957.96	-0.482683	0.151184	0.000159179	0.00167846	RPS5	6193
ENSG00000083857	179.825	0.385383	0.216464	0.0139105	0.0577713	FAT1	2195
ENSG00000083896	1321.15	0.0326201	0.0949285	0.704706	0.8297	YTHDC1	91746
ENSG00000083937	491.251	0.150566	0.109434	0.121308	0.280111	CHMP2B	25978
ENSG00000084070	236.956	-0.157594	0.122993	0.140297	0.30829	SMAP2	64744
ENSG00000084072	177.72	0.141504	0.12933	0.202348	0.394168	PPIE	10450
ENSG00000084073	532.111	-0.225195	0.117966	0.0308657	0.104884	ZMPSTE24	10269
ENSG00000084090	3067.88	0.0012793	0.133647	0.991024	0.996219	STARD7	56910
ENSG00000084092	273.651	0.0339024	0.128879	0.75931	0.866878	NOA1	84273
ENSG00000084093	1621.21	0.0474478	0.0994025	0.596056	0.756328	REST	5978
ENSG00000084110	0.465513	0.0365948	0.513043	0.745536	NA	HAL	3034
ENSG00000084112	185.128	0.565147	0.190678	0.000161981	0.00170265	SSH1	54434
ENSG00000084207	5649.18	-0.0691254	0.129402	0.533201	0.712794	GSTP1	2950
ENSG00000084234	9985.36	-0.305598	0.114663	0.00307077	0.018066	APLP2	334
ENSG00000084444	12.1755	0.101292	0.277561	0.494173	0.680109	FAM234B	57613
ENSG00000084453	0.209472	0.0184059	0.573346	0.85426	NA	SLCO1A2	6579
ENSG00000084463	1417.77	-0.171543	0.151553	0.168746	0.348949	WBP11	51729
ENSG00000084623	1481.62	-0.381782	0.14816	0.0023542	0.0147297	EIF3I	8668
ENSG00000084628	0.31359	0.0513177	0.563495	0.633418	NA	NKAIN1	79570
ENSG00000084636	8.22001	-1.20208	0.784493	0.00123819	0.00884081	COL16A1	1307
ENSG00000084652	917.249	-0.0685829	0.128459	0.534148	0.713582	TXLNA	200081
ENSG00000084674	0	0	0.713962	NA	NA	APOB	338
ENSG00000084676	293.757	0.304337	0.137873	0.0102423	0.0459396	NCOA1	8648
ENSG00000084693	217.763	0.0800401	0.148613	0.51362	0.696428	AGBL5	60509
ENSG00000084710	79.5263	4.84845	0.524142	8.22931e-22	1.59839e-19	EFR3B	22979
ENSG00000084731	120.522	0.00787105	0.190639	0.955217	0.976069	KIF3C	3797
ENSG00000084733	1477.59	0.195431	0.128174	0.077652	0.202678	RAB10	10890
ENSG00000084734	3.42785	-1.12145	1.05013	0.00375084	0.0212733	GCKR	2646
ENSG00000084754	1980.2	-0.0995318	0.134059	0.382243	0.583997	HADHA	3030
ENSG00000084764	67.5554	-0.100664	0.197606	0.481244	0.67023	MAPRE3	22924
ENSG00000084774	694.708	-0.159613	0.106956	0.0944631	0.233467	CAD	790
ENSG00000085063	2269.23	-0.719948	0.138587	2.78754e-09	1.15661e-07	CD59	966
ENSG00000085117	1308.47	-0.170921	0.312382	0.267534	0.471025	CD82	3732
ENSG00000085185	91.8169	0.292781	0.183887	0.0392948	0.124794	BCORL1	63035
ENSG00000085224	2221.05	0.108538	0.0947874	0.205606	0.398256	ATRX	546
ENSG00000085231	360.079	0.197152	0.167668	0.138762	0.306424	AK6	102157402
ENSG00000085265	0.326824	-0.0786475	0.612668	0.458262	NA	FCN1	2219
ENSG00000085274	94.9428	0.297288	0.177204	0.0327656	0.109353	MYNN	55892
ENSG00000085276	142.634	-1.92259	0.161996	8.77289e-34	5.34428e-31	MECOM	2122
ENSG00000085365	305.45	0.169109	0.123619	0.115366	0.270397	SCAMP1	9522
ENSG00000085377	223.418	0.167189	0.160441	0.195952	0.385631	PREP	5550
ENSG00000085382	36.6584	0.240135	0.269895	0.135363	0.301363	HACE1	57531
ENSG00000085415	298.186	0.0315748	0.186601	0.820319	0.90225	SEH1L	81929
ENSG00000085433	85.803	-0.12664	0.193925	0.373604	0.575985	WDR47	22911
ENSG00000085449	388.388	0.204229	0.169773	0.128215	0.290799	WDFY1	57590
ENSG00000085465	3.89053	0.028127	0.317165	0.837245	0.911275	OVGP1	5016
ENSG00000085491	1196.14	0.204675	0.16932	0.126807	0.288793	SLC25A24	29957
ENSG00000085511	284.556	0.0738165	0.138711	0.527338	0.70738	MAP3K4	4216
ENSG00000085514	4.65779	0.019716	0.302317	0.887362	0.940336	PILRA	29992
ENSG00000085552	2.09363	0.13508	0.482819	0.325359	0.530792	IGSF9	57549
ENSG00000085563	159.303	-0.859737	0.405099	0.0004562	0.00397787	ABCB1	5243
ENSG00000085644	82.2012	-0.326838	0.192973	0.0256694	0.0914952	ZNF213	7760
ENSG00000085662	3890.59	-1.10211	0.141333	6.71975e-17	8.65943e-15	AKR1B1	231
ENSG00000085719	1277.48	-0.075436	0.131804	0.502427	0.686184	CPNE3	8895
ENSG00000085721	689.909	-0.0436835	0.201768	0.760266	0.867599	RRN3	54700
ENSG00000085733	2248.79	0.347993	0.189233	0.0167266	0.0662442	CTTN	2017
ENSG00000085741	0	0	0.713962	NA	NA	WNT11	7481
ENSG00000085760	1412.44	-0.147584	0.112942	0.138862	0.306486	MTIF2	4528
ENSG00000085788	163.622	1.30469	0.161318	1.50068e-17	2.03153e-15	DDHD2	23259
ENSG00000085831	2.36197	0.0818274	0.389953	0.53828	0.716246	TTC39A	22996
ENSG00000085832	290.686	-0.632799	0.144708	3.57881e-07	8.61098e-06	EPS15	2060
ENSG00000085840	160.43	-0.0998329	0.152637	0.423643	0.620103	ORC1	4998
ENSG00000085871	106.747	0.0606004	0.205175	0.674051	0.808886	MGST2	4258
ENSG00000085872	314.381	0.0835419	0.132505	0.459403	0.6524	CHERP	10523
ENSG00000085978	293.853	-0.177156	0.123818	0.0997594	0.24291	ATG16L1	55054
ENSG00000085982	607.141	-0.360027	0.134486	0.00209886	0.0134075	USP40	55230
ENSG00000085998	436.924	-0.0432548	0.10399	0.642013	0.787969	POMGNT1	55624
ENSG00000085999	153.632	0.190592	0.271845	0.223485	0.421247	RAD54L	8438
ENSG00000086015	312.573	-0.436729	0.136091	0.000225937	0.00225299	MAST2	23139
ENSG00000086061	2706.16	-0.153065	0.145817	0.20681	0.399772	DNAJA1	3301
ENSG00000086062	1627.25	-0.224909	0.158274	0.0810229	0.208741	B4GALT1	2683
ENSG00000086065	881.56	-0.0482697	0.193148	0.732201	0.847625	CHMP5	51510
ENSG00000086102	466.809	-0.267042	0.112153	0.00813854	0.0383519	NFX1	4799
ENSG00000086159	0	0	0.713962	NA	NA	AQP6	363
ENSG00000086189	113.256	0.129957	0.150425	0.293467	0.499151	DIMT1	27292
ENSG00000086200	121.896	0.243284	0.160691	0.0621436	0.173113	IPO11	51194
ENSG00000086205	0	0	0.713962	NA	NA	FOLH1	2346
ENSG00000086232	1938.11	-0.0843585	0.116416	0.408423	0.606973	EIF2AK1	27102
ENSG00000086288	0	0	0.713962	NA	NA	NME8	51314
ENSG00000086289	1308.27	0.313414	0.214174	0.0413159	0.129315	EPDR1	54749
ENSG00000086300	556.346	-0.0859053	0.150121	0.486241	0.674178	SNX10	29887
ENSG00000086475	853.2	0.322446	0.107739	0.00104631	0.00772601	SEPHS1	22929
ENSG00000086504	273.93	-0.160481	0.223715	0.285206	0.490105	MRPL28	10573
ENSG00000086506	0	0	0.713962	NA	NA	HBQ1	3049
ENSG00000086544	60.7487	-0.106411	0.162391	0.412182	0.610088	ITPKC	80271
ENSG00000086548	0	0	0.713962	NA	NA	CEACAM6	4680
ENSG00000086570	0.159099	-0.0164219	0.572804	0.869739	NA	FAT2	2196
ENSG00000086589	802.207	-0.0568768	0.123617	0.595418	0.7559	RBM22	55696
ENSG00000086598	913.923	-0.0282633	0.148927	0.81778	0.900779	TMED2	10959
ENSG00000086619	122.604	0.177504	0.179638	0.198764	0.389052	ERO1B	56605
ENSG00000086666	482.994	0.0980717	0.147265	0.42077	0.617569	ZFAND6	54469
ENSG00000086696	0	0	0.713962	NA	NA	HSD17B2	3294
ENSG00000086712	651.783	0.0460548	0.157498	0.717215	0.837803	TXLNG	55787
ENSG00000086717	0.0767983	0.00572129	0.570939	0.95434	NA	PPEF1	5475
ENSG00000086730	11.6979	1.11051	0.901228	0.0027514	0.0166625	LAT2	7462
ENSG00000086758	977.211	0.094232	0.151871	0.448551	0.642802	HUWE1	10075
ENSG00000086827	270.197	-0.267133	0.159842	0.040463	0.127576	ZW10	9183
ENSG00000086848	67.4491	0.416356	0.21464	0.00799206	0.0378066	ALG9	79796
ENSG00000086967	0	0	0.713962	NA	NA	MYBPC2	4606
ENSG00000086991	0	0	0.713962	NA	NA	NOX4	50507
ENSG00000087008	296.705	-0.797009	0.18067	9.88417e-08	2.77129e-06	ACOX3	8310
ENSG00000087053	556.268	-0.913112	0.126895	3.86438e-15	3.89401e-13	MTMR2	8898
ENSG00000087074	471.639	0.00444015	0.120957	0.966395	0.982151	PPP1R15A	23645
ENSG00000087076	2.41752	1.00892	1.27052	0.00668764	0.0328427	HSD17B14	51171
ENSG00000087077	2619.79	-0.162523	0.125456	0.134441	0.300095	TRIP6	7205
ENSG00000087085	1.44177	0.0603695	0.412559	0.63511	0.78366	ACHE	43
ENSG00000087086	9012.62	0.284268	0.14645	0.0211689	0.0788509	FTL	2512
ENSG00000087087	1939.31	-0.258675	0.123146	0.0170198	0.0672068	SRRT	51593
ENSG00000087088	293.119	0.0533511	0.28756	0.709613	0.833573	BAX	581
ENSG00000087095	160.185	-0.100238	0.149914	0.416229	0.613646	NLK	51701
ENSG00000087111	543.654	-0.406096	0.216339	0.00982317	0.0445241	PIGS	94005
ENSG00000087116	49.9111	0.446021	0.215899	0.00483428	0.0258639	ADAMTS2	9509
ENSG00000087128	0.0983567	0.00572129	0.570939	0.95434	NA	TMPRSS11E	28983
ENSG00000087152	468.765	-0.233988	0.156424	0.0676874	0.184005	ATXN7L3	56970
ENSG00000087157	202.52	-0.138086	0.168096	0.297976	0.503273	PGS1	9489
ENSG00000087191	2512.4	-0.334479	0.14828	0.0074967	0.0359338	PSMC5	5705
ENSG00000087206	356.416	0.086984	0.168546	0.511464	0.694211	UIMC1	51720
ENSG00000087237	0.159576	0.0184059	0.573346	0.85426	NA	CETP	1071
ENSG00000087245	106.86	-1.37239	0.365269	1.63406e-06	3.25888e-05	MMP2	4313
ENSG00000087250	0	0	0.713962	NA	NA	MT3	4504
ENSG00000087253	285.11	0.457141	0.280692	0.0104603	0.0466828	LPCAT2	54947
ENSG00000087258	0	0	0.713962	NA	NA	GNAO1	2775
ENSG00000087263	787.676	-0.0167547	0.144886	0.889345	0.941321	OGFOD1	55239
ENSG00000087266	316.949	-0.298348	0.1274	0.00762512	0.0363948	SH3BP2	6452
ENSG00000087269	1540.69	-0.164219	0.0992555	0.0670864	0.183003	NOP14	8602
ENSG00000087274	1195.36	0.220915	0.124376	0.0419562	0.130828	ADD1	118
ENSG00000087299	85.4839	0.409013	0.220835	0.0100709	0.0453528	L2HGDH	79944
ENSG00000087301	59.781	0.167904	0.201458	0.248257	0.449657	TXNDC16	57544
ENSG00000087302	817.472	-0.105755	0.0985192	0.233003	0.431968	RTRAF	51637
ENSG00000087303	13.8817	-1.45115	0.822541	0.000566522	0.00475186	NID2	22795
ENSG00000087338	348.47	0.405755	0.119827	0.000159167	0.00167846	GMCL1	64395
ENSG00000087365	3580.31	-0.208527	0.126971	0.058342	0.165841	SF3B2	10992
ENSG00000087448	655.446	0.211249	0.141318	0.0764128	0.200761	KLHL42	57542
ENSG00000087460	6346.59	0.429095	0.235271	0.00906158	0.0417762	GNAS	2778
ENSG00000087470	712.584	0.00754281	0.117679	0.941688	0.968862	DNM1L	10059
ENSG00000087494	26.6358	0.120998	0.329309	0.406037	0.605118	PTHLH	5744
ENSG00000087495	0	0	0.713962	NA	NA	PHACTR3	116154
ENSG00000087502	889.508	0.118474	0.175697	0.382848	0.584123	ERGIC2	51290
ENSG00000087510	3.24664	-4.6786	1.20017	1.00109e-06	2.16746e-05	TFAP2C	7022
ENSG00000087586	3645.41	-0.202957	0.110663	0.0399037	0.126219	AURKA	6790
ENSG00000087589	0.646798	-0.0420498	0.498447	0.715581	NA	CASS4	57091
ENSG00000087842	295.675	0.266958	0.166904	0.0461966	0.139695	PIR	8544
ENSG00000087884	362.846	0.168442	0.169047	0.206836	0.399772	AAMDC	28971
ENSG00000087903	117.58	0.10265	0.171705	0.44351	0.63849	RFX2	5990
ENSG00000087995	119.403	0.149057	0.174054	0.271022	0.474796	METTL2A	339175
ENSG00000088002	0.62147	0.117938	0.597238	0.335608	NA	SULT2B1	6820
ENSG00000088035	139.519	-0.0604295	0.143735	0.613843	0.770292	ALG6	29929
ENSG00000088038	95.5625	0.109444	0.149386	0.373717	0.576054	CNOT3	4849
ENSG00000088053	2.42823	0.494943	0.865805	0.0332015	0.110168	GP6	51206
ENSG00000088179	132.375	0.645474	0.18976	1.85768e-05	0.000275711	PTPN4	5775
ENSG00000088205	4064.31	-0.0431007	0.141699	0.716245	0.837327	DDX18	8886
ENSG00000088247	8167.03	-0.169666	0.168836	0.203279	0.395323	KHSRP	8570
ENSG00000088256	1920.94	-0.00347999	0.154979	0.977942	0.989683	GNA11	2767
ENSG00000088280	21.1355	0.208409	0.245927	0.181095	0.365903	ASAP3	55616
ENSG00000088298	59.2321	0.818969	0.339085	0.000215458	0.0021711	EDEM2	55741
ENSG00000088298	59.2321	0.818969	0.339085	0.000215458	0.0021711	EDEM2	111089941
ENSG00000088305	60.1973	-0.409805	0.247306	0.0142465	0.0588023	DNMT3B	1789
ENSG00000088320	0	0	0.713962	NA	NA	REM1	28954
ENSG00000088325	4994.81	-0.299004	0.119914	0.00511718	0.0269894	TPX2	22974
ENSG00000088356	918.544	-0.406465	0.168463	0.00296869	0.0177086	PDRG1	81572
ENSG00000088367	487.052	0.855018	0.197366	1.18004e-07	3.2608e-06	EPB41L1	2036
ENSG00000088386	0	0	0.713962	NA	NA	SLC15A1	6564
ENSG00000088387	75.299	0.138023	0.19307	0.332002	0.537183	DOCK9	23348
ENSG00000088448	434.726	0.344238	0.168644	0.0113965	0.049735	ANKRD10	55608
ENSG00000088451	48.122	0.161722	0.197829	0.262137	0.465196	TGDS	23483
ENSG00000088538	12.9594	0.414689	0.373896	0.0299721	0.102707	DOCK3	1795
ENSG00000088543	15.9239	0.823874	0.526067	0.00217225	0.0137831	C3orf18	51161
ENSG00000088682	268.628	-0.0488941	0.154044	0.696619	0.823724	COQ9	57017
ENSG00000088726	0.530736	-0.000374914	0.480779	0.997388	NA	TMEM40	55287
ENSG00000088727	339.38	0.178283	0.167191	0.179105	0.363582	KIF9	64147
ENSG00000088756	13.2285	-1.8746	0.515599	3.5629e-06	6.57431e-05	ARHGAP28	79822
ENSG00000088766	276.029	0.325437	0.228703	0.0398248	0.126118	CRLS1	54675
ENSG00000088782	0	0	0.713962	NA	NA	DEFB127	140850
ENSG00000088808	51.0387	-0.246677	0.186724	0.0828592	0.212045	PPP1R13B	23368
ENSG00000088812	132.225	0.0801219	0.195927	0.573026	0.739927	ATRN	8455
ENSG00000088826	170.257	0.147711	0.128589	0.181479	0.366293	SMOX	54498
ENSG00000088827	0.0845468	-0.0292373	0.577366	0.771496	NA	SIGLEC1	6614
ENSG00000088832	2321.09	-0.220213	0.132961	0.0538116	0.156473	FKBP1A	2280
ENSG00000088833	749.088	0.084969	0.108219	0.376478	0.578511	NSFL1C	55968
ENSG00000088836	2.85417	0.186104	0.460981	0.218618	0.414943	SLC4A11	83959
ENSG00000088854	109.491	0.414999	0.166657	0.00227424	0.0143163	C20orf194	25943
ENSG00000088876	44.669	0.0461266	0.19167	0.742902	0.855211	ZNF343	79175
ENSG00000088881	1.42599	0.380744	0.776883	0.0569102	0.163181	EBF4	57593
ENSG00000088882	0	0	0.713962	NA	NA	CPXM1	56265
ENSG00000088888	720.074	0.134193	0.114924	0.18419	0.370006	MAVS	57506
ENSG00000088899	16.6988	-0.429222	0.352719	0.0238667	0.0866365	LZTS3	9762
ENSG00000088926	0	0	0.713962	NA	NA	F11	2160
ENSG00000088930	1561.54	-0.206139	0.107866	0.0331937	0.110168	XRN2	22803
ENSG00000088970	51.4094	0.263928	0.189808	0.0664587	0.181846	KIZ	55857
ENSG00000088986	4110.45	-0.130944	0.0965168	0.133254	0.298093	DYNLL1	8655
ENSG00000088992	3.39091	1.16893	1.44322	0.00478888	0.0256722	TESC	54997
ENSG00000089006	840.369	-0.130595	0.0993576	0.144166	0.314411	SNX5	27131
ENSG00000089009	1524.62	-0.0516698	0.12082	0.62336	0.775604	RPL6	6128
ENSG00000089012	0.596215	0.107467	0.589059	0.370354	NA	SIRPG	55423
ENSG00000089022	292.656	0.256372	0.189804	0.0742772	0.196654	MAPKAPK5	8550
ENSG00000089041	2.56787	-0.0164447	0.344878	0.900693	0.947942	P2RX7	5027
ENSG00000089048	2310.29	-0.0476894	0.146922	0.694844	0.822423	ESF1	51575
ENSG00000089050	118.884	0.18745	0.16909	0.160921	0.337981	RBBP9	10741
ENSG00000089053	1059.69	0.0462464	0.0847688	0.552366	0.725647	ANAPC5	51433
ENSG00000089057	137.385	0.758054	0.18454	4.842e-07	1.13251e-05	SLC23A2	9962
ENSG00000089060	108.72	-0.0606557	0.139268	0.604548	0.762843	SLC8B1	80024
ENSG00000089063	359.957	0.346156	0.212441	0.0246819	0.088754	TMEM230	29058
ENSG00000089091	41.0701	0.736645	0.503977	0.00356805	0.0204765	DZANK1	55184
ENSG00000089094	271.893	0.0116875	0.145401	0.92287	0.959229	KDM2B	84678
ENSG00000089101	0.0852942	0.00572129	0.570939	0.95434	NA	CFAP61	26074
ENSG00000089116	0	0	0.713962	NA	NA	LHX5	64211
ENSG00000089123	47.6626	0.307276	0.243177	0.0564204	0.162159	TASP1	55617
ENSG00000089127	29.7293	1.15496	0.567179	0.000361462	0.00328206	OAS1	4938
ENSG00000089154	849.663	-0.134928	0.116784	0.187542	0.374134	GCN1	10985
ENSG00000089157	2875.13	0.084324	0.18384	0.542591	0.718273	RPLP0	6175
ENSG00000089159	1455.44	0.0315419	0.146598	0.794979	0.887415	PXN	5829
ENSG00000089163	2.44984	0.0249064	0.388058	0.843494	0.914514	SIRT4	23409
ENSG00000089169	0	0	0.713962	NA	NA	RPH3A	22895
ENSG00000089177	319.732	0.0832994	0.13901	0.476362	0.666897	KIF16B	55614
ENSG00000089195	640.309	-0.136441	0.165087	0.298597	0.504067	TRMT6	51605
ENSG00000089199	0.0852942	0.00572129	0.570939	0.95434	NA	CHGB	1114
ENSG00000089220	6317.8	0.0330508	0.128565	0.764757	0.870131	PEBP1	5037
ENSG00000089225	0	0	0.713962	NA	NA	TBX5	6910
ENSG00000089234	152.568	-0.226352	0.151705	0.0710789	0.190634	BRAP	8315
ENSG00000089248	1446.82	-0.148692	0.143393	0.214559	0.409853	ERP29	10961
ENSG00000089250	0.153597	0.0184059	0.573346	0.85426	NA	NOS1	4842
ENSG00000089280	6369.91	-0.0087363	0.108883	0.928081	0.961798	FUS	2521
ENSG00000089289	466.015	-0.304996	0.125672	0.00589519	0.0298254	IGBP1	3476
ENSG00000089327	498.378	-0.113396	0.174724	0.402021	0.601175	FXYD5	53827
ENSG00000089335	100.12	0.457976	0.165574	0.000745594	0.00592321	ZNF302	55900
ENSG00000089351	464.762	-0.0111962	0.179096	0.934587	0.965046	GRAMD1A	57655
ENSG00000089356	0.996021	0.180754	0.667955	0.189685	NA	FXYD3	5349
ENSG00000089472	0	0	0.713962	NA	NA	HEPH	9843
ENSG00000089486	326.074	-0.114589	0.137748	0.324229	0.529658	CDIP1	29965
ENSG00000089505	0.463182	-0.0246803	0.508858	0.825535	NA	CMTM1	113540
ENSG00000089558	0	0	0.713962	NA	NA	KCNH4	23415
ENSG00000089597	1887.5	0.0231921	0.153881	0.853158	0.919947	GANAB	23193
ENSG00000089639	40.7465	-0.0387662	0.203697	0.787091	0.883393	GMIP	51291
ENSG00000089682	365.182	0.108296	0.108546	0.260798	0.464015	RBM41	55285
ENSG00000089685	3153.91	0.0439077	0.0957695	0.612508	0.769482	BIRC5	332
ENSG00000089692	7.26601	0.208376	0.3341	0.190696	0.378679	LAG3	3902
ENSG00000089693	1723.44	-0.170217	0.136298	0.141149	0.309516	MLF2	8079
ENSG00000089723	57.8482	-0.398326	0.272804	0.0212888	0.0791902	OTUB2	78990
ENSG00000089737	1411.5	-0.166668	0.124847	0.1235	0.283658	DDX24	57062
ENSG00000089775	50.7881	0.117058	0.217986	0.427914	0.624322	ZBTB25	7597
ENSG00000089818	87.5534	0.164144	0.194255	0.25159	0.453688	NECAP1	25977
ENSG00000089820	2.44901	0.471323	0.847726	0.0368204	0.119083	ARHGAP4	393
ENSG00000089847	0.752912	-0.161289	0.535421	0.253956	NA	ANKRD24	170961
ENSG00000089876	144.555	0.284603	0.171323	0.0368234	0.119083	DHX32	55760
ENSG00000089902	311.647	0.040844	0.129633	0.713223	0.835327	RCOR1	23186
ENSG00000089916	402.132	0.0763836	0.128901	0.489784	0.67664	GPATCH2L	55668
ENSG00000090006	173.203	-0.0152501	0.197158	0.914426	0.955654	LTBP4	8425
ENSG00000090013	795.602	0.0163733	0.147098	0.892945	0.942822	BLVRB	645
ENSG00000090020	133.938	-0.566775	0.186343	0.000124226	0.00136534	SLC9A1	6548
ENSG00000090054	105.085	0.0285	0.202644	0.84228	0.913953	SPTLC1	10558
ENSG00000090060	1336.25	-0.0107363	0.116009	0.91612	0.955697	PAPOLA	10914
ENSG00000090061	357.976	-0.0987231	0.115405	0.329819	0.534942	CCNK	8812
ENSG00000090097	465.145	0.188339	0.205359	0.200294	0.391076	PCBP4	57060
ENSG00000090104	0	0	0.713962	NA	NA	RGS1	5996
ENSG00000090238	11.7288	-1.14099	0.534143	0.000278812	0.00269466	YPEL3	83719
ENSG00000090263	1320.49	-0.438203	0.11637	2.97953e-05	0.000410397	MRPS33	51650
ENSG00000090266	4115.67	-0.261969	0.12924	0.0198462	0.0751775	NDUFB2	4708
ENSG00000090273	1483.15	-0.306596	0.158592	0.0186699	0.071715	NUDC	10726
ENSG00000090316	913.979	0.0679095	0.0973432	0.439342	0.634762	MAEA	10296
ENSG00000090339	466.415	-0.72405	0.188515	1.87783e-06	3.70099e-05	ICAM1	3383
ENSG00000090372	189.191	0.197224	0.158068	0.124589	0.285669	STRN4	29888
ENSG00000090376	0	0	0.713962	NA	NA	IRAK3	11213
ENSG00000090382	0	0	0.713962	NA	NA	LYZ	4069
ENSG00000090402	0	0	0.713962	NA	NA	SI	6476
ENSG00000090432	308.09	-0.371333	0.197481	0.0128791	0.0545701	MUL1	79594
ENSG00000090447	110.118	-0.0738637	0.146923	0.543505	0.718892	TFAP4	7023
ENSG00000090470	355.123	-0.0520894	0.137177	0.653018	0.795686	PDCD7	10081
ENSG00000090487	839.438	0.226092	0.118079	0.0303527	0.103637	SPG21	51324
ENSG00000090512	0.267567	-0.00375262	0.570792	0.970037	NA	FETUB	26998
ENSG00000090520	892.466	-0.141651	0.110131	0.14677	0.317732	DNAJB11	51726
ENSG00000090530	912.154	-1.07793	0.148037	3.08111e-15	3.17639e-13	P3H2	55214
ENSG00000090534	0	0	0.713962	NA	NA	THPO	7066
ENSG00000090539	0	0	0.713962	NA	NA	CHRD	8646
ENSG00000090554	0.385169	0.0533181	0.585227	0.608027	NA	FLT3LG	2323
ENSG00000090565	293.14	-0.201554	0.155726	0.113192	0.266328	RAB11FIP3	9727
ENSG00000090581	297.629	-0.00133161	0.228691	0.992744	0.99661	GNPTG	84572
ENSG00000090612	216.1	0.188895	0.156296	0.138122	0.305513	ZNF268	10795
ENSG00000090615	1295.35	-0.0044694	0.138591	0.969463	0.984149	GOLGA3	2802
ENSG00000090621	4693.72	-0.115283	0.194113	0.417501	0.614739	PABPC4	8761
ENSG00000090659	0	0	0.713962	NA	NA	CD209	30835
ENSG00000090661	0.196713	0.0184059	0.573346	0.85426	NA	CERS4	79603
ENSG00000090674	22.6791	0.0287534	0.226646	0.844396	0.914602	MCOLN1	57192
ENSG00000090686	1989.94	-0.335887	0.14654	0.00680006	0.0332856	USP48	84196
ENSG00000090776	21.6867	0.213606	0.258517	0.175266	0.358067	EFNB1	1947
ENSG00000090857	759.694	-0.167458	0.161103	0.196392	0.386213	PDPR	55066
ENSG00000090861	1677.33	-0.0838185	0.140291	0.476523	0.667053	AARS1	16
ENSG00000090863	1774.33	-0.42886	0.164261	0.00147297	0.0101286	GLG1	2734
ENSG00000090889	1243.26	-0.0887953	0.112701	0.371527	0.574237	KIF4A	24137
ENSG00000090905	1354.94	-0.219102	0.12092	0.0391928	0.124647	TNRC6A	27327
ENSG00000090924	105.065	-0.171537	0.167189	0.19584	0.385631	PLEKHG2	64857
ENSG00000090932	0	0	0.713962	NA	NA	DLL3	10683
ENSG00000090971	25.6646	0.433509	0.276354	0.0137836	0.0574937	NAT14	57106
ENSG00000090975	110.355	0.378747	0.203472	0.0125979	0.0536671	PITPNM2	57605
ENSG00000090989	516.364	-0.0661226	0.120903	0.529778	0.709512	EXOC1	55763
ENSG00000091009	363.807	-0.104504	0.15312	0.403317	0.602257	RBM27	54439
ENSG00000091010	0	0	0.713962	NA	NA	POU4F3	5459
ENSG00000091039	1436.67	0.0928333	0.135531	0.41884	0.616034	OSBPL8	114882
ENSG00000091073	716.196	-0.187271	0.213533	0.209148	0.403136	DTX2	113878
ENSG00000091106	0	0	0.713962	NA	NA	NLRC4	58484
ENSG00000091127	344.949	0.238259	0.166017	0.0732314	0.19485	PUS7	54517
ENSG00000091128	0.486154	0.0353852	0.537112	0.745634	NA	LAMB4	22798
ENSG00000091129	28.9001	-2.40896	0.399495	8.14619e-11	4.47439e-09	NRCAM	4897
ENSG00000091136	2664	-0.632299	0.181266	1.48627e-05	0.000230544	LAMB1	3912
ENSG00000091137	3.74164	0.181507	0.392489	0.234622	0.43395	SLC26A4	5172
ENSG00000091138	0	0	0.713962	NA	NA	SLC26A3	1811
ENSG00000091140	937.946	-0.330054	0.118366	0.00186149	0.0122774	DLD	1738
ENSG00000091157	93.6588	-0.0242611	0.164388	0.852418	0.919631	WDR7	23335
ENSG00000091164	777.135	-0.0232874	0.109371	0.810513	0.896171	TXNL1	9352
ENSG00000091181	0	0	0.713962	NA	NA	IL5RA	3568
ENSG00000091262	0.149104	0.0184059	0.573346	0.85426	NA	ABCC6	368
ENSG00000091317	1770.77	0.132127	0.141322	0.264756	0.468401	CMTM6	54918
ENSG00000091409	397.198	0.275401	0.2252	0.0762097	0.200385	ITGA6	3655
ENSG00000091428	0	0	0.713962	NA	NA	RAPGEF4	11069
ENSG00000091436	1913.96	-0.212924	0.0999502	0.0192927	0.0734756	MAP3K20	51776
ENSG00000091482	0.612214	0.145698	0.598639	0.269256	NA	SMPX	23676
ENSG00000091483	697.375	0.0907889	0.188543	0.517034	0.69943	FH	2271
ENSG00000091490	332.696	-5.04461	0.348002	6.22418e-49	8.34164e-46	SEL1L3	23231
ENSG00000091513	0.643849	0.0958875	0.602079	0.400637	NA	TF	7018
ENSG00000091527	1529.3	-0.13978	0.119711	0.180896	0.365611	CDV3	55573
ENSG00000091536	0.541918	0.0986668	0.581933	0.403168	NA	MYO15A	51168
ENSG00000091542	649.007	0.505678	0.175501	0.00034971	0.00319919	ALKBH5	54890
ENSG00000091583	0.169094	-0.0495727	0.589336	0.627464	NA	APOH	350
ENSG00000091592	237.092	0.116362	0.154539	0.355178	0.558839	NLRP1	22861
ENSG00000091622	106.074	-0.0274233	0.304751	0.84366	0.914514	PITPNM3	83394
ENSG00000091640	865.039	-0.694504	0.203701	1.27474e-05	0.000201226	SPAG7	9552
ENSG00000091651	877.101	0.218811	0.163037	0.0954618	0.234982	ORC6	23594
ENSG00000091656	315.079	-0.244254	0.349149	0.138739	0.306424	ZFHX4	79776
ENSG00000091664	0	0	0.713962	NA	NA	SLC17A6	57084
ENSG00000091704	0	0	0.713962	NA	NA	CPA1	1357
ENSG00000091732	436.663	-0.409309	0.16027	0.00201521	0.0130347	ZC3HC1	51530
ENSG00000091831	0	0	0.713962	NA	NA	ESR1	2099
ENSG00000091844	63.334	0.226901	0.23671	0.144539	0.314924	RGS17	26575
ENSG00000091879	0	0	0.713962	NA	NA	ANGPT2	285
ENSG00000091947	276.143	0.333129	0.141367	0.00591139	0.0298848	TMEM101	84336
ENSG00000091972	0.484796	0.0695022	0.58746	0.519894	NA	CD200	4345
ENSG00000091986	2136.26	-0.49987	0.282735	0.00594251	0.0300194	CCDC80	151887
ENSG00000092009	0	0	0.713962	NA	NA	CMA1	1215
ENSG00000092010	1544.41	0.335616	0.142739	0.0058892	0.0298101	PSME1	5720
ENSG00000092020	484.651	-0.406905	0.169343	0.00303276	0.0179211	PPP2R3C	55012
ENSG00000092036	43.2106	0.2401	0.251332	0.130049	0.293372	HAUS4	54930
ENSG00000092051	0	0	0.713962	NA	NA	JPH4	84502
ENSG00000092054	0	0	0.713962	NA	NA	MYH7	4625
ENSG00000092067	0	0	0.713962	NA	NA	CEBPE	1053
ENSG00000092068	0.496668	-0.220491	0.69908	0.141888	NA	SLC7A8	23428
ENSG00000092094	82.3232	-0.0726027	0.188686	0.603956	0.762311	OSGEP	55644
ENSG00000092096	3.51821	3.09454	1.65002	0.000153257	0.00162496	SLC22A17	51310
ENSG00000092098	0.646276	-0.0375125	0.498852	0.743692	NA	RNF31	55072
ENSG00000092108	418.934	-0.221331	0.122212	0.0388893	0.123966	SCFD1	23256
ENSG00000092140	390.42	-0.12482	0.119104	0.229941	0.428367	G2E3	55632
ENSG00000092148	763.952	0.080507	0.109745	0.407603	0.606362	HECTD1	25831
ENSG00000092199	1261.84	0.0500129	0.1243	0.64204	0.787969	HNRNPC	3183
ENSG00000092200	0	0	0.713962	NA	NA	RPGRIP1	57096
ENSG00000092201	1874.33	0.11609	0.122069	0.273469	0.47728	SUPT16H	11198
ENSG00000092203	312.247	-0.109962	0.159129	0.39096	0.591716	TOX4	9878
ENSG00000092208	26.5861	0.185934	0.24922	0.229538	0.428271	GEMIN2	8487
ENSG00000092295	6.44388	0.101093	0.320056	0.481805	0.670595	TGM1	7051
ENSG00000092330	107.697	0.104717	0.153003	0.402128	0.601218	TINF2	26277
ENSG00000092345	0	0	0.713962	NA	NA	DAZL	1618
ENSG00000092377	0	0	0.713962	NA	NA	TBL1Y	90665
ENSG00000092421	619.797	0.0443299	0.357749	0.736473	0.85066	SEMA6A	57556
ENSG00000092439	542.47	0.228713	0.140937	0.0551055	0.159199	TRPM7	54822
ENSG00000092445	142.103	-0.183829	0.161651	0.157596	0.333034	TYRO3	7301
ENSG00000092470	573.75	0.308039	0.139579	0.0100205	0.0452324	WDR76	79968
ENSG00000092529	0	0	0.713962	NA	NA	CAPN3	825
ENSG00000092531	362.841	-0.342351	0.138858	0.00420475	0.0231997	SNAP23	8773
ENSG00000092607	32.7962	-0.297759	0.344561	0.0848875	0.215589	TBX15	6913
ENSG00000092621	0	0	0.713962	NA	NA	PHGDH	26227
ENSG00000092758	0.270568	-0.0441873	0.565361	0.676087	NA	COL9A3	1299
ENSG00000092820	3488.39	0.0547984	0.14902	0.655241	0.797433	EZR	7430
ENSG00000092841	8700.53	-0.790582	0.128687	6.74999e-12	4.43448e-10	MYL6	4637
ENSG00000092847	267.124	0.0235299	0.139401	0.840918	0.913363	AGO1	26523
ENSG00000092850	0	0	0.713962	NA	NA	TEKT2	27285
ENSG00000092853	2959.06	-0.149498	0.144514	0.214615	0.409861	CLSPN	63967
ENSG00000092871	168.388	0.0626256	0.117139	0.541656	0.717816	RFFL	117584
ENSG00000092929	2.28962	0.0842577	0.403925	0.523352	0.704009	UNC13D	201294
ENSG00000092931	122.026	-0.104434	0.157505	0.412119	0.610088	MFSD11	79157
ENSG00000092964	410.302	1.32592	0.310949	2.14413e-07	5.46304e-06	DPYSL2	1808
ENSG00000092969	2797.1	0.247826	0.313307	0.131943	0.296148	TGFB2	7042
ENSG00000092978	400.264	-0.283173	0.118856	0.00747318	0.0358466	GPATCH2	55105
ENSG00000093000	602.196	-0.108153	0.167679	0.413428	0.610755	NUP50	10762
ENSG00000093009	312.924	-0.209291	0.176637	0.127682	0.290081	CDC45	8318
ENSG00000093010	1351.36	-0.142154	0.296374	0.346909	0.551974	COMT	1312
ENSG00000093072	0	0	0.713962	NA	NA	ADA2	51816
ENSG00000093134	0	0	0.713962	NA	NA	VNN3	55350
ENSG00000093144	539.548	-0.0163391	0.100473	0.856639	0.921534	ECHDC1	55862
ENSG00000093167	919.406	-0.0635483	0.105125	0.498193	0.682907	LRRFIP2	9209
ENSG00000093183	368.791	0.526826	0.153183	4.51002e-05	0.000574798	SEC22C	9117
ENSG00000093217	68.0547	0.668068	0.297318	0.000666955	0.00543046	XYLB	9942
ENSG00000094631	228.618	0.0144121	0.157282	0.909665	0.953192	HDAC6	10013
ENSG00000094661	0	0	0.713962	NA	NA	OR1I1	126370
ENSG00000094755	0	0	0.713962	NA	NA	GABRP	2568
ENSG00000094796	0	0	0.713962	NA	NA	KRT31	3881
ENSG00000094804	392.409	-0.334214	0.106272	0.000597879	0.00496454	CDC6	990
[truncated: 22,847 more rows]
