# Supplementary material for: The SWI/SNF complex member SMARCB1 supports lineage fidelity in kidney cancer
Source: iScience. 2023 Jul 13;26(8):107360. doi: 10.1016/j.isci.2023.107360 (PMC10405256; doi:10.1016/j.isci.2023.107360)
Supplement: Table S4. DESeq2 analysis P81Ctrl_vs._P81S112(A) [file mmc5.xlsx]

## Sheet: Table S4
Table S4. DESeq2 analysis P81Ctrl_vs_P81S112(A).
ensembl_gene_id	baseMean	log2FoldChange	lfcSE	pvalue	padj	hgnc_symbol	entrezgene_id
ENSG00000000003	32.6022	-0.137026	0.179397	0.231513	0.434362	TSPAN6	7105
ENSG00000000005	0	0	0.55067	NA	NA	TNMD	64102
ENSG00000000419	250.64	0.0123256	0.113155	0.889747	0.945214	DPM1	8813
ENSG00000000457	40.3671	-0.143299	0.175426	0.207821	0.407438	SCYL3	57147
ENSG00000000460	140.515	0.115225	0.121533	0.216865	0.41818	C1orf112	55732
ENSG00000000938	0	0	0.55067	NA	NA	FGR	2268
ENSG00000000971	128.262	-0.536312	0.507429	0.0129564	0.0550191	CFH	3075
ENSG00000001036	473.064	-0.357484	0.135253	0.00086309	0.00616531	FUCA2	2519
ENSG00000001084	143.314	0.545045	0.175213	9.86113e-05	0.000994739	GCLC	2729
ENSG00000001167	60.9611	-0.170441	0.207302	0.167578	0.352442	NFYA	4800
ENSG00000001460	75.8684	-0.570243	0.206358	0.000252751	0.00221613	STPG1	90529
ENSG00000001461	496.876	-0.464639	0.139056	5.91986e-05	0.000639853	NIPAL3	57185
ENSG00000001497	420.373	0.102078	0.11233	0.250727	0.457616	LAS1L	81887
ENSG00000001561	0.0830044	0.0062662	0.49235	0.931852	NA	ENPP4	22875
ENSG00000001617	35.7555	-0.962624	0.35364	7.36147e-05	0.000772955	SEMA3F	6405
ENSG00000001626	0.333593	0.0472956	0.479682	0.586915	NA	CFTR	1080
ENSG00000001629	1164.29	-0.0222523	0.131916	0.817884	0.907622	ANKIB1	54467
ENSG00000001630	1.09088	-0.0309401	0.378727	0.769265	NA	CYP51A1	1595
ENSG00000001631	835.696	-0.00722471	0.101828	0.930958	0.966659	KRIT1	889
ENSG00000002016	27.3088	0.231857	0.22494	0.0807732	0.212357	RAD52	5893
ENSG00000002330	259.604	0.061346	0.100601	0.458607	0.66251	BAD	572
ENSG00000002549	350.281	0.0629001	0.168988	0.562182	0.744977	LAP3	51056
ENSG00000002586	1034.81	-0.415018	0.128413	9.94473e-05	0.00100021	CD99	4267
ENSG00000002587	4.54639	0.0381823	0.276578	0.738418	0.862374	HS3ST1	9957
ENSG00000002726	0.0771128	0.0062662	0.49235	0.931852	NA	AOC1	26
ENSG00000002745	0	0	0.55067	NA	NA	WNT16	51384
ENSG00000002746	22.7603	0.160637	0.250085	0.212857	0.413382	HECW1	23072
ENSG00000002822	81.0284	-0.0437259	0.139533	0.660383	0.813874	MAD1L1	8379
ENSG00000002834	3628.83	-0.604514	0.184255	4.50622e-05	0.000508984	LASP1	3927
ENSG00000002919	191.38	-0.180133	0.110664	0.0420026	0.133451	SNX11	29916
ENSG00000002933	0	0	0.55067	NA	NA	TMEM176A	55365
ENSG00000003056	456.045	0.0859677	0.118492	0.348261	0.562842	M6PR	4074
ENSG00000003096	27.3432	-0.304613	0.255564	0.037946	0.123741	KLHL13	90293
ENSG00000003137	1.47315	0.351412	0.713414	0.0444047	0.139038	CYP26B1	56603
ENSG00000003147	0.561137	0.0583827	0.456879	0.547414	NA	ICA1	3382
ENSG00000003249	133.934	0.77021	0.300739	0.000193597	0.00178487	DBNDD1	79007
ENSG00000003393	390.869	0.218461	0.0933522	0.00557959	0.0281746	ALS2	57679
ENSG00000003400	69.9264	0.688299	0.212095	3.50232e-05	0.000410504	CASP10	843
ENSG00000003402	2725.22	1.00894	0.118777	1.7198e-19	2.81965e-17	CFLAR	8837
ENSG00000003436	2267.7	-0.16206	0.0861337	0.0288328	0.100733	TFPI	7035
ENSG00000003509	115.639	0.370703	0.142178	0.000905464	0.00640081	NDUFAF7	55471
ENSG00000003756	487.954	-0.0734541	0.121294	0.428569	0.636886	RBM5	10181
ENSG00000003987	0	0	0.55067	NA	NA	MTMR7	9108
ENSG00000003989	0.67876	-0.0170815	0.415784	0.862576	NA	SLC7A2	6542
ENSG00000004059	13.5129	0.00475502	0.263362	0.966612	0.984629	ARF5	381
ENSG00000004139	5.72517	0.0120425	0.25862	0.915829	0.959326	SARM1	23098
ENSG00000004142	585.281	0.0175234	0.0662402	0.77278	0.883475	POLDIP2	26073
ENSG00000004399	132.914	-0.0269684	0.15887	0.797606	0.897232	PLXND1	23129
ENSG00000004455	1240.81	-0.0905016	0.0875955	0.229017	0.431949	AK2	204
ENSG00000004468	0.148646	0.0142846	0.493554	0.845687	NA	CD38	952
ENSG00000004478	1106.89	-0.0802628	0.0738132	0.224808	0.427251	FKBP4	2288
ENSG00000004487	219.226	0.018833	0.138549	0.849075	0.924263	KDM1A	23028
ENSG00000004534	318.635	0.0953853	0.094552	0.229629	0.432491	RBM6	10180
ENSG00000004660	63.0195	0.0380896	0.152745	0.713177	0.847923	CAMKK1	84254
ENSG00000004700	506.709	0.0487522	0.139944	0.624919	0.791765	RECQL	5965
ENSG00000004766	191.64	-0.04716	0.109224	0.588367	0.763906	VPS50	55610
ENSG00000004776	1.20765	0.0799199	0.40079	0.473532	0.675312	HSPB6	126393
ENSG00000004777	92.1928	0.086922	0.177233	0.435295	0.641905	ARHGAP33	115703
ENSG00000004779	1617.42	0.0568265	0.0923937	0.467288	0.670129	NDUFAB1	4706
ENSG00000004799	35.0882	-0.349806	0.232842	0.0164579	0.0658898	PDK4	5166
ENSG00000004809	0	0	0.55067	NA	NA	SLC22A16	85413
ENSG00000004838	5.38435	0.10549	0.304919	0.387073	0.599577	ZMYND10	51364
ENSG00000004846	1.43462	-1.4098	1.28451	0.00130643	0.00863841	ABCB5	340273
ENSG00000004848	1.92737	-0.404877	0.696318	0.0366939	0.12067	ARX	170302
ENSG00000004864	1264.12	0.0349246	0.0725275	0.592791	0.766942	SLC25A13	10165
ENSG00000004866	208.298	-0.239716	0.182603	0.0486089	0.148179	ST7	7982
ENSG00000004866	208.298	-0.239716	0.182603	0.0486089	0.148179	ST7	93655
ENSG00000004897	1245.53	-0.139977	0.131857	0.154101	0.332753	CDC27	996
ENSG00000004939	0.168509	-0.0341017	0.500359	0.645497	NA	SLC4A1	6521
ENSG00000004948	0.430489	-0.118629	0.510463	0.266548	NA	CALCR	799
ENSG00000004961	551.819	-0.29237	0.137388	0.00547223	0.0277858	HCCS	3052
ENSG00000004975	147.018	0.140537	0.159494	0.196116	0.392577	DVL2	1856
ENSG00000005001	0.552998	0.0905731	0.502358	0.346987	NA	PRSS22	64063
ENSG00000005007	657.269	-0.120491	0.074386	0.0695117	0.189905	UPF1	5976
ENSG00000005020	1477.19	-0.162839	0.0999009	0.0484473	0.147818	SKAP2	8935
ENSG00000005022	1346.04	-0.0987982	0.134475	0.31597	0.529262	SLC25A5	292
ENSG00000005059	374.558	0.27489	0.0962059	0.000725689	0.00537278	MCUB	55013
ENSG00000005073	187.412	-0.102084	0.110969	0.247128	0.453586	HOXA11	3207
ENSG00000005075	1187.37	-0.028773	0.106075	0.736657	0.860996	POLR2J	5439
ENSG00000005100	328.926	0.0660163	0.082793	0.360835	0.573821	DHX33	56919
ENSG00000005102	0	0	0.55067	NA	NA	MEOX1	4222
ENSG00000005108	0	0	0.55067	NA	NA	THSD7A	221981
ENSG00000005156	247.534	-0.254116	0.114879	0.00577537	0.0289364	LIG3	3980
ENSG00000005175	769.791	-0.137716	0.115291	0.128415	0.29261	RPAP3	79657
ENSG00000005187	40.2303	1.26071	0.291298	1.75641e-07	4.02378e-06	ACSM3	6296
ENSG00000005189	80.3965	0.127105	0.133344	0.197344	0.393936	REXO5	81691
ENSG00000005194	516.882	-0.178453	0.115025	0.0495175	0.150309	CIAPIN1	57019
ENSG00000005206	256.016	0.217012	0.156889	0.0503382	0.152324	SPPL2B	56928
ENSG00000005238	112.103	-0.106181	0.166353	0.331964	0.546434	FAM214B	80256
ENSG00000005243	239.507	-0.654862	0.123251	6.17205e-09	1.99975e-07	COPZ2	51226
ENSG00000005249	172.943	0.77111	0.206598	4.37954e-06	6.85809e-05	PRKAR2B	5577
ENSG00000005302	512.826	-0.0735892	0.115382	0.414333	0.625238	MSL3	10943
ENSG00000005339	965.854	-0.146559	0.0915288	0.0587685	0.169504	CREBBP	1387
ENSG00000005379	0	0	0.55067	NA	NA	TSPOAP1	9256
ENSG00000005381	0	0	0.55067	NA	NA	MPO	4353
ENSG00000005421	0.250301	0.0234193	0.493471	0.754724	NA	PON1	5444
ENSG00000005436	135.306	0.576532	0.18557	8.82077e-05	0.000903765	GCFC2	6936
ENSG00000005448	166.619	-0.100302	0.152909	0.340126	0.554662	WDR54	84058
ENSG00000005469	141.855	0.197228	0.134019	0.0495588	0.150401	CROT	54677
ENSG00000005471	0.173604	-0.0341017	0.500359	0.645497	NA	ABCB4	5244
ENSG00000005483	2511.38	0.0277286	0.0656934	0.64544	0.804244	KMT2E	55904
ENSG00000005486	456.144	-0.168327	0.109723	0.0557104	0.163561	RHBDD2	57414
ENSG00000005513	0	0	0.55067	NA	NA	SOX8	30812
ENSG00000005700	2011.63	0.539281	0.119627	4.84574e-07	9.81263e-06	IBTK	25998
ENSG00000005801	224.56	0.113602	0.0942881	0.151633	0.328727	ZNF195	7748
ENSG00000005810	487.218	-0.10448	0.112935	0.241382	0.446597	MYCBP2	23077
ENSG00000005812	133.09	-0.0348325	0.144046	0.729964	0.85721	FBXL3	26224
ENSG00000005844	0.0771128	0.0062662	0.49235	0.931852	NA	ITGAL	3683
ENSG00000005882	97.796	-0.106441	0.132746	0.277288	0.487629	PDK2	5164
ENSG00000005884	1043.84	-0.278192	0.134873	0.00713915	0.0342076	ITGA3	3675
ENSG00000005889	192.975	-0.0761587	0.139091	0.445627	0.650862	ZFX	7543
ENSG00000005893	1447.81	-0.427534	0.0893839	1.43484e-07	3.35487e-06	LAMP2	3920
ENSG00000005961	1.16111	0.055458	0.411595	0.597108	NA	ITGA2B	3674
ENSG00000005981	1.82303	0.180456	0.487707	0.174937	0.362279	ASB4	51666
ENSG00000006007	1092.31	0.120686	0.090946	0.118125	0.276568	GDE1	51573
ENSG00000006015	331.92	-0.00450995	0.12198	0.961209	0.981919	REX1BD	55049
ENSG00000006016	7.72946	0.115213	0.309013	0.351141	0.565536	CRLF1	9244
ENSG00000006025	40.8454	-1.30595	0.312337	3.52591e-07	7.41674e-06	OSBPL7	114881
ENSG00000006042	0.444334	0.0669399	0.488824	0.460418	NA	TMEM98	26022
ENSG00000006047	0	0	0.55067	NA	NA	YBX2	51087
ENSG00000006059	0	0	0.55067	NA	NA	KRT33A	3883
ENSG00000006062	628.382	1.11634	0.119199	6.96347e-23	1.97414e-20	MAP3K14	9020
ENSG00000006071	0	0	0.55067	NA	NA	ABCC8	6833
ENSG00000006116	0	0	0.55067	NA	NA	CACNG3	10368
ENSG00000006118	142.974	-0.103043	0.124346	0.275093	0.485407	TMEM132A	54972
ENSG00000006125	3835.5	0.335881	0.122355	0.000698408	0.00519625	AP2B1	163
ENSG00000006128	0	0	0.55067	NA	NA	TAC1	6863
ENSG00000006194	177.707	0.158779	0.106824	0.0659703	0.183115	ZNF263	10127
ENSG00000006210	34.4993	-0.623841	0.258376	0.000511361	0.00402697	CX3CL1	6376
ENSG00000006282	112.141	-0.0361629	0.16477	0.734929	0.859998	SPATA20	64847
ENSG00000006283	1.11526	0.0916799	0.462263	0.388482	NA	CACNA1G	8913
ENSG00000006327	959.868	-0.0258082	0.153696	0.803518	0.900756	TNFRSF12A	51330
ENSG00000006377	0	0	0.55067	NA	NA	DLX6	1750
ENSG00000006432	53.2749	-0.173441	0.170203	0.127189	0.290839	MAP3K9	4293
ENSG00000006451	1616.48	-0.104183	0.0643304	0.0776745	0.206323	RALA	5898
ENSG00000006453	904.097	-0.0275985	0.0825014	0.701933	0.841504	BAIAP2L1	55971
ENSG00000006459	64.787	0.0729739	0.149047	0.479379	0.680202	KDM7A	80853
ENSG00000006468	81.3723	-1.13192	0.222783	3.82541e-09	1.32459e-07	ETV1	2115
ENSG00000006530	170.25	-0.0329797	0.120674	0.72074	0.852059	AGK	55750
ENSG00000006534	424.94	0.111619	0.106785	0.194982	0.390884	ALDH3B1	221
ENSG00000006555	0	0	0.55067	NA	NA	TTC22	55001
ENSG00000006576	762.165	-0.0339569	0.085095	0.645273	0.804183	PHTF2	57157
ENSG00000006606	34.5546	-2.08324	0.315348	2.62022e-12	1.6356e-10	CCL26	10344
ENSG00000006607	349.192	0.105144	0.0942992	0.184572	0.376447	FARP2	9855
ENSG00000006611	0.327386	-0.071573	0.512932	0.391475	NA	USH1C	10083
ENSG00000006625	1153.65	0.0521358	0.103521	0.536268	0.725473	GGCT	79017
ENSG00000006634	750.245	0.0450592	0.164223	0.67326	0.822732	DBF4	10926
ENSG00000006638	34.0519	0.678398	0.316874	0.000802778	0.00581604	TBXA2R	6915
ENSG00000006652	427.713	-0.26071	0.120181	0.0061431	0.0303873	IFRD1	3475
ENSG00000006659	0	0	0.55067	NA	NA	LGALS14	56891
ENSG00000006695	166.737	0.0300894	0.124909	0.748853	0.868727	COX10	1352
ENSG00000006704	472.1	0.0616241	0.0982569	0.449578	0.654037	GTF2IRD1	9569
ENSG00000006712	425.506	-0.294762	0.100812	0.000501292	0.00396835	PAF1	54623
ENSG00000006715	694.882	0.267665	0.134636	0.00928236	0.0421188	VPS41	27072
ENSG00000006740	0.286131	0.0289532	0.498097	0.695102	NA	ARHGAP44	9912
ENSG00000006744	651.375	-0.0654271	0.080328	0.35427	0.568168	ELAC2	60528
ENSG00000006747	1.26715	0.024885	0.400235	0.807246	0.902636	SCIN	85477
ENSG00000006756	146.783	-0.537369	0.148093	1.73779e-05	0.000225863	ARSD	414
ENSG00000006757	126.23	0.177716	0.155862	0.10265	0.251823	PNPLA4	8228
ENSG00000006788	0	0	0.55067	NA	NA	MYH13	8735
ENSG00000006831	754.845	0.0409553	0.0831675	0.572296	0.752266	ADIPOR2	79602
ENSG00000006837	8.41486	0.00592322	0.263355	0.95842	0.981058	CDKL3	51265
ENSG00000007001	0	0	0.55067	NA	NA	UPP2	151531
ENSG00000007038	0	0	0.55067	NA	NA	PRSS21	10942
ENSG00000007047	389.771	-0.229093	0.152976	0.0369337	0.121282	MARK4	57787
ENSG00000007062	0.163693	-0.033688	0.500185	0.649363	NA	PROM1	8842
ENSG00000007080	258.988	0.0337715	0.129908	0.724873	0.853852	CCDC124	115098
ENSG00000007129	0	0	0.55067	NA	NA	CEACAM21	90273
ENSG00000007168	1192.81	-0.0800447	0.107048	0.352867	0.566853	PAFAH1B1	5048
ENSG00000007171	0.0909343	0.0062662	0.49235	0.931852	NA	NOS2	4843
ENSG00000007174	0	0	0.55067	NA	NA	DNAH9	1770
ENSG00000007202	327.715	-0.153207	0.0990295	0.0616851	0.17494	KIAA0100	9703
ENSG00000007216	0	0	0.55067	NA	NA	SLC13A2	9058
ENSG00000007237	0.0920356	-0.0177675	0.494366	0.808926	NA	GAS7	8522
ENSG00000007255	102.822	-0.0507671	0.172137	0.641056	0.801637	TRAPPC6A	79090
ENSG00000007264	0.246373	-0.0476233	0.506809	0.528535	NA	MATK	4145
ENSG00000007306	0	0	0.55067	NA	NA	CEACAM7	1087
ENSG00000007312	0.58545	-0.0281254	0.439705	0.766597	NA	CD79B	974
ENSG00000007314	0	0	0.55067	NA	NA	SCN4A	6329
ENSG00000007341	86.9512	-0.404234	0.155971	0.000820696	0.0059187	ST7L	54879
ENSG00000007350	0.344833	-0.0645574	0.487209	0.474754	NA	TKTL1	8277
ENSG00000007372	65.2454	-0.365317	0.21078	0.00929668	0.0421557	PAX6	5080
ENSG00000007376	331.484	0.0304151	0.099329	0.710945	0.846618	RPUSD1	113000
ENSG00000007384	514.192	-0.190127	0.134031	0.0579206	0.167841	RHBDF1	64285
ENSG00000007392	276.189	0.0452741	0.118575	0.620432	0.788045	LUC7L	55692
ENSG00000007402	0.0852472	0.0062662	0.49235	0.931852	NA	CACNA2D2	9254
ENSG00000007516	4.59411	0.0802747	0.279016	0.499225	0.695616	BAIAP3	8938
ENSG00000007520	1146.76	0.0886258	0.112544	0.318813	0.532058	TSR3	115939
ENSG00000007541	95.9915	0.0277224	0.131288	0.773748	0.883827	PIGQ	9091
ENSG00000007545	151.706	0.405816	0.176629	0.00187552	0.0115799	CRAMP1	57585
ENSG00000007866	49.4729	-0.0987353	0.184578	0.384993	0.597712	TEAD3	7005
ENSG00000007908	0	0	0.55067	NA	NA	SELE	6401
ENSG00000007923	411.061	0.0976555	0.0839099	0.180313	0.369979	DNAJC11	55735
ENSG00000007933	0	0	0.55067	NA	NA	FMO3	2328
ENSG00000007944	39.3914	-0.0700386	0.167214	0.517876	0.710939	MYLIP	29116
ENSG00000007952	0	0	0.55067	NA	NA	NOX1	27035
ENSG00000007968	199.176	1.57581	0.212629	6.13371e-15	6.00486e-13	E2F2	1870
ENSG00000008018	3083.74	0.0642072	0.0883043	0.396468	0.608795	PSMB1	5689
ENSG00000008056	0	0	0.55067	NA	NA	SYN1	6853
ENSG00000008083	692.862	0.120244	0.105108	0.158517	0.339254	JARID2	3720
ENSG00000008086	227.638	0.141623	0.13755	0.159315	0.3406	CDKL5	6792
ENSG00000008118	0.764638	-0.275052	0.680242	0.0619474	NA	CAMK1G	57172
ENSG00000008128	26.7833	0.00249808	0.182998	0.981914	0.99168	CDK11A	728642
ENSG00000008130	95.8364	-0.0829102	0.127155	0.384579	0.597329	NADK	65220
ENSG00000008196	0	0	0.55067	NA	NA	TFAP2B	7021
ENSG00000008197	0	0	0.55067	NA	NA	TFAP2D	83741
ENSG00000008226	0	0	0.55067	NA	NA	DLEC1	9940
ENSG00000008256	229.577	-0.291378	0.183493	0.0199523	0.0762884	CYTH3	9265
ENSG00000008277	47.3297	1.02378	0.299129	6.62141e-06	9.79393e-05	ADAM22	53616
ENSG00000008282	1386.55	0.0602289	0.100233	0.465763	0.668647	SYPL1	6856
ENSG00000008283	1148.01	-0.0311947	0.101874	0.708451	0.845074	CYB561	1534
ENSG00000008294	2327.88	0.533752	0.177115	0.000139553	0.00133641	SPAG9	9043
ENSG00000008300	7.07304	-0.131977	0.2829	0.296865	0.509702	CELSR3	1951
ENSG00000008311	6.78186	-1.18684	0.831229	0.0014406	0.0093276	AASS	10157
ENSG00000008323	0	0	0.55067	NA	NA	PLEKHG6	55200
ENSG00000008324	248.587	0.0222167	0.116584	0.806005	0.901983	SS18L2	51188
ENSG00000008382	114.337	0.206109	0.176305	0.0792859	0.209459	MPND	84954
ENSG00000008394	630.819	-1.14749	0.267857	1.89844e-07	4.32884e-06	MGST1	4257
ENSG00000008405	229.245	-0.221115	0.11973	0.0186191	0.0721026	CRY1	1407
ENSG00000008438	0	0	0.55067	NA	NA	PGLYRP1	8993
ENSG00000008441	777.95	-0.320865	0.238148	0.0263491	0.0942585	NFIX	4784
ENSG00000008513	121.815	0.000487138	0.130772	0.995958	0.998285	ST3GAL1	6482
ENSG00000008516	0.592914	0.015924	0.424238	0.869493	NA	MMP25	64386
ENSG00000008517	2667.07	0.670999	0.185903	1.09752e-05	0.000151625	IL32	9235
ENSG00000008710	377.166	0.0313623	0.131278	0.745064	0.867382	PKD1	5310
ENSG00000008735	16.3193	0.256446	0.31089	0.0837751	0.218388	MAPK8IP2	23542
ENSG00000008838	653.166	0.0513611	0.168098	0.634276	0.797931	MED24	9862
ENSG00000008853	108.018	-0.130595	0.175929	0.248824	0.455535	RHOBTB2	23221
ENSG00000008869	95.5556	-0.0109459	0.125405	0.907414	0.955457	HEATR5B	54497
ENSG00000008952	3466.78	-0.115689	0.114165	0.197911	0.394662	SEC62	7095
ENSG00000008988	11295.5	-0.113657	0.167468	0.301835	0.514837	RPS20	6224
ENSG00000009307	7049.88	-0.191791	0.0624941	0.000814746	0.00588173	CSDE1	7812
ENSG00000009335	1478.13	-0.133892	0.104495	0.115165	0.272217	UBE3C	9690
ENSG00000009413	430.161	0.0436675	0.122215	0.638533	0.800347	REV3L	5980
ENSG00000009694	0	0	0.55067	NA	NA	TENM1	10178
ENSG00000009709	0	0	0.55067	NA	NA	PAX7	5081
ENSG00000009724	1.62531	0.0126931	0.332255	0.907126	0.955457	MASP2	10747
ENSG00000009765	0	0	0.55067	NA	NA	IYD	389434
ENSG00000009780	129.242	0.0972887	0.128384	0.31111	0.524608	FAM76A	199870
ENSG00000009790	0.339058	0.0485547	0.48032	0.577678	NA	TRAF3IP3	80342
ENSG00000009830	134.282	0.0407835	0.143124	0.685429	0.829934	POMT2	29954
ENSG00000009844	735.299	0.00662626	0.0856987	0.928802	0.965852	VTA1	51534
ENSG00000009950	1.89965	0.161589	0.484187	0.203957	0.402473	MLXIPL	51085
ENSG00000009954	4642.63	0.225838	0.131513	0.0239368	0.0874305	BAZ1B	9031
ENSG00000010017	158.046	0.0494546	0.131165	0.608539	0.779398	RANBP9	10048
ENSG00000010030	8.28946	0.393221	0.413349	0.0296494	0.102768	ETV7	51513
ENSG00000010072	160.831	-0.00780684	0.117586	0.931542	0.966738	SPRTN	83932
ENSG00000010165	346.539	-0.00781106	0.0822771	0.913584	0.958444	EEF1AKNMT	51603
ENSG00000010219	85.535	-0.208192	0.19829	0.0937902	0.236176	DYRK4	8798
ENSG00000010244	1210.67	-0.0449431	0.0799016	0.523124	0.715229	ZNF207	7756
ENSG00000010256	475.696	-0.160571	0.100019	0.0518357	0.155409	UQCRC1	7384
ENSG00000010270	332.311	-0.0318952	0.158836	0.761792	0.877209	STARD3NL	83930
ENSG00000010278	8.54124	0.449564	0.617664	0.0286536	0.100339	CD9	928
ENSG00000010282	0	0	0.55067	NA	NA	HHATL	57467
ENSG00000010292	653.88	0.246774	0.101603	0.00338406	0.0188499	NCAPD2	9918
ENSG00000010295	279.419	-0.334728	0.119625	0.00059285	0.00454079	IFFO1	25900
ENSG00000010310	0.910431	-0.255105	0.612432	0.0857742	NA	GIPR	2696
ENSG00000010318	98.1583	0.980425	0.177081	3.29388e-10	1.44591e-08	PHF7	51533
ENSG00000010319	2.70162	0.124794	0.350103	0.315856	0.529251	SEMA3G	56920
ENSG00000010322	244.821	0.183262	0.111024	0.0390539	0.126474	NISCH	11188
ENSG00000010327	0.0909343	0.0062662	0.49235	0.931852	NA	STAB1	23166
ENSG00000010361	0.321597	0.00939676	0.466011	0.911857	NA	FUZ	80199
ENSG00000010379	0.0815686	-0.0177675	0.494366	0.808926	NA	SLC6A13	6540
ENSG00000010404	822.662	0.123134	0.0662066	0.0414979	0.132187	IDS	3423
ENSG00000010438	0	0	0.55067	NA	NA	PRSS3	5646
ENSG00000010539	106.21	0.0829801	0.136227	0.40154	0.613274	ZNF200	7752
ENSG00000010610	0.404303	-0.0514452	0.474266	0.56817	NA	CD4	920
ENSG00000010626	47.6856	0.246272	0.244928	0.0749512	0.201369	LRRC23	10233
ENSG00000010671	0.0814385	0.0062662	0.49235	0.931852	NA	BTK	695
ENSG00000010704	58.381	0.387514	0.221809	0.0079486	0.0371955	HFE	3077
ENSG00000010803	176.599	0.195004	0.126283	0.0438325	0.13769	SCMH1	22955
ENSG00000010810	45.1439	-2.80982	0.259536	2.14532e-28	1.12283e-25	FYN	2534
ENSG00000010818	284.367	0.0335879	0.130364	0.726776	0.854646	HIVEP2	3097
ENSG00000010932	0	0	0.55067	NA	NA	FMO1	2326
ENSG00000011007	593.814	-0.170174	0.114713	0.0603498	0.172522	ELOA	6924
ENSG00000011009	506.388	0.115917	0.162593	0.286393	0.497796	LYPLA2	11313
ENSG00000011021	52.4335	-0.213433	0.202361	0.0895825	0.22867	CLCN6	1185
ENSG00000011028	915.4	-0.0594197	0.11701	0.51288	0.70692	MRC2	9902
ENSG00000011052	0	0	0.55067	NA	NA	NME1-NME2	654364
ENSG00000011083	0	0	0.55067	NA	NA	SLC6A7	6534
ENSG00000011105	274.524	-0.916151	0.135835	1.88943e-13	1.44446e-11	TSPAN9	10867
ENSG00000011114	872.134	0.103098	0.0937976	0.191621	0.386022	BTBD7	55727
ENSG00000011132	136.542	0.164108	0.149325	0.121291	0.280703	APBA3	9546
ENSG00000011143	45.4758	0.0142508	0.149647	0.889389	0.945214	MKS1	54903
ENSG00000011198	37.8624	-0.120039	0.184965	0.296366	0.50934	ABHD5	51099
ENSG00000011201	0	0	0.55067	NA	NA	ANOS1	3730
ENSG00000011243	125.504	-0.319841	0.256654	0.0314425	0.107235	AKAP8L	26993
ENSG00000011258	29.9217	-0.00289844	0.208428	0.979605	0.990744	MBTD1	54799
ENSG00000011260	404.215	0.0701541	0.0916789	0.366858	0.579882	UTP18	51096
ENSG00000011275	894.739	-0.0564518	0.0901755	0.462681	0.666191	RNF216	54476
ENSG00000011295	459.095	-0.13689	0.117958	0.136209	0.304707	TTC19	54902
ENSG00000011304	3394.59	0.119006	0.0748536	0.0744697	0.200434	PTBP1	5725
ENSG00000011332	33.9134	0.0765883	0.184021	0.495632	0.692622	DPF1	8193
ENSG00000011347	1.53255	0.263893	0.648052	0.0736428	0.198796	SYT7	9066
ENSG00000011376	98.8061	0.104806	0.110186	0.232755	0.435792	LARS2	23395
ENSG00000011405	567.306	-0.154479	0.140422	0.130329	0.295719	PIK3C2A	5286
ENSG00000011422	1740.75	-0.332031	0.161411	0.00517223	0.0264019	PLAUR	5329
ENSG00000011426	2439.52	0.0440819	0.135923	0.653691	0.809561	ANLN	54443
ENSG00000011451	455.299	-0.0289974	0.099997	0.725002	0.853852	WIZ	58525
ENSG00000011454	908.439	0.0303826	0.0952257	0.703447	0.842798	RABGAP1	23637
ENSG00000011465	0.276107	-0.0515197	0.509144	0.497788	NA	DCN	1634
ENSG00000011478	2.34265	-0.00030098	0.332608	0.997787	0.99896	QPCTL	54814
ENSG00000011485	129.537	-0.0471056	0.168483	0.66256	0.815168	PPP5C	5536
ENSG00000011523	143.509	0.300021	0.166503	0.0117281	0.0507562	CEP68	23177
ENSG00000011566	161.594	-0.223493	0.169939	0.0543768	0.160686	MAP4K3	8491
ENSG00000011590	0	0	0.55067	NA	NA	ZBTB32	27033
ENSG00000011600	0	0	0.55067	NA	NA	TYROBP	7305
ENSG00000011638	85.0331	0.181164	0.173135	0.11536	0.272444	TMEM159	57146
ENSG00000011677	0	0	0.55067	NA	NA	GABRA3	2556
ENSG00000012048	714.908	0.144906	0.0930619	0.0648267	0.181105	BRCA1	672
ENSG00000012061	218.796	-0.201704	0.148495	0.0591241	0.170169	ERCC1	2067
ENSG00000012124	0.814192	-0.0627525	0.433093	0.542837	NA	CD22	933
ENSG00000012171	28.3255	-2.87106	0.352326	2.60536e-17	3.44211e-15	SEMA3B	7869
ENSG00000012174	207.079	0.0536307	0.108625	0.536971	0.725807	MBTPS2	51360
ENSG00000012211	14.5575	0.396454	0.353405	0.0232222	0.0854968	PRICKLE3	4007
ENSG00000012223	1.46888	-0.647725	0.968682	0.0109811	0.0481561	LTF	4057
ENSG00000012232	288.004	-0.0201637	0.105803	0.813385	0.90547	EXTL3	2137
ENSG00000012504	0.687764	-0.0193351	0.435118	0.838372	NA	NR1H4	9971
ENSG00000012660	1165.35	0.199812	0.113305	0.0267779	0.0953909	ELOVL5	60481
ENSG00000012779	0	0	0.55067	NA	NA	ALOX5	240
ENSG00000012817	68.6841	-0.129442	0.148936	0.216228	0.417636	KDM5D	8284
ENSG00000012822	32.3433	-0.268509	0.237931	0.0537623	0.159563	CALCOCO1	57658
ENSG00000012963	228.981	0.38768	0.172414	0.00233323	0.0139074	UBR7	55148
ENSG00000012983	339.502	-0.228989	0.188728	0.0623822	0.176113	MAP4K5	11183
ENSG00000013016	7.20956	-0.469482	0.492883	0.0201428	0.0767902	EHD3	30845
ENSG00000013275	1190.67	-0.0395021	0.0752547	0.556794	0.740795	PSMC4	5704
ENSG00000013288	503.878	0.191621	0.136941	0.0593072	0.170597	MAN2B2	23324
ENSG00000013293	0.268153	0.0223575	0.495701	0.761331	NA	SLC7A14	57709
ENSG00000013297	1.42012	-0.0225844	0.329323	0.836645	0.918002	CLDN11	5010
ENSG00000013306	753.295	0.0480385	0.0966659	0.551261	0.735952	SLC25A39	51629
ENSG00000013364	887.114	-0.0586743	0.118901	0.521986	0.714052	MVP	9961
ENSG00000013374	1587.61	0.0818957	0.113097	0.358179	0.571138	NUB1	51667
ENSG00000013375	740.229	-0.171265	0.121153	0.0679883	0.187063	PGM3	5238
ENSG00000013392	34.7163	-0.0714891	0.158855	0.500462	0.696491	RWDD2A	112611
ENSG00000013441	221.154	-0.0802696	0.15653	0.447519	0.652226	CLK1	1195
ENSG00000013503	125.452	-0.330511	0.204081	0.014601	0.0601909	POLR3B	55703
ENSG00000013523	19.6876	0.154649	0.23333	0.22117	0.422748	ANGEL1	23357
ENSG00000013561	562.109	-0.00854766	0.136942	0.930761	0.96663	RNF14	9604
ENSG00000013563	275.499	0.0718293	0.113339	0.420623	0.630239	DNASE1L1	1774
ENSG00000013573	120.361	0.272993	0.165365	0.0196752	0.075505	DDX11	1663
ENSG00000013583	270.151	-0.22459	0.10101	0.0071933	0.0343703	HEBP1	50865
ENSG00000013588	415.936	0.310895	0.0987865	0.000208774	0.001894	GPRC5A	9052
ENSG00000013619	90.7393	-1.71493	0.22502	1.61477e-15	1.71671e-13	MAMLD1	10046
ENSG00000013725	0.14433	0.0142846	0.493554	0.845687	NA	CD6	923
ENSG00000013810	1923.39	0.251387	0.0821434	0.000454267	0.00365131	TACC3	10460
ENSG00000014123	373.417	-0.411867	0.129694	0.000122119	0.0011934	UFL1	23376
ENSG00000014138	219.34	-0.114994	0.105714	0.179037	0.368047	POLA2	23649
ENSG00000014164	47.8866	-0.0111997	0.149233	0.912848	0.957943	ZC3H3	23144
ENSG00000014216	483.154	0.0833316	0.145431	0.414919	0.625758	CAPN1	823
ENSG00000014257	0	0	0.55067	NA	NA	ACP3	55
ENSG00000014641	1205.68	-0.0526148	0.104543	0.535074	0.724146	MDH1	4190
ENSG00000014824	605.484	0.0745958	0.0786532	0.283028	0.493889	SLC30A9	10463
ENSG00000014914	87.8329	1.31775	0.172808	4.85785e-16	5.55509e-14	MTMR11	10903
ENSG00000014919	302.345	-0.146921	0.102492	0.080039	0.210834	COX15	1355
ENSG00000015133	122.897	0.0862481	0.106613	0.315668	0.529234	CCDC88C	440193
ENSG00000015153	357.798	-0.165081	0.0975559	0.04195	0.133315	YAF2	10138
ENSG00000015171	1248.51	0.282106	0.0660624	2.79279e-06	4.52432e-05	ZMYND11	10771
ENSG00000015285	3.93129	0.272983	0.503446	0.0863138	0.222581	WAS	7454
ENSG00000015413	0.472376	0.0751786	0.492486	0.417691	NA	DPEP1	1800
ENSG00000015475	1257.15	-0.30299	0.114943	0.00119375	0.00801803	BID	637
ENSG00000015520	0.32783	-0.0269524	0.469697	0.753161	NA	NPC1L1	29881
ENSG00000015532	188.291	-0.492493	0.107021	3.37573e-07	7.15528e-06	XYLT2	64132
ENSG00000015568	0	0	0.55067	NA	NA	RGPD5	84220
ENSG00000015592	0	0	0.55067	NA	NA	STMN4	81551
ENSG00000015676	617.836	0.109031	0.0956567	0.173081	0.36008	NUDCD3	23386
ENSG00000016082	0.163693	-0.033688	0.500185	0.649363	NA	ISL1	3670
ENSG00000016391	0.0869401	-0.0177675	0.494366	0.808926	NA	CHDH	55349
ENSG00000016402	0	0	0.55067	NA	NA	IL20RA	53832
ENSG00000016490	0	0	0.55067	NA	NA	CLCA1	1179
ENSG00000016602	0	0	0.55067	NA	NA	CLCA4	22802
ENSG00000016864	245.224	-0.0458969	0.0985649	0.574103	0.753947	GLT8D1	55830
ENSG00000017260	502.89	-0.00731856	0.0838207	0.920112	0.961384	ATP2C1	27032
ENSG00000017427	0	0	0.55067	NA	NA	IGF1	3479
ENSG00000017483	2.06343	-0.0361648	0.313815	0.746259	0.867955	SLC38A5	92745
ENSG00000017797	1354.42	0.105725	0.0988364	0.196385	0.392769	RALBP1	10928
ENSG00000018189	336.938	-0.00718858	0.101125	0.930999	0.966659	RUFY3	22902
ENSG00000018236	0.0815686	-0.0177675	0.494366	0.808926	NA	CNTN1	1272
ENSG00000018280	1.74472	-0.00873302	0.319103	0.93659	0.969524	SLC11A1	6556
ENSG00000018408	2092.25	0.147564	0.0857022	0.0458382	0.142009	WWTR1	25937
ENSG00000018510	619.818	-0.135118	0.103095	0.108689	0.261656	AGPS	8540
ENSG00000018607	0	0	0.55067	NA	NA	ZNF806	646915
ENSG00000018610	126.144	-0.021418	0.104205	0.800174	0.898191	CXorf56	63932
ENSG00000018625	0	0	0.55067	NA	NA	ATP1A2	477
ENSG00000018699	190.356	0.0626087	0.134537	0.522813	0.714876	TTC27	55622
ENSG00000018869	35.8033	-1.25222	0.277267	7.41282e-08	1.85771e-06	ZNF582	147948
ENSG00000019102	0	0	0.55067	NA	NA	VSIG2	23584
ENSG00000019144	571.991	-0.341801	0.137999	0.00154008	0.00983009	PHLDB1	23187
ENSG00000019169	0	0	0.55067	NA	NA	MARCO	8685
ENSG00000019186	0	0	0.55067	NA	NA	CYP24A1	1591
ENSG00000019485	31.2604	0.043814	0.165677	0.682723	0.828303	PRDM11	56981
ENSG00000019505	131.575	-0.688404	0.279325	0.000341539	0.00286716	SYT13	57586
ENSG00000019549	66.1082	-1.27369	0.525101	0.000128034	0.00124509	SNAI2	6591
ENSG00000019582	28.4572	2.07874	0.425648	4.24813e-08	1.15386e-06	CD74	972
ENSG00000019991	0	0	0.55067	NA	NA	HGF	3082
ENSG00000019995	403.988	-0.19121	0.128521	0.0504156	0.152491	ZRANB1	54764
ENSG00000020129	614.062	-0.151837	0.155844	0.159345	0.3406	NCDN	23154
ENSG00000020181	0.255449	-0.051991	0.506172	0.50322	NA	ADGRA2	25960
ENSG00000020256	138.658	0.143203	0.13261	0.146403	0.320349	ZFP64	55734
ENSG00000020426	195.289	0.103318	0.147432	0.317672	0.53106	MNAT1	4331
ENSG00000020577	181.115	0.105335	0.106149	0.219434	0.420986	SAMD4A	23034
ENSG00000020633	0.170494	0.0142846	0.493554	0.845687	NA	RUNX3	864
ENSG00000020922	536.004	0.398249	0.155466	0.000919999	0.00646994	MRE11	4361
ENSG00000021300	5.07441	0.0197425	0.264829	0.862374	0.932003	PLEKHB1	58473
ENSG00000021355	532.252	0.140404	0.104986	0.0996736	0.2467	SERPINB1	1992
ENSG00000021461	0	0	0.55067	NA	NA	CYP3A43	64816
ENSG00000021488	0.468557	0.0337111	0.465476	0.703118	NA	SLC7A9	11136
ENSG00000021574	157.466	0.130895	0.148746	0.211008	0.411095	SPAST	6683
ENSG00000021645	219.616	-0.269189	0.156131	0.0171653	0.0680216	NRXN3	9369
ENSG00000021762	246.89	-0.0222014	0.107607	0.796999	0.896903	OSBPL5	114879
ENSG00000021776	382.961	0.0499136	0.0836268	0.49302	0.691081	AQR	9716
ENSG00000021826	79.7086	-0.324001	0.199358	0.0150111	0.0614718	CPS1	1373
ENSG00000021852	0	0	0.55067	NA	NA	C8B	732
ENSG00000022267	50.2972	0.0550659	0.174499	0.615198	0.784153	FHL1	2273
ENSG00000022277	1569.76	-0.0655794	0.0914785	0.398241	0.610346	RTF2	51507
ENSG00000022355	0.586572	-0.0873667	0.454341	0.411285	NA	GABRA1	2554
ENSG00000022556	0	0	0.55067	NA	NA	NLRP2	55655
ENSG00000022567	54.3846	0.0872801	0.149566	0.399937	0.61176	SLC45A4	57210
ENSG00000022840	812.686	0.0904051	0.0921401	0.246395	0.452794	RNF10	9921
ENSG00000022976	150.342	0.00870804	0.101514	0.916667	0.959642	ZNF839	55778
ENSG00000023041	405.913	-0.0357015	0.0784668	0.607132	0.778612	ZDHHC6	64429
ENSG00000023171	0	0	0.55067	NA	NA	GRAMD1B	57476
ENSG00000023191	1327.35	0.00545104	0.0821719	0.939576	0.970971	RNH1	6050
ENSG00000023228	890.445	-0.0760749	0.0849899	0.301529	0.514638	NDUFS1	4719
ENSG00000023287	1970.26	0.12856	0.128021	0.182168	0.372849	RB1CC1	9821
ENSG00000023318	699.534	-0.273246	0.112374	0.00271009	0.0157467	ERP44	23071
ENSG00000023330	240.805	0.315357	0.116894	0.000911053	0.00643345	ALAS1	211
ENSG00000023445	1661.11	1.90159	0.16626	2.3009e-31	1.64793e-28	BIRC3	330
ENSG00000023516	320.534	-0.0631264	0.127765	0.508065	0.702688	AKAP11	11215
ENSG00000023572	398.117	-0.0108124	0.0856938	0.884073	0.941608	GLRX2	51022
ENSG00000023608	119.739	-0.163217	0.178037	0.157981	0.338446	SNAPC1	6617
ENSG00000023697	175.242	-0.120348	0.188129	0.298243	0.511273	DERA	51071
ENSG00000023734	940.264	-0.193277	0.0683173	0.00173526	0.0108368	STRAP	11171
ENSG00000023839	2.94519	0.0171544	0.304801	0.877364	0.93934	ABCC2	1244
ENSG00000023892	0.0909343	0.0062662	0.49235	0.931852	NA	DEF6	50619
ENSG00000023902	427.483	-0.36635	0.137269	0.000765008	0.00560896	PLEKHO1	51177
ENSG00000023909	726.005	0.665068	0.0969982	4.49328e-13	3.26977e-11	GCLM	2730
ENSG00000024048	234.934	-0.145666	0.0915311	0.0603319	0.172522	UBR2	23304
ENSG00000024422	392.499	-0.562083	0.18167	9.7315e-05	0.00098239	EHD2	30846
ENSG00000024526	596.222	0.282727	0.133506	0.00599918	0.0298162	DEPDC1	55635
ENSG00000024862	160.872	-0.0860835	0.117742	0.345826	0.560485	CCDC28A	25901
ENSG00000025039	1.36946	0.100318	0.418393	0.382207	0.594621	RRAGD	58528
ENSG00000025156	255.407	0.0555851	0.129697	0.562825	0.745394	HSF2	3298
ENSG00000025293	1047.7	0.0935271	0.0579761	0.0837595	0.218388	PHF20	51230
ENSG00000025423	7.09761	-0.352368	0.456873	0.0455552	0.14134	HSD17B6	8630
ENSG00000025434	19.2496	-0.0662941	0.216422	0.568943	0.749775	NR1H3	10062
ENSG00000025708	186.325	1.58533	0.1525	1.79951e-26	7.65242e-24	TYMP	1890
ENSG00000025770	291.115	-0.0702058	0.149425	0.496445	0.693098	NCAPH2	29781
ENSG00000025772	995.106	0.0233303	0.0973264	0.773278	0.883679	TOMM34	10953
ENSG00000025796	1311.93	-0.143087	0.097358	0.0773642	0.205861	SEC63	11231
ENSG00000025800	1941.98	-0.204275	0.115736	0.0257016	0.0925502	KPNA6	23633
ENSG00000026025	26413.2	0.0995803	0.107084	0.248211	0.454781	VIM	7431
ENSG00000026103	161.318	0.0887805	0.102686	0.290074	0.502097	FAS	355
ENSG00000026297	6094.58	-0.282184	0.111973	0.0019578	0.0120279	RNASET2	8635
ENSG00000026508	2901.18	-0.109234	0.0785028	0.114835	0.271769	CD44	960
ENSG00000026559	0	0	0.55067	NA	NA	KCNG1	3755
ENSG00000026652	313.524	-0.232696	0.118457	0.0128549	0.0546486	AGPAT4	56895
ENSG00000026751	3.94209	-0.480699	0.742663	0.0252653	0.0913208	SLAMF7	57823
ENSG00000026950	132.919	0.826769	0.206087	1.13355e-06	2.07609e-05	BTN3A1	11119
ENSG00000027001	69.9378	0.298231	0.197934	0.0225711	0.0836763	MIPEP	4285
ENSG00000027075	3.96691	-0.697425	0.882366	0.0103885	0.0461227	PRKCH	5583
ENSG00000027644	0	0	0.55067	NA	NA	INSRR	3645
ENSG00000027697	52.1853	-0.0625245	0.201406	0.585203	0.76244	IFNGR1	3459
ENSG00000027847	478.125	-0.199857	0.0988575	0.0148804	0.0610469	B4GALT7	11285
ENSG00000027869	0	0	0.55067	NA	NA	SH2D2A	9047
ENSG00000028116	382.736	0.0958008	0.123896	0.308812	0.521964	VRK2	7444
ENSG00000028137	0	0	0.55067	NA	NA	TNFRSF1B	7133
ENSG00000028203	540.013	0.151575	0.0885436	0.0452308	0.140783	VEZT	55591
ENSG00000028277	12.5009	-0.0604624	0.218172	0.602622	0.775188	POU2F2	5452
ENSG00000028310	1358.94	0.0266792	0.107465	0.75706	0.874637	BRD9	65980
ENSG00000028528	444.03	0.0415218	0.126799	0.661407	0.814739	SNX1	6642
ENSG00000028839	132.918	-0.115435	0.166969	0.294038	0.506554	TBPL1	9519
ENSG00000029153	209.525	0.857346	0.208514	6.55747e-07	1.26753e-05	ARNTL2	56938
ENSG00000029363	1235.61	-0.0163353	0.11984	0.858849	0.929549	BCLAF1	9774
ENSG00000029364	240.636	0.0200548	0.104196	0.812636	0.905383	SLC39A9	55334
ENSG00000029534	2.20737	0.116791	0.395795	0.333182	0.547445	ANK1	286
ENSG00000029559	0	0	0.55067	NA	NA	IBSP	3381
ENSG00000029639	252.646	0.151593	0.112867	0.0902451	0.230016	TFB1M	51106
ENSG00000029725	751.975	-0.255169	0.132382	0.011795	0.0509219	RABEP1	9135
ENSG00000029993	632.019	0.37719	0.106875	3.72502e-05	0.000432879	HMGB3	3149
ENSG00000030066	150.322	0.233298	0.14021	0.0253681	0.0916405	NUP160	23279
ENSG00000030110	74.0804	-0.209971	0.223103	0.107137	0.259185	BAK1	578
ENSG00000030304	0	0	0.55067	NA	NA	MUSK	4593
ENSG00000030419	31.9468	-0.167956	0.245278	0.194145	0.389837	IKZF2	22807
ENSG00000030582	1528.18	-0.334225	0.193311	0.0112515	0.0490896	GRN	2896
ENSG00000031003	252.824	-0.111001	0.167207	0.312446	0.526292	FAM13B	51306
ENSG00000031081	271.549	-0.574556	0.20061	0.000185529	0.0017198	ARHGAP31	57514
ENSG00000031691	208.974	0.0377235	0.155474	0.717827	0.850665	CENPQ	55166
ENSG00000031698	1451.47	-0.0570179	0.115836	0.527603	0.719585	SARS1	6301
ENSG00000031823	470.955	-0.0321237	0.117374	0.723616	0.853142	RANBP3	8498
ENSG00000032219	485.574	-0.105203	0.10263	0.209953	0.409802	ARID4A	5926
ENSG00000032389	229.891	-0.106393	0.151399	0.310159	0.523654	EIPR1	7260
ENSG00000032444	142.259	-0.0897738	0.172038	0.41563	0.62623	PNPLA6	10908
ENSG00000032742	141.09	0.302779	0.184534	0.016567	0.0661821	IFT88	8100
ENSG00000033011	257.706	-0.125237	0.0934747	0.111724	0.26685	ALG1	56052
ENSG00000033030	243.154	0.520769	0.113507	3.48413e-07	7.36211e-06	ZCCHC8	55596
ENSG00000033050	814.068	0.0545398	0.0970683	0.499905	0.695857	ABCF2	10061
ENSG00000033100	1104.36	-0.46404	0.0991401	2.36054e-07	5.20619e-06	CHPF2	54480
ENSG00000033122	0.34776	-0.0607071	0.515458	0.430541	NA	LRRC7	57554
ENSG00000033170	148.072	0.104375	0.170232	0.344631	0.559207	FUT8	2530
ENSG00000033178	1356.01	-0.0639233	0.119215	0.486266	0.685782	UBA6	55236
ENSG00000033327	71.3444	-1.28542	0.176821	6.05368e-15	6.00486e-13	GAB2	9846
ENSG00000033627	310.942	0.102747	0.113435	0.250503	0.457378	ATP6V0A1	535
ENSG00000033800	228.665	-0.436684	0.136805	0.000107303	0.00107051	PIAS1	8554
ENSG00000033867	1698.89	0.0227204	0.0981739	0.780273	0.88727	SLC4A7	9497
ENSG00000034053	0.220178	0.0223575	0.495701	0.761331	NA	APBA2	321
ENSG00000034152	576.361	-0.282558	0.194383	0.0277914	0.0979856	MAP2K3	5606
ENSG00000034239	0	0	0.55067	NA	NA	EFCAB1	79645
ENSG00000034510	20385.3	0.359465	0.11159	0.000124652	0.00121596	TMSB10	9168
ENSG00000034533	46.766	-0.048753	0.149714	0.635612	0.798965	ASTE1	28990
ENSG00000034677	453.28	-0.0604317	0.120521	0.512879	0.70692	RNF19A	25897
ENSG00000034693	74.2351	-0.402815	0.163201	0.00118312	0.00796632	PEX3	8504
ENSG00000034713	1279.01	-0.216816	0.175236	0.0654309	0.182136	GABARAPL2	11345
ENSG00000034971	0	0	0.55067	NA	NA	MYOC	4653
ENSG00000035115	100.782	-0.233402	0.158084	0.0373186	0.122148	SH3YL1	26751
ENSG00000035141	527.259	0.0723229	0.078269	0.296184	0.509239	FAM136A	84908
ENSG00000035403	1801.34	-0.454898	0.120468	1.20389e-05	0.000164154	VCL	7414
ENSG00000035499	83.4701	0.629357	0.245703	0.000339693	0.00286001	DEPDC1B	55789
ENSG00000035664	7.84388	0.618357	0.637254	0.0111163	0.0486557	DAPK2	23604
ENSG00000035681	276.103	-0.0409364	0.160791	0.699056	0.839386	NSMAF	8439
ENSG00000035687	487.071	-0.110575	0.109392	0.206117	0.405372	ADSS2	159
ENSG00000035720	0.0893842	0.0062662	0.49235	0.931852	NA	STAP1	26228
ENSG00000035862	1524.74	-0.653639	0.122667	5.72284e-09	1.87654e-07	TIMP2	7077
ENSG00000035928	2625.97	-0.0124308	0.0871042	0.868411	0.935212	RFC1	5981
ENSG00000036054	337.815	-0.536411	0.14061	8.69486e-06	0.000123378	TBC1D23	55773
ENSG00000036257	541.837	0.037522	0.0902582	0.62573	0.792084	CUL3	8452
ENSG00000036448	18.4405	-0.0057578	0.202503	0.959311	0.981231	MYOM2	9172
ENSG00000036473	0	0	0.55067	NA	NA	OTC	5009
ENSG00000036530	23.4946	-0.0586989	0.19825	0.606417	0.778099	CYP46A1	10858
ENSG00000036549	549.617	-0.297699	0.144466	0.00630113	0.0309105	ZZZ3	26009
ENSG00000036565	0.0920356	-0.0177675	0.494366	0.808926	NA	SLC18A1	6570
ENSG00000036672	4.2719	-0.0543456	0.278445	0.638594	0.800347	USP2	9099
ENSG00000036828	0.0814385	0.0062662	0.49235	0.931852	NA	CASR	846
ENSG00000037042	122.979	-0.488031	0.15958	0.000142817	0.00136478	TUBG2	27175
ENSG00000037241	329.629	0.144708	0.119319	0.118148	0.276568	RPL26L1	51121
ENSG00000037280	0.0830044	0.0062662	0.49235	0.931852	NA	FLT4	2324
ENSG00000037474	1249.42	-0.018252	0.117603	0.840862	0.920478	NSUN2	54888
ENSG00000037637	127.526	0.0146094	0.118721	0.872972	0.93812	FBXO42	54455
ENSG00000037749	41.3362	-0.121495	0.216387	0.314844	0.528532	MFAP3	4238
ENSG00000037757	110.581	-0.0468484	0.153796	0.652596	0.808957	MRI1	84245
ENSG00000037897	360.739	-0.0482991	0.0980831	0.552953	0.7372	METTL1	4234
ENSG00000037965	67.5604	0.0052028	0.163279	0.960893	0.981777	HOXC8	3224
ENSG00000038002	98.4495	-0.0761547	0.134879	0.438511	0.644691	AGA	175
ENSG00000038210	132.071	0.0413586	0.141145	0.679282	0.82609	PI4K2B	55300
ENSG00000038219	2189.85	-0.0888897	0.0956123	0.266608	0.47624	BOD1L1	259282
ENSG00000038274	259.627	0.0360986	0.147415	0.723388	0.853021	MAT2B	27430
ENSG00000038295	10.0392	2.5043	0.801922	1.44696e-05	0.000193231	TLL1	7092
ENSG00000038358	3.75319	0.0226198	0.293555	0.840291	0.92	EDC4	23644
ENSG00000038382	1464.65	-0.166378	0.107524	0.0552161	0.162425	TRIO	7204
ENSG00000038427	2827.72	-0.46963	0.168974	0.00036279	0.00301394	VCAN	1462
ENSG00000038532	117.646	-0.285811	0.143538	0.00812589	0.0378429	CLEC16A	23274
ENSG00000038945	79.9627	-0.0680723	0.125706	0.471763	0.673778	MSR1	4481
ENSG00000039068	0.948132	0.0832117	0.439171	0.439211	NA	CDH1	999
ENSG00000039123	767.576	-0.0289587	0.136773	0.768575	0.881244	MTREX	23517
ENSG00000039139	73.087	0.465129	0.232605	0.00297042	0.0169767	DNAH5	1767
ENSG00000039319	182.84	0.0418536	0.121079	0.650833	0.807854	ZFYVE16	9765
ENSG00000039523	1497.08	0.104219	0.0761718	0.123669	0.285304	RIPOR1	79567
ENSG00000039537	0.178976	-0.0351406	0.500794	0.635881	NA	C6	729
ENSG00000039560	5037.17	0.0477792	0.096538	0.55306	0.7372	RAI14	26064
ENSG00000039600	0.170494	0.0142846	0.493554	0.845687	NA	SOX30	11063
ENSG00000039650	211.185	0.136835	0.119204	0.138908	0.308766	PNKP	11284
ENSG00000039987	0.164249	-0.0337574	0.500214	0.648713	NA	BEST2	54831
ENSG00000040199	122.561	0.037213	0.12663	0.694379	0.836234	PHLPP2	23035
ENSG00000040275	2810.16	-0.34253	0.324501	0.0354867	0.11781	SPDL1	54908
ENSG00000040341	1625.21	-0.217719	0.175215	0.0644146	0.180206	STAU2	27067
ENSG00000040487	124.513	0.214121	0.150842	0.0480471	0.146919	SLC66A1	54896
ENSG00000040531	64.5259	0.543392	0.296582	0.00291902	0.016725	CTNS	1497
ENSG00000040608	67.4452	0.44357	0.332735	0.0127901	0.054424	RTN4R	65078
ENSG00000040633	334.623	-0.162052	0.137125	0.108382	0.261131	PHF23	79142
ENSG00000040731	0	0	0.55067	NA	NA	CDH10	1008
ENSG00000040933	127.562	0.0670665	0.116408	0.45905	0.662808	INPP4A	3631
ENSG00000041353	61.9178	0.433627	0.193515	0.0019135	0.0117876	RAB27B	5874
ENSG00000041357	2880.22	0.112951	0.0804117	0.109354	0.262728	PSMA4	5685
ENSG00000041515	0.166816	-0.00972926	0.492755	0.894429	NA	MYO16	23026
ENSG00000041802	963.392	0.0236258	0.095221	0.767214	0.880352	LSG1	55341
ENSG00000041880	160.301	0.0742271	0.140398	0.459188	0.662914	PARP3	10039
ENSG00000041982	45.2654	-3.22438	0.377627	7.28984e-19	1.11461e-16	TNC	3371
ENSG00000041988	175.437	0.00772891	0.10739	0.928548	0.965829	THAP3	90326
ENSG00000042062	0.0869401	-0.0177675	0.494366	0.808926	NA	RIPOR3	140876
ENSG00000042088	116.659	-0.384605	0.160576	0.001581	0.0100534	TDP1	55775
ENSG00000042286	298.514	0.205163	0.109001	0.0196512	0.0754555	AIFM2	84883
ENSG00000042304	0	0	0.55067	NA	NA	C2orf83	56918
ENSG00000042317	29.5232	-0.0191716	0.173383	0.859742	0.930196	SPATA7	55812
ENSG00000042429	131.294	-0.00521029	0.11407	0.953485	0.978175	MED17	9440
ENSG00000042445	659.524	0.0632156	0.134884	0.519374	0.712124	RETSAT	54884
ENSG00000042493	3015.66	0.280078	0.212243	0.0363079	0.119574	CAPG	822
ENSG00000042753	1435.01	-0.331468	0.21368	0.0167226	0.0665968	AP2S1	1175
ENSG00000042781	0.0852472	0.0062662	0.49235	0.931852	NA	USH2A	7399
ENSG00000042813	0	0	0.55067	NA	NA	ZPBP	11055
ENSG00000042832	0.243118	-0.00236501	0.472272	0.977058	NA	TG	7038
ENSG00000042980	0.326728	0.00945758	0.465514	0.911478	NA	ADAM28	10863
ENSG00000043039	0.349263	0.0385775	0.492339	0.626847	NA	BARX2	8538
ENSG00000043093	189.537	-0.00837773	0.135148	0.931701	0.966798	DCUN1D1	54165
ENSG00000043143	299.931	0.482623	0.159958	0.00016585	0.0015597	JADE2	23338
ENSG00000043355	225.564	0.274952	0.0984066	0.000889437	0.00631046	ZIC2	7546
ENSG00000043462	0	0	0.55067	NA	NA	LCP2	3937
ENSG00000043514	178.335	-0.0595084	0.14986	0.563947	0.746378	TRIT1	54802
ENSG00000043591	0	0	0.55067	NA	NA	ADRB1	153
ENSG00000044012	0	0	0.55067	NA	NA	GUCA2B	2981
ENSG00000044090	67.201	-0.264885	0.165612	0.0232203	0.0854968	CUL7	9820
ENSG00000044115	2765.41	-0.0562568	0.102256	0.501223	0.697122	CTNNA1	1495
ENSG00000044446	246.932	0.320388	0.137199	0.00261026	0.0152842	PHKA2	5256
ENSG00000044459	585.664	0.263496	0.150494	0.0168071	0.066855	CNTLN	54875
ENSG00000044524	0	0	0.55067	NA	NA	EPHA3	2042
ENSG00000044574	4138.12	0.0733036	0.112273	0.408536	0.619841	HSPA5	3309
ENSG00000046604	614.339	-0.0260063	0.0985041	0.750027	0.869442	DSG2	1829
ENSG00000046647	63.8238	-0.380983	0.180626	0.00347757	0.0192682	GEMIN8	54960
ENSG00000046651	460.983	0.572321	0.198677	0.000178372	0.00165912	OFD1	8481
ENSG00000046653	0.0920356	-0.0177675	0.494366	0.808926	NA	GPM6B	2824
ENSG00000046774	0	0	0.55067	NA	NA	MAGEC2	51438
ENSG00000046889	361.021	1.63634	0.23264	1.04204e-13	8.29245e-12	PREX2	80243
ENSG00000047056	39.3573	-0.250326	0.200496	0.0504875	0.15262	WDR37	22884
ENSG00000047188	272.5	-0.0228428	0.117146	0.801184	0.898583	YTHDC2	64848
ENSG00000047230	104.942	0.227065	0.126276	0.019813	0.0758626	CTPS2	56474
ENSG00000047249	608.554	-0.213476	0.132726	0.0332274	0.11192	ATP6V1H	51606
ENSG00000047315	1069.55	-0.0617824	0.119692	0.501886	0.697545	POLR2B	5431
ENSG00000047346	71.5331	-0.339813	0.215707	0.0151249	0.0618078	FAM214A	56204
ENSG00000047365	14.4658	-0.217289	0.262232	0.114166	0.270683	ARAP2	116984
ENSG00000047410	4353.92	0.131827	0.135827	0.186131	0.378323	TPR	7175
ENSG00000047457	196.14	0.234355	0.169377	0.0443255	0.138896	CP	1356
ENSG00000047578	63.9026	0.18456	0.156752	0.0918626	0.233091	KIAA0556	23247
ENSG00000047579	379.839	0.290771	0.116322	0.00195648	0.0120252	DTNBP1	84062
ENSG00000047597	0.322994	0.0470793	0.480677	0.586808	NA	XK	7504
ENSG00000047617	0.397323	0.0312249	0.43511	0.745711	NA	ANO2	57101
ENSG00000047621	377.966	-0.202833	0.194827	0.0988674	0.245478	C12orf4	57102
ENSG00000047634	250.87	-0.116811	0.148352	0.26178	0.470457	SCML1	6322
ENSG00000047644	545.705	0.0711055	0.0946754	0.371033	0.583208	WWC3	55841
ENSG00000047648	10.4217	0.229466	0.321548	0.11254	0.268063	ARHGAP6	395
ENSG00000047662	0.320511	0.0457222	0.479479	0.597752	NA	FAM184B	27146
ENSG00000047849	3545.54	-0.234306	0.0948407	0.00335792	0.0187426	MAP4	4134
ENSG00000047932	687.991	-0.235051	0.0947723	0.0032447	0.0182303	GOPC	57120
ENSG00000047936	0.332431	-0.0282085	0.469834	0.74258	NA	ROS1	6098
ENSG00000048028	170.828	0.637523	0.168649	6.84713e-06	0.000100949	USP28	57646
ENSG00000048052	115.867	-0.265048	0.138369	0.0113	0.049238	HDAC9	9734
ENSG00000048140	670.341	0.207312	0.15425	0.0581617	0.168383	TSPAN17	26262
ENSG00000048162	551.443	0.179941	0.124108	0.0593	0.170597	NOP16	51491
ENSG00000048342	54.2209	-0.14348	0.143371	0.163597	0.346009	CC2D2A	57545
ENSG00000048392	519.296	-0.446367	0.147742	0.000184445	0.00171209	RRM2B	50484
ENSG00000048405	386.157	-0.0214247	0.121973	0.817334	0.907349	ZNF800	168850
ENSG00000048462	0	0	0.55067	NA	NA	TNFRSF17	608
ENSG00000048471	56.3392	-0.438716	0.192716	0.00170218	0.0106851	SNX29	92017
ENSG00000048540	0	0	0.55067	NA	NA	LMO3	55885
ENSG00000048544	1054.15	0.089492	0.0916861	0.249565	0.456402	MRPS10	55173
ENSG00000048545	0	0	0.55067	NA	NA	GUCA1A	2978
ENSG00000048649	1872.1	-0.098064	0.0896762	0.199883	0.397372	RSF1	51773
ENSG00000048707	196.658	0.0992937	0.114992	0.27063	0.480105	VPS13D	55187
ENSG00000048740	0	0	0.55067	NA	NA	CELF2	10659
ENSG00000048828	4294.77	-0.0265878	0.08195	0.710985	0.846618	FAM120A	23196
ENSG00000048991	804.864	0.140583	0.0976935	0.0834202	0.217707	R3HDM1	23518
ENSG00000049089	1.05229	0.176994	0.54202	0.160387	NA	COL9A2	1298
ENSG00000049130	103.01	-0.715028	0.294774	0.000340478	0.00286001	KITLG	4254
ENSG00000049167	26.6776	0.0146738	0.179913	0.893617	0.94751	ERCC8	1161
ENSG00000049192	21.5656	-1.2168	0.369995	9.77733e-06	0.000136461	ADAMTS6	11174
ENSG00000049239	136.062	0.021814	0.116707	0.809562	0.904037	H6PD	9563
ENSG00000049245	1152.19	-0.0784951	0.0734584	0.23344	0.436833	VAMP3	9341
ENSG00000049246	138.184	0.290502	0.187413	0.0217203	0.0811379	PER3	8863
ENSG00000049247	0.14433	0.0142846	0.493554	0.845687	NA	UTS2	10911
ENSG00000049249	54.8049	-1.20169	0.264242	5.95042e-08	1.5365e-06	TNFRSF9	3604
ENSG00000049283	0.581317	-0.13378	0.542894	0.206253	NA	EPN3	55040
ENSG00000049323	18.2822	-1.03651	0.452529	0.000223827	0.00201444	LTBP1	4052
ENSG00000049449	1477	-0.200985	0.1219	0.0338031	0.113439	RCN1	5954
ENSG00000049540	0.23803	0.0304429	0.479434	0.712873	NA	ELN	2006
ENSG00000049541	205.061	0.212985	0.119045	0.0226671	0.0839727	RFC2	5982
ENSG00000049618	517.069	0.262362	0.0817652	0.00024487	0.00215955	ARID1B	57492
ENSG00000049656	2261.52	0.124347	0.134658	0.209473	0.40943	CLPTM1L	81037
ENSG00000049759	990.847	0.00540912	0.0940543	0.945516	0.974077	NEDD4L	23327
ENSG00000049768	0.327906	0.0355436	0.492887	0.649519	NA	FOXP3	50943
ENSG00000049769	51.7211	-0.21687	0.181604	0.0703143	0.191751	PPP1R3F	89801
ENSG00000049860	1177.92	0.0438792	0.13948	0.659214	0.813146	HEXB	3074
ENSG00000049883	50.1079	-0.177728	0.193453	0.141145	0.312208	PTCD2	79810
ENSG00000050030	0	0	0.55067	NA	NA	NEXMIF	340533
ENSG00000050130	122.32	0.0351463	0.239204	0.760547	0.876989	JKAMP	51528
ENSG00000050165	7.27623	-0.118206	0.281533	0.341736	0.55646	DKK3	27122
ENSG00000050327	192.95	-0.0329995	0.106172	0.699912	0.840043	ARHGEF5	7984
ENSG00000050344	368.475	1.76434	0.169677	2.09482e-26	8.63828e-24	NFE2L3	9603
ENSG00000050393	435.183	0.200464	0.0914659	0.00973933	0.0437113	MCUR1	63933
ENSG00000050405	1532.43	-1.3164	0.22291	5.73129e-11	2.89931e-09	LIMA1	51474
ENSG00000050426	132.05	0.0656695	0.121383	0.478984	0.67988	LETMD1	25875
ENSG00000050438	18.4201	-0.136935	0.213656	0.261066	0.469756	SLC4A8	9498
ENSG00000050555	0.0771128	0.0062662	0.49235	0.931852	NA	LAMC3	10319
ENSG00000050628	0.0852472	0.0062662	0.49235	0.931852	NA	PTGER3	5733
ENSG00000050730	4.45562	-0.377367	0.509311	0.040658	0.13009	TNIP3	79931
ENSG00000050748	349.666	0.179803	0.145485	0.0865355	0.222932	MAPK9	5601
ENSG00000050767	0	0	0.55067	NA	NA	COL23A1	91522
ENSG00000050820	958.867	-0.422663	0.0629905	1.76734e-12	1.16184e-10	BCAR1	9564
ENSG00000051009	93.2829	0.156514	0.128585	0.106939	0.25907	FAM160A2	84067
ENSG00000051108	394.602	-0.0189166	0.142571	0.850408	0.924977	HERPUD1	9709
ENSG00000051128	580.945	-0.181121	0.165089	0.106956	0.25907	HOMER3	9454
ENSG00000051180	404.404	0.405661	0.173402	0.0016749	0.0105372	RAD51	5888
ENSG00000051341	189.788	0.611975	0.167697	1.23324e-05	0.000167318	POLQ	10721
ENSG00000051382	503.092	0.493241	0.151164	7.15306e-05	0.00075515	PIK3CB	5291
ENSG00000051523	284.973	-0.467378	0.235592	0.00304656	0.0173173	CYBA	1535
ENSG00000051596	6.1033	0.112558	0.269773	0.361715	0.57472	THOC3	84321
ENSG00000051620	851.722	-0.00520971	0.0883524	0.945202	0.9739	HEBP2	23593
ENSG00000051825	326.04	0.0162505	0.122158	0.86102	0.931009	MPHOSPH9	10198
ENSG00000052126	318.4	-1.08898	0.182142	2.13666e-11	1.18676e-09	PLEKHA5	54477
ENSG00000052344	0	0	0.55067	NA	NA	PRSS8	5652
ENSG00000052723	275.134	0.0075547	0.103542	0.928567	0.965829	SIKE1	80143
ENSG00000052749	384.659	-0.0777224	0.117354	0.393455	0.606395	RRP12	23223
ENSG00000052795	323.507	-0.0472835	0.0847319	0.520137	0.712693	FNIP2	57600
ENSG00000052802	477.648	0.336576	0.181753	0.00836336	0.03875	MSMO1	6307
ENSG00000052841	512.523	-0.0526658	0.0836423	0.469523	0.671494	TTC17	55761
ENSG00000052850	0	0	0.55067	NA	NA	ALX4	60529
ENSG00000053108	0	0	0.55067	NA	NA	FSTL4	23105
ENSG00000053254	584.775	-1.31609	0.175513	1.26446e-15	1.36561e-13	FOXN3	1112
ENSG00000053328	0	0	0.55067	NA	NA	METTL24	728464
ENSG00000053371	725.522	-0.0142874	0.0816798	0.841809	0.920847	AKR7A2	8574
ENSG00000053372	1133.84	0.109551	0.076589	0.106981	0.259081	MRTO4	51154
ENSG00000053438	0	0	0.55067	NA	NA	NNAT	4826
ENSG00000053501	71.6665	-0.381752	0.210257	0.00704642	0.033844	USE1	55850
ENSG00000053524	0.968986	-0.0017335	0.426385	0.985572	NA	MCF2L2	23101
ENSG00000053702	0	0	0.55067	NA	NA	NRIP2	83714
ENSG00000053747	112.539	0.719592	0.158809	2.05573e-07	4.61444e-06	LAMA3	3909
ENSG00000053770	122.904	-0.0754585	0.137037	0.446358	0.651244	AP5M1	55745
ENSG00000053900	267.707	0.0652531	0.100988	0.431666	0.639331	ANAPC4	29945
ENSG00000053918	0.0920356	-0.0177675	0.494366	0.808926	NA	KCNQ1	3784
ENSG00000054116	1496.54	0.0174619	0.084645	0.812191	0.905035	TRAPPC3	27095
ENSG00000054118	1828.5	0.21399	0.0720324	0.000892342	0.00632653	THRAP3	9967
ENSG00000054148	2951.7	0.201619	0.114876	0.0268534	0.0955517	PHPT1	29085
ENSG00000054179	8.09994	-0.260388	0.365055	0.0881417	0.225627	ENTPD2	954
ENSG00000054219	0	0	0.55067	NA	NA	LY75	4065
ENSG00000054267	1765.46	-0.233297	0.100774	0.00521779	0.0265931	ARID4B	51742
ENSG00000054277	469.336	1.07356	0.225632	1.97325e-08	5.7376e-07	OPN3	23596
ENSG00000054282	313.96	-0.234245	0.15731	0.0361737	0.119287	SDCCAG8	10806
ENSG00000054356	0	0	0.55067	NA	NA	PTPRN	5798
ENSG00000054392	107.064	-0.694771	0.175036	2.53876e-06	4.16235e-05	HHAT	55733
ENSG00000054523	628.556	-0.240802	0.126985	0.0141761	0.0589552	KIF1B	23095
ENSG00000054598	215.982	0.0624467	0.130154	0.516737	0.709997	FOXC1	2296
ENSG00000054611	371.127	0.0948141	0.151713	0.364689	0.577931	TBC1D22A	25771
ENSG00000054654	349.521	0.200593	0.173786	0.0845781	0.219519	SYNE2	23224
ENSG00000054690	7.92383	0.506419	0.495378	0.0154669	0.0627717	PLEKHH1	57475
ENSG00000054793	100.967	0.0999543	0.155107	0.344982	0.559603	ATP9A	10079
ENSG00000054796	0	0	0.55067	NA	NA	SPO11	23626
ENSG00000054803	0	0	0.55067	NA	NA	CBLN4	140689
ENSG00000054938	0	0	0.55067	NA	NA	CHRDL2	25884
ENSG00000054965	78.4142	0.0589929	0.164661	0.582536	0.760326	FAM168A	23201
ENSG00000054967	120.023	-0.160032	0.116892	0.0806066	0.212042	RELT	84957
ENSG00000054983	0	0	0.55067	NA	NA	GALC	2581
ENSG00000055044	2831	0.0644171	0.0624614	0.264387	0.47333	NOP58	51602
ENSG00000055070	981.634	-0.180463	0.0988099	0.0276417	0.0976247	SZRD1	26099
ENSG00000055118	15.2724	0.0426469	0.225176	0.711842	0.847262	KCNH2	3757
ENSG00000055130	949.729	-0.0211438	0.0822201	0.768813	0.881308	CUL1	8454
ENSG00000055147	197.943	-0.185983	0.152612	0.0849402	0.220123	FAM114A2	10827
ENSG00000055163	331.754	0.422786	0.159739	0.000646133	0.00488748	CYFIP2	26999
ENSG00000055208	345.351	-0.385261	0.139401	0.000524539	0.00410698	TAB2	23118
ENSG00000055211	362.528	-0.264266	0.120052	0.0054937	0.0278637	GINM1	116254
ENSG00000055332	1507.47	0.178248	0.111553	0.0452929	0.140857	EIF2AK2	5610
ENSG00000055483	1064.63	0.0762406	0.0940417	0.335244	0.549573	USP36	57602
ENSG00000055609	865.629	-0.628527	0.154233	2.26988e-06	3.78638e-05	KMT2C	58508
ENSG00000055732	0.298063	0.00689772	0.486924	0.927708	NA	MCOLN3	55283
ENSG00000055813	1.074	0.0538365	0.396811	0.613467	NA	CCDC85A	114800
ENSG00000055917	540.485	-0.0120408	0.0840081	0.869149	0.935613	PUM2	23369
ENSG00000055950	645.167	-0.109385	0.100482	0.186218	0.378442	MRPL43	84545
ENSG00000055955	0.836593	-0.183801	0.545794	0.152051	NA	ITIH4	3700
ENSG00000055957	0	0	0.55067	NA	NA	ITIH1	3697
ENSG00000056050	335.877	0.129215	0.105817	0.131532	0.297513	HPF1	54969
ENSG00000056097	1681.94	0.105801	0.132492	0.279631	0.48967	ZFR	51663
ENSG00000056277	28.5339	0.0236685	0.217125	0.835933	0.917665	ZNF280C	55609
ENSG00000056291	0	0	0.55067	NA	NA	NPFFR2	10886
ENSG00000056487	0	0	0.55067	NA	NA	PHF21B	112885
ENSG00000056558	216.691	1.16609	0.179743	9.27531e-13	6.37467e-11	TRAF1	7185
ENSG00000056586	1054.07	0.13248	0.080646	0.0607069	0.173024	RC3H2	54542
ENSG00000056736	0	0	0.55067	NA	NA	IL17RB	55540
ENSG00000056972	146.735	-0.134587	0.131828	0.170093	0.355768	TRAF3IP2	10758
ENSG00000056998	0	0	0.55067	NA	NA	GYG2	8908
ENSG00000057019	6873.08	0.0552519	0.113075	0.534688	0.724135	DCBLD2	131566
ENSG00000057149	0	0	0.55067	NA	NA	SERPINB3	6317
ENSG00000057252	518.588	-0.049657	0.0735067	0.451681	0.655935	SOAT1	6646
ENSG00000057294	0.86411	0.0540526	0.439925	0.587813	NA	PKP2	5318
ENSG00000057468	0.246045	-0.0276719	0.495556	0.711628	NA	MSH4	4438
ENSG00000057593	0	0	0.55067	NA	NA	F7	2155
ENSG00000057608	2866.6	0.000943233	0.0766431	0.988968	0.995052	GDI2	2665
ENSG00000057657	8.13489	-0.782221	0.738248	0.00606445	0.0300637	PRDM1	639
ENSG00000057663	245.99	-0.142189	0.138465	0.159244	0.340562	ATG5	9474
ENSG00000057704	18.2164	0.175905	0.333713	0.192783	0.387675	TMCC3	57458
ENSG00000057757	378.809	-0.00338434	0.0982416	0.966869	0.984669	PITHD1	57095
ENSG00000057935	132.864	0.0320447	0.132908	0.741283	0.864517	MTA3	57504
ENSG00000058056	440.375	-0.246674	0.102144	0.00352215	0.0194677	USP13	8975
ENSG00000058063	177.55	-0.0598175	0.109912	0.494254	0.691908	ATP11B	23200
ENSG00000058085	212.835	2.36548	0.533108	3.01661e-07	6.44426e-06	LAMC2	3918
ENSG00000058091	278.642	-0.238819	0.130893	0.0170174	0.0675535	CDK14	5218
ENSG00000058262	1169.06	-0.20045	0.144609	0.0567333	0.165316	SEC61A1	29927
ENSG00000058272	3191.11	-0.444203	0.111316	5.1555e-06	7.85622e-05	PPP1R12A	4659
ENSG00000058335	1.56564	0.0387034	0.369551	0.718469	0.850936	RASGRF1	5923
ENSG00000058404	0.71325	0.166935	0.554397	0.162583	NA	CAMK2B	816
ENSG00000058453	63.2504	-0.273409	0.171998	0.0223792	0.0830931	CROCC	9696
ENSG00000058600	223.592	0.029547	0.134415	0.762064	0.877209	POLR3E	55718
ENSG00000058668	1380.86	-0.553474	0.126212	8.07245e-07	1.52781e-05	ATP2B4	493
ENSG00000058673	393.745	-0.0304725	0.103622	0.717824	0.850665	ZC3H11A	9877
ENSG00000058729	95.3117	-0.128582	0.120625	0.166971	0.35156	RIOK2	55781
ENSG00000058799	233.644	-0.0258328	0.0960691	0.747636	0.868161	YIPF1	54432
ENSG00000058804	492.293	0.401133	0.0904181	7.60037e-07	1.44047e-05	NDC1	55706
ENSG00000058866	85.1239	-0.571737	0.167926	3.3992e-05	0.000400487	DGKG	1608
ENSG00000059122	241.475	0.204057	0.139084	0.047383	0.145419	FLYWCH1	84256
ENSG00000059145	231.693	0.773718	0.180012	4.33777e-07	8.88982e-06	UNKL	64718
ENSG00000059377	180.955	-0.00585847	0.137419	0.952589	0.977919	TBXAS1	6916
ENSG00000059378	196.284	0.480872	0.15361	0.000115597	0.00113989	PARP12	64761
ENSG00000059573	469.242	-0.177276	0.184052	0.133575	0.301042	ALDH18A1	5832
ENSG00000059588	124.868	0.0121209	0.120857	0.89549	0.948962	TARBP1	6894
ENSG00000059691	73.8339	0.0782401	0.130935	0.419007	0.628788	GATB	5188
ENSG00000059728	53.3729	-1.19696	0.252311	2.30519e-08	6.56255e-07	MXD1	4084
ENSG00000059758	111.568	0.0382164	0.117972	0.674932	0.823867	CDK17	5128
ENSG00000059769	576.541	0.10855	0.103963	0.199642	0.397174	DNAJC25	548645
ENSG00000059804	438.929	0.438311	0.416236	0.0203216	0.0772231	SLC2A3	6515
ENSG00000059915	1.38229	0.0618749	0.45061	0.533862	0.723902	PSD	5662
ENSG00000060069	116.896	0.012491	0.12105	0.892413	0.946676	CTDP1	9150
ENSG00000060138	1750.97	0.00897345	0.0978985	0.912106	0.957785	YBX3	8531
ENSG00000060140	42.2938	-0.875735	0.206847	3.59305e-07	7.52844e-06	STYK1	55359
ENSG00000060237	1576.36	-0.0588908	0.0929436	0.45311	0.657333	WNK1	65125
ENSG00000060339	3046.32	0.0498546	0.067882	0.420475	0.630088	CCAR1	55749
ENSG00000060491	560.327	0.0981154	0.130023	0.310458	0.523884	OGFR	11054
ENSG00000060558	2.70802	0.0820425	0.325392	0.483804	0.684153	GNA15	2769
ENSG00000060566	3.97849	0.437142	0.625509	0.0310081	0.106265	CREB3L3	84699
ENSG00000060642	61.6726	0.034404	0.161627	0.745483	0.867499	PIGV	55650
ENSG00000060656	11.5581	1.37759	0.658082	0.000275468	0.00239219	PTPRU	10076
ENSG00000060688	101.833	0.0232881	0.171878	0.829636	0.91407	SNRNP40	9410
ENSG00000060709	0	0	0.55067	NA	NA	RIMBP2	23504
ENSG00000060718	1.09063	-0.435989	0.779847	0.0286993	NA	COL11A1	1301
ENSG00000060749	618.692	0.0308406	0.0992564	0.706954	0.844398	QSER1	79832
ENSG00000060762	47.1621	-0.654366	0.272278	0.00046109	0.00369089	MPC1	51660
ENSG00000060971	379.539	-0.0843536	0.0945598	0.288142	0.499941	ACAA1	30
ENSG00000060982	997.237	-0.390434	0.0667819	4.22319e-10	1.81865e-08	BCAT1	586
ENSG00000061273	2476.01	-0.0647386	0.153176	0.534662	0.724135	HDAC7	51564
ENSG00000061337	4.37574	-0.063275	0.296401	0.584973	0.76244	LZTS1	11178
ENSG00000061455	0.957419	0.165332	0.525089	0.181848	NA	PRDM6	93166
ENSG00000061492	0	0	0.55067	NA	NA	WNT8A	7478
ENSG00000061656	43.9398	0.284016	0.254028	0.0488648	0.148792	SPAG4	6676
ENSG00000061676	1223.06	-0.0308477	0.109913	0.724225	0.853564	NCKAP1	10787
ENSG00000061794	1099.68	0.0612509	0.0903162	0.425999	0.634731	MRPS35	60488
ENSG00000061918	21.8408	0.0314154	0.192993	0.779399	0.886942	GUCY1B1	2983
ENSG00000061936	841.279	-0.00742246	0.107903	0.931572	0.966738	SFSWAP	6433
ENSG00000061938	250.638	0.125572	0.140954	0.216469	0.417771	TNK2	10188
ENSG00000061987	152.133	-0.154999	0.133335	0.118001	0.276473	MON2	23041
ENSG00000062038	2.24713	0.103032	0.406032	0.37682	0.588722	CDH3	1001
ENSG00000062096	0	0	0.55067	NA	NA	ARSF	416
ENSG00000062194	625.978	-0.029408	0.0754345	0.662429	0.815168	GPBP1	65056
ENSG00000062282	240.263	0.411848	0.114452	2.60629e-05	0.000320672	DGAT2	84649
ENSG00000062370	28.2647	0.0504188	0.178511	0.647431	0.805397	ZNF112	7771
ENSG00000062485	403.145	-0.132283	0.0816502	0.0635568	0.178621	CS	1431
ENSG00000062524	0.178768	0.0142846	0.493554	0.845687	NA	LTK	4058
ENSG00000062582	7.02978	0.0353238	0.249514	0.759167	0.875932	MRPS24	64951
ENSG00000062598	253.255	0.0968503	0.0910862	0.210558	0.410498	ELMO2	63916
ENSG00000062650	1041.79	0.123898	0.123148	0.188136	0.381203	WAPL	23063
ENSG00000062716	1471.52	-0.00561553	0.0860227	0.939804	0.971133	VMP1	81671
ENSG00000062725	247.766	-0.0770897	0.0966634	0.338937	0.55356	APPBP2	10513
ENSG00000062822	61.1192	-0.037222	0.137831	0.706532	0.844265	POLD1	5424
ENSG00000063015	0.0814385	0.0062662	0.49235	0.931852	NA	SEZ6	124925
ENSG00000063046	249.009	0.00809912	0.136323	0.934242	0.968327	EIF4B	1975
ENSG00000063127	0.327274	0.0354432	0.492867	0.650362	NA	SLC6A16	28968
ENSG00000063169	27.6476	0.0821531	0.237073	0.489826	0.688279	BICRA	29998
ENSG00000063176	107.481	-0.426076	0.157048	0.000522605	0.00409655	SPHK2	56848
ENSG00000063177	7429.91	-0.114819	0.0683224	0.0641268	0.179687	RPL18	6141
ENSG00000063180	21.7649	-0.0040157	0.198144	0.971494	0.987016	CA11	770
ENSG00000063241	194.426	0.174648	0.227719	0.171448	0.357557	ISOC2	79763
ENSG00000063244	920.171	-0.0389352	0.149297	0.704348	0.843284	U2AF2	11338
ENSG00000063245	815.979	0.0143806	0.137053	0.883846	0.941608	EPN1	29924
ENSG00000063322	211.033	-0.0592793	0.084118	0.417474	0.627664	MED29	55588
ENSG00000063515	0	0	0.55067	NA	NA	GSC2	2928
ENSG00000063587	572.917	-0.031168	0.0746055	0.640703	0.801489	ZNF275	10838
ENSG00000063587	572.917	-0.031168	0.0746055	0.640703	0.801489	ZNF275	105373378
ENSG00000063601	66.2096	0.139866	0.15625	0.193616	0.389005	MTMR1	8776
ENSG00000063660	866.976	-0.157374	0.118271	0.0880047	0.225349	GPC1	2817
ENSG00000063761	25.3271	0.0581975	0.1876	0.604125	0.775999	ADCK1	57143
ENSG00000063854	391.963	0.126358	0.109064	0.148098	0.323072	HAGH	3029
ENSG00000063978	186.923	-0.057243	0.123124	0.540092	0.727915	RNF4	6047
ENSG00000064012	403.206	0.575307	0.214476	0.000310516	0.00265421	CASP8	841
ENSG00000064042	16.3904	-1.73878	0.446989	1.79123e-06	3.09327e-05	LIMCH1	22998
ENSG00000064102	399.779	0.116707	0.082924	0.105956	0.257629	INTS13	55726
ENSG00000064115	776.815	0.00165375	0.13224	0.986355	0.993584	TM7SF3	51768
ENSG00000064195	0.154226	0.0142846	0.493554	0.845687	NA	DLX3	1747
ENSG00000064199	139.528	0.31895	0.140926	0.00321866	0.0181365	SPA17	53340
ENSG00000064201	0	0	0.55067	NA	NA	TSPAN32	10077
ENSG00000064205	5.49123	-0.0805362	0.306093	0.494322	0.691908	CCN5	8839
ENSG00000064218	0	0	0.55067	NA	NA	DMRT3	58524
ENSG00000064225	20.5298	0.131826	0.20203	0.269452	0.478932	ST3GAL6	10402
ENSG00000064270	0.244315	0.0223575	0.495701	0.761331	NA	ATP2C2	9914
ENSG00000064300	2.64156	0.412457	0.771837	0.0314181	0.107185	NGFR	4804
ENSG00000064309	26.8409	-0.145541	0.182714	0.209184	0.409226	CDON	50937
ENSG00000064313	1024.87	-0.0278653	0.075064	0.677964	0.8252	TAF2	6873
ENSG00000064393	2329.34	0.0809437	0.105129	0.341983	0.556729	HIPK2	28996
ENSG00000064419	1963.59	0.0174287	0.0749973	0.794966	0.895551	TNPO3	23534
ENSG00000064490	134.925	0.0812787	0.135253	0.40939	0.62065	RFXANK	8625
ENSG00000064545	229.352	-0.0262601	0.154909	0.800799	0.898448	TMEM161A	54929
ENSG00000064547	46.4626	-0.0352281	0.162288	0.740038	0.863451	LPAR2	9170
ENSG00000064601	1654.74	-0.164242	0.102193	0.0500744	0.151661	CTSA	5476
ENSG00000064607	800.515	0.168467	0.0917537	0.0300947	0.103968	SUGP2	10147
ENSG00000064651	519.877	0.0899175	0.0890609	0.237623	0.441986	SLC12A2	6558
ENSG00000064652	409.943	0.0786102	0.0934223	0.318224	0.531468	SNX24	28966
ENSG00000064655	0.157412	0.0142846	0.493554	0.845687	NA	EYA2	2139
ENSG00000064666	3625.58	-0.0490861	0.118646	0.591519	0.766124	CNN2	1265
ENSG00000064687	28.0044	0.0906646	0.210317	0.440423	0.646175	ABCA7	10347
ENSG00000064692	0.0721648	0.0062662	0.49235	0.931852	NA	SNCAIP	9627
ENSG00000064703	176.959	0.0821252	0.148092	0.425604	0.63442	DDX20	11218
ENSG00000064726	52.1056	0.0452694	0.14368	0.653759	0.809561	BTBD1	53339
ENSG00000064763	0	0	0.55067	NA	NA	FAR2	55711
ENSG00000064787	5.03126	0.522308	0.689937	0.020417	0.077478	BCAS1	8537
ENSG00000064835	0	0	0.55067	NA	NA	POU1F1	5449
ENSG00000064886	0.17416	-0.0342003	0.500401	0.644578	NA	CHI3L2	1117
ENSG00000064932	475.279	0.170814	0.125975	0.0756156	0.202714	SBNO2	22904
ENSG00000064933	241.001	0.132992	0.103732	0.115836	0.272931	PMS1	5378
ENSG00000064961	539.663	0.231085	0.109458	0.0090702	0.0412938	HMG20B	10362
ENSG00000064989	0.742469	0.101287	0.474205	0.34577	NA	CALCRL	10203
ENSG00000064995	456.339	-0.232202	0.132218	0.0209052	0.0789217	TAF11	6882
ENSG00000064999	149.184	-0.0520648	0.108242	0.548041	0.73403	ANKS1A	23294
ENSG00000065000	3748.15	-0.032652	0.0637307	0.578392	0.757387	AP3D1	8943
ENSG00000065029	63.3555	-0.225077	0.200125	0.074035	0.199582	ZNF76	7629
ENSG00000065054	15.5724	-0.273225	0.305443	0.0692008	0.189289	SLC9A3R2	9351
ENSG00000065057	186.327	0.284536	0.169034	0.0169694	0.0674066	NTHL1	4913
ENSG00000065060	103.43	0.134115	0.142078	0.189622	0.382959	UHRF1BP1	54887
ENSG00000065135	1530.65	-0.162039	0.0695573	0.00979317	0.0438951	GNAI3	2773
ENSG00000065150	1020.42	0.138292	0.0952107	0.0829433	0.216765	IPO5	3843
ENSG00000065154	370.121	-0.0448104	0.177429	0.683342	0.828594	OAT	4942
ENSG00000065183	704.122	0.325916	0.105291	0.000228958	0.00204917	WDR3	10885
ENSG00000065243	866.579	-0.038927	0.135876	0.69177	0.834539	PKN2	5586
ENSG00000065268	330.412	0.14664	0.14418	0.156124	0.335841	WDR18	57418
ENSG00000065308	623.747	-0.960891	0.215806	1.01082e-07	2.43026e-06	TRAM2	9697
ENSG00000065320	0.647785	0.128541	0.524235	0.234205	NA	NTN1	9423
ENSG00000065325	1.00155	-0.497874	0.856536	0.020129	NA	GLP2R	9340
ENSG00000065328	678.987	0.275682	0.135833	0.00790363	0.0370105	MCM10	55388
ENSG00000065357	4.72762	-0.181195	0.340239	0.183421	0.374887	DGKA	1606
ENSG00000065361	1.16768	0.191388	0.561775	0.138317	0.307702	ERBB3	2065
ENSG00000065371	0	0	0.55067	NA	NA	ROPN1	54763
ENSG00000065413	43.0244	-0.0427132	0.151858	0.679636	0.826422	ANKRD44	91526
ENSG00000065427	2398.14	0.0198349	0.0609945	0.726123	0.8541	KARS1	3735
ENSG00000065457	324.813	-0.151939	0.0918539	0.050652	0.152759	ADAT1	23536
ENSG00000065485	373.124	-0.377477	0.142472	0.000772712	0.00565042	PDIA5	10954
ENSG00000065491	84.1146	0.0899484	0.14747	0.382794	0.595185	TBC1D22B	55633
ENSG00000065518	1165.4	0.137323	0.100391	0.0969671	0.24216	NDUFB4	4710
ENSG00000065526	1281.95	0.152484	0.118473	0.0984804	0.24486	SPEN	23013
ENSG00000065534	2097.33	-0.24346	0.155813	0.0291571	0.101427	MYLK	4638
ENSG00000065548	4802.06	-0.108319	0.0922941	0.165245	0.34852	ZC3H15	55854
ENSG00000065559	213.643	-0.181573	0.136165	0.0722221	0.195815	MAP2K4	6416
ENSG00000065600	124.142	0.127268	0.136092	0.201869	0.39979	PACC1	55248
ENSG00000065609	0	0	0.55067	NA	NA	SNAP91	9892
ENSG00000065613	1980.85	0.515448	0.106809	1.14269e-07	2.72324e-06	SLK	9748
ENSG00000065615	132.867	0.276773	0.124794	0.00479274	0.0248835	CYB5R4	51167
ENSG00000065618	8.07404	0.15571	0.274593	0.230852	0.433481	COL17A1	1308
ENSG00000065621	3.01249	0.328359	0.544485	0.0588197	0.169616	GSTO2	119391
ENSG00000065665	107.243	-0.0571833	0.120124	0.534937	0.724146	SEC61A2	55176
ENSG00000065675	1.4669	0.0272129	0.371812	0.7972	0.896925	PRKCQ	5588
ENSG00000065717	0.869205	0.158142	0.509832	0.199099	NA	TLE2	7089
ENSG00000065802	346.463	0.0771691	0.104666	0.363571	0.576495	ASB1	51665
ENSG00000065809	2244.75	0.465855	0.0942162	6.49632e-08	1.66482e-06	FAM107B	83641
ENSG00000065833	411.644	-0.000823824	0.0995559	0.992002	0.996071	ME1	4199
ENSG00000065882	651.419	0.0825218	0.0938355	0.296191	0.509239	TBC1D1	23216
ENSG00000065883	308.472	-0.0559039	0.118305	0.540596	0.728411	CDK13	8621
ENSG00000065911	1215.76	0.0896072	0.108226	0.301818	0.514837	MTHFD2	10797
ENSG00000065923	80.322	-0.408752	0.165018	0.00112417	0.00762597	SLC9A7	84679
ENSG00000065970	236.019	-0.076111	0.114713	0.396978	0.609096	FOXJ2	55810
ENSG00000065978	2023.74	-0.0736607	0.150471	0.477255	0.678347	YBX1	4904
ENSG00000065989	8.15937	1.72489	0.70975	0.000104931	0.00104915	PDE4A	5141
ENSG00000066027	357.872	0.428341	0.107546	5.4308e-06	8.24803e-05	PPP2R5A	5525
ENSG00000066032	1.61364	0.0734094	0.412241	0.49961	0.695721	CTNNA2	1496
ENSG00000066044	627.259	0.0314743	0.097044	0.69698	0.838086	ELAVL1	1994
ENSG00000066056	1.07028	-0.139066	0.438024	0.261779	NA	TIE1	7075
ENSG00000066084	95.4172	-0.234918	0.132466	0.0196973	0.0755682	DIP2B	57609
ENSG00000066117	271.608	-0.0371713	0.106613	0.664994	0.816571	SMARCD1	6602
ENSG00000066135	613.643	0.0350657	0.0728635	0.592655	0.766839	KDM4A	9682
ENSG00000066136	235.284	0.0954203	0.120185	0.302253	0.515113	NFYC	4802
ENSG00000066185	0	0	0.55067	NA	NA	ZMYND12	84217
ENSG00000066230	0	0	0.55067	NA	NA	SLC9A3	6550
ENSG00000066248	35.0173	-1.34226	0.256519	2.65222e-09	9.58115e-08	NGEF	25791
ENSG00000066279	2379.77	0.102578	0.150984	0.326671	0.540138	ASPM	259266
ENSG00000066294	0.170494	0.0142846	0.493554	0.845687	NA	CD84	8832
ENSG00000066322	343.657	-0.18984	0.212607	0.132755	0.299739	ELOVL1	64834
ENSG00000066336	0	0	0.55067	NA	NA	SPI1	6688
ENSG00000066379	79.4387	0.29932	0.20359	0.0241001	0.0878527	ZNRD1	30834
ENSG00000066382	0	0	0.55067	NA	NA	MPPED2	744
ENSG00000066405	2.3727	0.0865895	0.376434	0.451548	0.655935	CLDN18	51208
ENSG00000066422	330.108	-0.0404183	0.091781	0.603535	0.775533	ZBTB11	27107
ENSG00000066427	120.469	0.126053	0.114584	0.161971	0.343907	ATXN3	4287
ENSG00000066455	123.257	0.0230396	0.16975	0.830702	0.914939	GOLGA5	9950
ENSG00000066468	11.9081	-0.0234876	0.273843	0.836144	0.917749	FGFR2	2263
ENSG00000066557	171.644	0.0541655	0.112985	0.542541	0.729824	LRRC40	55631
ENSG00000066583	150.527	0.452954	0.259313	0.00554727	0.0280726	ISOC1	51015
ENSG00000066629	74.1266	0.99945	0.250045	7.14563e-07	1.36762e-05	EML1	2009
ENSG00000066651	93.817	0.0347193	0.124413	0.711304	0.846706	TRMT11	60487
ENSG00000066654	736.347	0.0468571	0.105141	0.581983	0.759988	THUMPD1	55623
ENSG00000066697	878.071	0.0187876	0.0994563	0.819077	0.90786	MSANTD3	91283
ENSG00000066735	2.92907	0.0805637	0.374674	0.479371	0.680202	KIF26A	26153
ENSG00000066739	99.5056	-0.12215	0.145703	0.236972	0.441078	ATG2B	55102
ENSG00000066777	953.357	0.00270376	0.0955594	0.97304	0.987554	ARFGEF1	10565
ENSG00000066813	0.0721648	0.0062662	0.49235	0.931852	NA	ACSM2B	348158
ENSG00000066827	63.2888	-0.356547	0.214583	0.0114244	0.0497164	ZFAT	57623
ENSG00000066855	439.432	0.0324102	0.140808	0.745433	0.867499	MTFR1	9650
ENSG00000066923	0.478315	0.0759576	0.493055	0.413573	NA	STAG3	10734
ENSG00000066926	193.27	0.585881	0.131247	5.18772e-07	1.04122e-05	FECH	2235
ENSG00000066933	404.626	0.0647819	0.0878225	0.390397	0.603216	MYO9A	4649
ENSG00000067048	633.178	-0.120079	0.0706319	0.0594048	0.170774	DDX3Y	8653
ENSG00000067057	4217.2	0.205815	0.149174	0.0551078	0.162262	PFKP	5214
ENSG00000067064	220.656	0.0573717	0.177281	0.602714	0.775203	IDI1	3422
ENSG00000067066	999.801	0.0274014	0.0797294	0.696665	0.837919	SP100	6672
ENSG00000067082	1274.51	0.419316	0.142392	0.000258747	0.00226433	KLF6	1316
ENSG00000067113	70.3947	-0.166595	0.163941	0.134456	0.302643	PLPP1	8611
ENSG00000067141	188.889	0.391143	0.202016	0.00505956	0.0259422	NEO1	4756
ENSG00000067167	1400.07	-0.389196	0.172866	0.00229821	0.0137379	TRAM1	23471
ENSG00000067177	46.2043	0.65217	0.296274	0.000771025	0.00565003	PHKA1	5255
ENSG00000067182	742.655	-0.141411	0.0974425	0.0810771	0.212992	TNFRSF1A	7132
ENSG00000067191	32.63	0.147287	0.234842	0.241607	0.446863	CACNB1	782
ENSG00000067208	734.227	-0.156564	0.125853	0.102351	0.251316	EVI5	7813
ENSG00000067221	65.8052	-1.4655	0.178102	7.58056e-18	1.07454e-15	STOML1	9399
ENSG00000067225	11796.7	-0.0164023	0.11629	0.855901	0.927936	PKM	5315
ENSG00000067248	587.217	-0.0634989	0.124437	0.499479	0.695721	DHX29	54505
ENSG00000067334	1608.86	-0.0324363	0.0708756	0.612927	0.782738	DNTTIP2	30836
ENSG00000067365	63.0946	-0.0585	0.129189	0.541822	0.729289	METTL22	79091
ENSG00000067369	555.905	0.0575998	0.089279	0.450437	0.654866	TP53BP1	7158
ENSG00000067445	0.860986	0.139129	0.549031	0.193377	NA	TRO	7216
ENSG00000067533	909.167	-0.00673184	0.10693	0.937583	0.970017	RRP15	51018
ENSG00000067560	4943.05	-0.123814	0.078943	0.0749106	0.20134	RHOA	387
ENSG00000067596	174.037	-0.228232	0.116896	0.0137217	0.057436	DHX8	1659
ENSG00000067601	4.13062	0.093949	0.315778	0.432266	0.639656	PMS2P4	5382
ENSG00000067606	0.0721648	0.0062662	0.49235	0.931852	NA	PRKCZ	5590
ENSG00000067646	59.9346	0.0660126	0.192154	0.560396	0.743769	ZFY	7544
ENSG00000067704	677.521	0.118525	0.129903	0.221778	0.423275	IARS2	55699
ENSG00000067715	34.8346	-1.202	0.321928	1.93864e-06	3.31003e-05	SYT1	6857
ENSG00000067798	272.28	-0.492219	0.195877	0.000711019	0.00528141	NAV3	89795
ENSG00000067829	435.046	-0.239132	0.107556	0.00633919	0.0310636	IDH3G	3421
ENSG00000067836	134.617	-0.15508	0.164619	0.162454	0.344607	ROGDI	79641
ENSG00000067840	0.0852472	0.0062662	0.49235	0.931852	NA	PDZD4	57595
ENSG00000067842	0	0	0.55067	NA	NA	ATP2B3	492
ENSG00000067900	2632.2	-0.0693132	0.0839721	0.342359	0.557087	ROCK1	6093
ENSG00000067955	801.706	0.121079	0.0841878	0.0971826	0.242475	CBFB	865
ENSG00000067992	58.4952	-0.135386	0.170683	0.226733	0.429361	PDK3	5165
ENSG00000068001	122.886	0.0258579	0.127632	0.785559	0.89112	HYAL2	8692
ENSG00000068024	91.3334	0.0299619	0.123722	0.748643	0.868727	HDAC4	9759
ENSG00000068028	189.828	0.0857647	0.142238	0.396539	0.608835	RASSF1	11186
ENSG00000068078	49.4526	0.788046	0.288546	0.000112682	0.00111437	FGFR3	2261
ENSG00000068079	56.1199	0.570201	0.273642	0.00146376	0.00945281	IFI35	3430
ENSG00000068097	222.37	-0.039681	0.108231	0.646954	0.805109	HEATR6	63897
ENSG00000068120	393.466	0.117069	0.100327	0.156768	0.336638	COASY	80347
ENSG00000068137	202.307	0.156825	0.148645	0.136855	0.305599	PLEKHH3	79990
ENSG00000068305	252.671	-0.390266	0.145309	0.000654745	0.00494163	MEF2A	4205
ENSG00000068308	549.823	-0.0433692	0.0996463	0.59799	0.771542	OTUD5	55593
ENSG00000068323	403.956	-0.185736	0.173416	0.107475	0.25968	TFE3	7030
ENSG00000068354	141.003	-0.167215	0.143596	0.107039	0.259088	TBC1D25	4943
ENSG00000068366	552.04	-0.668239	0.148988	3.31896e-07	7.06798e-06	ACSL4	2182
ENSG00000068383	421.192	-0.0852357	0.095945	0.287917	0.499707	INPP5A	3632
ENSG00000068394	152.603	0.0511402	0.144392	0.613476	0.782912	GPKOW	27238
ENSG00000068400	575.35	0.0255348	0.133482	0.792833	0.894748	GRIPAP1	56850
ENSG00000068438	302.015	-0.0946386	0.0966159	0.240237	0.445145	FTSJ1	24140
ENSG00000068489	1627.75	0.0945987	0.0869413	0.206104	0.405372	PRR11	55771
ENSG00000068615	0	0	0.55067	NA	NA	REEP1	65055
ENSG00000068650	202.934	-0.130064	0.106683	0.131081	0.296749	ATP11A	23250
ENSG00000068654	379.94	0.0680922	0.0828713	0.346242	0.560712	POLR1A	25885
ENSG00000068697	7537.2	-0.437096	0.119486	1.96616e-05	0.00025052	LAPTM4A	9741
ENSG00000068724	130.073	-0.0654557	0.125442	0.48835	0.687212	TTC7A	57217
ENSG00000068745	376.477	-0.0424674	0.102744	0.612675	0.782738	IP6K2	51447
ENSG00000068781	0.184071	-0.0356886	0.501021	0.630864	NA	STON1-GTF2A1L	286749
ENSG00000068784	173.527	-0.148757	0.12901	0.125669	0.288334	SRBD1	55133
ENSG00000068796	679.185	0.0377039	0.144549	0.709218	0.845556	KIF2A	3796
ENSG00000068831	1.1871	0.549683	0.907574	0.0156578	0.0634141	RASGRP2	10235
ENSG00000068878	879.722	-0.286852	0.104855	0.000977521	0.00680414	PSME4	23198
ENSG00000068885	83.5235	0.150467	0.136442	0.133859	0.301495	IFT80	57560
ENSG00000068903	90.4856	-0.0996061	0.146605	0.333573	0.547691	SIRT2	22933
ENSG00000068912	997.536	-0.0774913	0.134952	0.430744	0.638514	ERLEC1	27248
ENSG00000068971	67.5751	-0.408826	0.24012	0.00775645	0.0364419	PPP2R5B	5526
ENSG00000068976	0.170494	0.0142846	0.493554	0.845687	NA	PYGM	5837
ENSG00000068985	0	0	0.55067	NA	NA	PAGE1	8712
ENSG00000069011	283.847	-0.0543136	0.146183	0.593944	0.767996	PITX1	5307
ENSG00000069018	0	0	0.55067	NA	NA	TRPC7	57113
ENSG00000069020	37.3068	-0.191657	0.242501	0.145869	0.319771	MAST4	375449
ENSG00000069122	0.162877	0.0142846	0.493554	0.845687	NA	ADGRF5	221395
ENSG00000069188	2.53121	0.0550722	0.327631	0.625746	0.792084	SDK2	54549
ENSG00000069206	0	0	0.55067	NA	NA	ADAM7	8756
ENSG00000069248	357.552	-0.0619511	0.0858415	0.403749	0.615512	NUP133	55746
ENSG00000069275	17226	-0.253111	0.118721	0.00718234	0.0343299	NUCKS1	64710
ENSG00000069329	2916.49	0.148177	0.0629123	0.0103334	0.0459083	VPS35	55737
ENSG00000069345	747.896	-0.159794	0.10394	0.0594683	0.170835	DNAJA2	10294
ENSG00000069399	262.233	0.419375	0.176785	0.00143822	0.00932411	BCL3	602
ENSG00000069424	106.983	-0.500904	0.171289	0.000207856	0.00188692	KCNAB2	8514
ENSG00000069431	14.7011	-1.82749	0.503289	4.41365e-06	6.88773e-05	ABCC9	10060
ENSG00000069482	0	0	0.55067	NA	NA	GAL	51083
ENSG00000069493	10.1142	0.0128181	0.216853	0.910497	0.957056	CLEC2D	29121
ENSG00000069509	214.167	-0.0552735	0.102607	0.509659	0.704105	FUNDC1	139341
ENSG00000069535	0.540482	0.0445355	0.468573	0.620736	NA	MAOB	4129
ENSG00000069667	0	0	0.55067	NA	NA	RORA	6095
ENSG00000069696	9.44578	0.0905877	0.258039	0.451702	0.655935	DRD4	1815
ENSG00000069702	26.5296	0.592619	0.352828	0.00321737	0.0181365	TGFBR3	7049
ENSG00000069764	0	0	0.55067	NA	NA	PLA2G10	8399
ENSG00000069812	3.1988	-0.190921	0.364692	0.168106	0.35294	HES2	54626
ENSG00000069849	2132.98	-0.493827	0.0778895	2.34243e-11	1.28015e-09	ATP1B3	483
ENSG00000069869	692.767	0.130379	0.159819	0.22919	0.432029	NEDD4	4734
ENSG00000069943	76.3183	-0.0152788	0.154084	0.882922	0.941472	PIGB	9488
ENSG00000069956	555.339	-0.190454	0.131309	0.0544392	0.160836	MAPK6	5597
ENSG00000069966	360.835	-0.120046	0.0986079	0.141811	0.313374	GNB5	10681
ENSG00000069974	279.8	-0.263995	0.113885	0.00400788	0.0215826	RAB27A	5873
ENSG00000069998	141.073	0.123163	0.194921	0.293883	0.506491	HDHD5	27440
ENSG00000070010	1300.66	0.00789784	0.0813535	0.911893	0.957783	UFD1	7353
ENSG00000070018	190.789	-0.483993	0.227787	0.00200949	0.0122734	LRP6	4040
ENSG00000070019	0.0869401	-0.0177675	0.494366	0.808926	NA	GUCY2C	2984
ENSG00000070031	0	0	0.55067	NA	NA	SCT	6343
ENSG00000070047	700.116	-0.0262606	0.0953845	0.742415	0.865706	PHRF1	57661
ENSG00000070061	230.17	-0.0405215	0.141209	0.685457	0.829934	ELP1	8518
ENSG00000070081	4171.66	0.163424	0.128287	0.09229	0.233566	NUCB2	4925
ENSG00000070087	2571.98	-0.130489	0.178892	0.252493	0.459417	PFN2	5217
ENSG00000070159	278.86	0.214728	0.140036	0.0383184	0.124716	PTPN3	5774
ENSG00000070182	0.153101	-0.00972926	0.492755	0.894429	NA	SPTB	6710
ENSG00000070190	0.0814385	0.0062662	0.49235	0.931852	NA	DAPP1	27071
ENSG00000070193	0	0	0.55067	NA	NA	FGF10	2255
ENSG00000070214	1967.16	0.271631	0.140478	0.0103224	0.0458892	SLC44A1	23446
ENSG00000070269	81.112	0.159149	0.164239	0.151911	0.329068	TMEM260	54916
ENSG00000070366	214.953	0.0795392	0.115061	0.377021	0.588901	SMG6	23293
ENSG00000070367	344.737	-0.0901184	0.107807	0.297903	0.511086	EXOC5	10640
ENSG00000070371	31.6941	-0.335362	0.234301	0.0206145	0.0780374	CLTCL1	8218
ENSG00000070388	1.62071	-0.0227544	0.370905	0.82944	0.914013	FGF22	27006
ENSG00000070404	276.434	-0.0785182	0.103539	0.351924	0.566244	FSTL3	10272
ENSG00000070413	610.165	-0.00327694	0.104313	0.969125	0.985934	DGCR2	9993
ENSG00000070423	1127.73	0.05746	0.135584	0.558832	0.742854	RNF126	55658
ENSG00000070444	167.2	0.0853078	0.099678	0.299889	0.51306	MNT	4335
ENSG00000070476	123.842	-0.123831	0.144079	0.228078	0.430887	ZXDC	79364
ENSG00000070495	557.584	-0.0222765	0.0772362	0.745429	0.867499	JMJD6	23210
ENSG00000070501	125.324	0.0240662	0.115891	0.789534	0.892876	POLB	5423
ENSG00000070526	0	0	0.55067	NA	NA	ST6GALNAC1	55808
ENSG00000070540	293.869	-0.201347	0.131431	0.0426716	0.135072	WIPI1	55062
ENSG00000070601	0.157412	0.0142846	0.493554	0.845687	NA	FRMPD1	22844
ENSG00000070610	166.606	0.108759	0.113627	0.224528	0.426907	GBA2	57704
ENSG00000070614	2508.08	0.0825539	0.120843	0.373016	0.584995	NDST1	3340
ENSG00000070669	398.011	1.59021	0.317288	1.42633e-08	4.33248e-07	ASNS	440
ENSG00000070718	310.681	-0.0527503	0.0938361	0.504395	0.699761	AP3M2	10947
ENSG00000070729	1.02816	0.0378942	0.392909	0.717028	NA	CNGB1	1258
ENSG00000070731	1.08222	0.348931	0.743165	0.0404468	NA	ST6GALNAC2	10610
ENSG00000070748	0	0	0.55067	NA	NA	CHAT	1103
ENSG00000070756	27222.3	-0.267189	0.156174	0.0179283	0.0701059	PABPC1	26986
ENSG00000070759	5.41165	0.05196	0.249461	0.655288	0.810822	TESK2	10420
ENSG00000070761	372.302	0.0333543	0.21418	0.770682	0.882261	CFAP20	29105
ENSG00000070770	1347.29	-0.0474715	0.0837245	0.5148	0.708475	CSNK2A2	1459
ENSG00000070778	66.1892	-0.20685	0.14244	0.0477175	0.146215	PTPN21	11099
ENSG00000070785	323.554	-0.164214	0.113535	0.0678709	0.186885	EIF2B3	8891
ENSG00000070808	0.495155	-0.000174216	0.476633	0.998272	NA	CAMK2A	815
ENSG00000070814	2071.6	0.136203	0.100017	0.0988534	0.245478	TCOF1	6949
ENSG00000070831	2256.07	-0.103548	0.109434	0.236364	0.44073	CDC42	998
ENSG00000070882	357.348	0.136033	0.108961	0.119454	0.278105	OSBPL3	26031
ENSG00000070886	0	0	0.55067	NA	NA	EPHA8	2046
ENSG00000070915	0.0830044	0.0062662	0.49235	0.931852	NA	SLC12A3	6559
ENSG00000070950	227.378	-0.0287517	0.102664	0.73162	0.858021	RAD18	56852
ENSG00000070961	1020.75	-0.772903	0.119172	2.60702e-12	1.63486e-10	ATP2B1	490
ENSG00000070985	0	0	0.55067	NA	NA	TRPM5	29850
ENSG00000071051	251.874	0.168934	0.137288	0.0949696	0.238484	NCK2	8440
ENSG00000071054	3411.42	-0.0544956	0.0811227	0.443895	0.64917	MAP4K4	9448
ENSG00000071073	16.1282	0.0821566	0.211059	0.482475	0.682771	MGAT4A	11320
ENSG00000071082	8152.9	-0.0343828	0.109131	0.69291	0.835322	RPL31	6160
ENSG00000071127	3576.16	-0.330518	0.0645686	2.96243e-08	8.29479e-07	WDR1	9948
ENSG00000071189	289.045	-0.0216547	0.113151	0.807606	0.902736	SNX13	23161
ENSG00000071203	0	0	0.55067	NA	NA	MS4A12	54860
ENSG00000071205	290.382	-0.288876	0.128152	0.00399074	0.0215236	ARHGAP10	79658
ENSG00000071242	21.5057	-0.89858	0.41282	0.000380822	0.00313504	RPS6KA2	6196
ENSG00000071243	483.074	-0.527548	0.127218	2.36772e-06	3.90544e-05	ING3	54556
ENSG00000071246	9.71586	0.0518512	0.257185	0.655564	0.810993	VASH1	22846
ENSG00000071282	86.846	0.292101	0.15032	0.00878578	0.0402413	LMCD1	29995
ENSG00000071462	960.279	-0.0730602	0.150077	0.480264	0.680924	BUD23	114049
ENSG00000071537	429.805	0.0749332	0.106262	0.382175	0.594621	SEL1L	6400
ENSG00000071539	426.941	0.278834	0.118568	0.00326469	0.0183124	TRIP13	9319
ENSG00000071553	1638.08	-0.217356	0.145816	0.0408772	0.130638	ATP6AP1	537
ENSG00000071564	1510.21	0.280489	0.135674	0.00694193	0.0334274	TCF3	6929
ENSG00000071575	12.1839	0.179056	0.260518	0.175998	0.363923	TRIB2	28951
ENSG00000071626	2608.95	0.133579	0.0916008	0.0852104	0.220613	DAZAP1	26528
ENSG00000071655	378.638	-0.058302	0.128343	0.541782	0.729289	MBD3	53615
ENSG00000071677	0	0	0.55067	NA	NA	PRLH	51052
ENSG00000071794	1219.18	0.0177265	0.117018	0.844956	0.922482	HLTF	6596
ENSG00000071859	1041.89	-0.144233	0.096674	0.0735996	0.198796	FAM50A	9130
ENSG00000071889	345.487	-0.108283	0.0920516	0.164604	0.347383	FAM3A	60343
ENSG00000071894	518.89	0.277814	0.123805	0.00443207	0.0234778	CPSF1	29894
ENSG00000071909	1.4645	-0.441283	0.785048	0.0279099	0.0982405	MYO3B	140469
ENSG00000071967	0	0	0.55067	NA	NA	CYBRD1	79901
ENSG00000071991	0	0	0.55067	NA	NA	CDH19	28513
ENSG00000071994	540.087	0.0377981	0.0939246	0.632637	0.796976	PDCD2	5134
ENSG00000072041	0.332018	0.0318001	0.499257	0.667535	NA	SLC6A15	55117
ENSG00000072042	582.22	-0.0231508	0.111297	0.792656	0.894622	RDH11	51109
ENSG00000072062	463.431	-0.236914	0.123555	0.0139011	0.0580264	PRKACA	5566
ENSG00000072071	63.4014	0.234602	0.206077	0.0676213	0.186387	ADGRL1	22859
ENSG00000072080	0.172389	0.0142846	0.493554	0.845687	NA	SPP2	6694
ENSG00000072110	4548.05	-0.456454	0.121532	1.29955e-05	0.000175613	ACTN1	87
ENSG00000072121	46.7787	0.17333	0.171792	0.129137	0.293832	ZFYVE26	23503
ENSG00000072133	0	0	0.55067	NA	NA	RPS6KA6	27330
ENSG00000072134	130.749	0.0893098	0.181652	0.427377	0.635879	EPN2	22905
ENSG00000072135	340.561	-0.0971431	0.0875311	0.196319	0.392769	PTPN18	26469
ENSG00000072163	41.2255	-0.3147	0.217403	0.022806	0.0843497	LIMS2	55679
ENSG00000072182	0.682628	0.0972697	0.461411	0.369233	NA	ASIC4	55515
ENSG00000072195	10.471	-0.273936	0.305364	0.0686613	0.188285	SPEG	10290
ENSG00000072201	3.39909	-0.0836418	0.326334	0.476168	0.677509	LNX1	84708
ENSG00000072210	374.335	0.151468	0.104753	0.0754206	0.202271	ALDH3A2	224
ENSG00000072274	1335.5	-0.0111231	0.122967	0.904939	0.95444	TFRC	7037
ENSG00000072310	99.458	0.234664	0.191756	0.0588496	0.169641	SREBF1	6720
ENSG00000072315	0	0	0.55067	NA	NA	TRPC5	7224
ENSG00000072364	1044.79	-0.276619	0.0689573	9.21918e-06	0.000129201	AFF4	27125
ENSG00000072401	127.159	-0.0569395	0.122312	0.540758	0.728433	UBE2D1	7321
ENSG00000072415	447.183	-0.415387	0.139843	0.000241237	0.00213443	MPP5	64398
ENSG00000072422	59.2279	-1.83695	0.311387	1.86955e-10	8.68287e-09	RHOBTB1	9886
ENSG00000072501	3296.3	0.0115349	0.08286	0.873336	0.938362	SMC1A	8243
ENSG00000072506	802.65	-0.112815	0.0671976	0.0652304	0.181907	HSD17B10	3028
ENSG00000072518	343.027	0.172382	0.138568	0.0904148	0.230276	MARK2	2011
ENSG00000072571	1487.62	0.271487	0.170857	0.0227006	0.0840571	HMMR	3161
ENSG00000072609	3.43665	0.14747	0.377963	0.251895	0.458959	CHFR	55743
ENSG00000072657	0.0814385	0.0062662	0.49235	0.931852	NA	TRHDE	29953
ENSG00000072682	1363.33	-0.313024	0.0717502	1.43365e-06	2.53036e-05	P4HA2	8974
ENSG00000072694	0	0	0.55067	NA	NA	FCGR2B	2213
ENSG00000072736	259.27	0.0742711	0.0983389	0.362426	0.575483	NFATC3	4775
ENSG00000072756	119.069	0.021679	0.128564	0.820191	0.908371	TRNT1	51095
ENSG00000072778	990.339	-0.026471	0.103255	0.753044	0.871676	ACADVL	37
ENSG00000072786	320.219	-0.604682	0.14207	1.18775e-06	2.15506e-05	STK10	6793
ENSG00000072803	356.004	-0.0474415	0.11367	0.594975	0.768642	FBXW11	23291
ENSG00000072818	65.6882	-0.0627317	0.153735	0.547865	0.733939	ACAP1	9744
ENSG00000072832	0	0	0.55067	NA	NA	CRMP1	1400
ENSG00000072840	116.092	-1.31052	0.194837	3.07243e-13	2.28468e-11	EVC	2121
ENSG00000072849	313.794	0.201242	0.149568	0.0607263	0.173024	DERL2	51009
ENSG00000072858	0.0830044	0.0062662	0.49235	0.931852	NA	SIDT1	54847
ENSG00000072864	300.589	0.161526	0.105557	0.0594093	0.170774	NDE1	54820
ENSG00000072952	0.770382	-0.127978	0.505553	0.252523	NA	IRAG1	10335
ENSG00000072954	25.9866	0.238628	0.256489	0.0869097	0.223624	TMEM38A	79041
ENSG00000072958	1072.92	0.0378111	0.0637523	0.519949	0.712606	AP1M1	8907
ENSG00000073008	1298.5	0.179358	0.125233	0.0615568	0.174647	PVR	5817
ENSG00000073050	206.504	-0.0162244	0.134209	0.867759	0.93488	XRCC1	7515
ENSG00000073060	1089.63	0.568235	0.191778	0.000141989	0.00135783	SCARB1	949
ENSG00000073067	0	0	0.55067	NA	NA	CYP2W1	54905
ENSG00000073111	612.626	0.307695	0.155274	0.00723566	0.0345242	MCM2	4171
ENSG00000073146	0.402291	0.0224452	0.465356	0.795256	NA	MOV10L1	54456
ENSG00000073150	170.881	-0.131818	0.120103	0.155621	0.335132	PANX2	56666
ENSG00000073169	155.072	-0.413985	0.162812	0.000909697	0.00642739	SELENOO	83642
ENSG00000073282	0	0	0.55067	NA	NA	TP63	8626
ENSG00000073331	129.954	0.0859745	0.147637	0.403975	0.615666	ALPK1	80216
ENSG00000073350	179.249	0.127204	0.143067	0.214353	0.414983	LLGL2	3993
ENSG00000073417	162.931	0.660139	0.192098	2.10705e-05	0.000266895	PDE8A	5151
ENSG00000073464	123.948	-1.54093	0.196032	1.84249e-16	2.27602e-14	CLCN4	1183
ENSG00000073536	112.393	0.147399	0.126218	0.124142	0.286085	NLE1	54475
ENSG00000073578	1282.27	-0.177066	0.110772	0.0456919	0.141635	SDHA	6389
ENSG00000073584	585.769	0.060833	0.111821	0.491479	0.689774	SMARCE1	6605
ENSG00000073598	0	0	0.55067	NA	NA	FNDC8	54752
ENSG00000073605	63.522	-0.149332	0.153966	0.163355	0.345712	GSDMB	55876
ENSG00000073614	1214.09	-0.235949	0.0951786	0.00322895	0.0181841	KDM5A	5927
ENSG00000073670	0.895674	0.0212604	0.383487	0.838044	NA	ADAM11	4185
ENSG00000073711	170.709	-0.562087	0.164323	3.33629e-05	0.000394676	PPP2R3A	5523
ENSG00000073712	176.163	-0.529278	0.198048	0.000389575	0.00319936	FERMT2	10979
ENSG00000073734	0	0	0.55067	NA	NA	ABCB11	8647
ENSG00000073737	0.0815686	-0.0177675	0.494366	0.808926	NA	DHRS9	10170
ENSG00000073754	0.695568	0.088546	0.465564	0.397363	NA	CD5L	922
ENSG00000073756	0.600217	0.11804	0.513185	0.26482	NA	PTGS2	5743
ENSG00000073792	1052.66	-0.143828	0.0694118	0.0218002	0.0813435	IGF2BP2	10644
ENSG00000073803	624.943	-0.122431	0.0900749	0.110418	0.264584	MAP3K13	9175
ENSG00000073849	0.64095	0.0231912	0.438905	0.805733	NA	ST6GAL1	6480
ENSG00000073861	0	0	0.55067	NA	NA	TBX21	30009
ENSG00000073910	1.47176	-0.0411532	0.390478	0.695981	0.837319	FRY	10129
ENSG00000073921	1055.28	-0.0594023	0.105342	0.485894	0.685403	PICALM	8301
ENSG00000073969	312.886	-0.163159	0.133948	0.101376	0.249463	NSF	4905
ENSG00000074047	172.582	0.216438	0.156649	0.0506985	0.152803	GLI2	2736
ENSG00000074054	287.231	-0.00584931	0.0947072	0.941364	0.972081	CLASP1	23332
ENSG00000074071	1803.53	-0.0636715	0.0788866	0.360766	0.573784	MRPS34	65993
ENSG00000074181	0	0	0.55067	NA	NA	NOTCH3	4854
ENSG00000074201	482.81	-0.00123432	0.133256	0.989854	0.995308	CLNS1A	1207
ENSG00000074211	1.44835	0.0521799	0.406163	0.619417	0.787214	PPP2R2C	5522
ENSG00000074219	4.87706	0.102825	0.358273	0.389507	0.602355	TEAD2	8463
ENSG00000074266	343.703	-0.0835413	0.135561	0.397213	0.609366	EED	8726
ENSG00000074276	0	0	0.55067	NA	NA	CDHR2	54825
ENSG00000074317	0	0	0.55067	NA	NA	SNCB	6620
ENSG00000074319	309.25	-0.0714225	0.106643	0.405875	0.617335	TSG101	7251
ENSG00000074356	477.553	0.0254896	0.111408	0.772401	0.883412	NCBP3	55421
ENSG00000074370	0	0	0.55067	NA	NA	ATP2A3	489
ENSG00000074410	1873.92	0.716264	0.281601	0.000247742	0.00217923	CA12	771
ENSG00000074416	772.375	-0.222311	0.155815	0.0445822	0.139499	MGLL	11343
ENSG00000074527	77.5066	0.383865	0.257356	0.0136601	0.0572097	NTN4	59277
ENSG00000074582	146.722	-0.00562762	0.115221	0.950052	0.976606	BCS1L	617
ENSG00000074590	251.867	-0.51098	0.209016	0.000786663	0.00572559	NUAK1	9891
ENSG00000074603	556.244	-0.121093	0.103077	0.150329	0.326701	DPP8	54878
ENSG00000074621	77.8996	-0.117722	0.155199	0.268802	0.478215	SLC24A1	9187
ENSG00000074657	136.86	0.0637887	0.121602	0.492033	0.690195	ZNF532	55205
ENSG00000074660	5.5351	-0.017621	0.290926	0.875199	0.939338	SCARF1	8578
ENSG00000074695	5459.26	-0.124339	0.110078	0.157087	0.336901	LMAN1	3998
ENSG00000074696	2595.2	-0.0614314	0.0808197	0.386671	0.599228	HACD3	51495
ENSG00000074706	0.762009	0.048373	0.421741	0.63509	NA	IPCEF1	26034
ENSG00000074755	112.838	-0.292913	0.159888	0.0114335	0.0497401	ZZEF1	23140
ENSG00000074771	0	0	0.55067	NA	NA	NOX3	50508
ENSG00000074800	23132	0.287623	0.078203	3.34117e-05	0.000394676	ENO1	2023
ENSG00000074803	0.0821245	-0.0177675	0.494366	0.808926	NA	SLC12A1	6557
ENSG00000074842	3111.83	-0.116617	0.0924548	0.135611	0.304217	MYDGF	56005
ENSG00000074855	289.543	0.0503649	0.189517	0.653676	0.809561	ANO8	57719
ENSG00000074935	36.3501	0.338038	0.259328	0.0253969	0.0917026	TUBE1	51175
ENSG00000074964	201.599	-0.367956	0.218038	0.0101097	0.0450911	ARHGEF10L	55160
ENSG00000074966	5.07694	-0.249342	0.405332	0.10095	0.248819	TXK	7294
ENSG00000075035	0	0	0.55067	NA	NA	WSCD2	9671
ENSG00000075043	0	0	0.55067	NA	NA	KCNQ2	3785
ENSG00000075073	1.85468	0.193081	0.560211	0.13772	0.306827	TACR2	6865
ENSG00000075089	114.701	0.0532877	0.132034	0.582484	0.760326	ACTR6	64431
ENSG00000075131	157.11	0.300154	0.144059	0.0058469	0.0292195	TIPIN	54962
ENSG00000075142	1081.31	0.377134	0.181466	0.00383898	0.0208963	SRI	6717
ENSG00000075151	950.482	-0.307931	0.165938	0.00983225	0.0440557	EIF4G3	8672
ENSG00000075188	164.257	0.0597286	0.169734	0.582336	0.76021	NUP37	79023
ENSG00000075213	135.87	-0.295653	0.256663	0.0428673	0.135502	SEMA3A	10371
ENSG00000075218	1020.79	0.12034	0.0907171	0.118523	0.27717	GTSE1	51512
ENSG00000075223	520.512	0.859179	0.252718	1.04167e-05	0.000144644	SEMA3C	10512
ENSG00000075234	117.967	0.0876908	0.136081	0.37548	0.58737	TTC38	55020
ENSG00000075239	467.577	0.1722	0.186953	0.146761	0.320875	ACAT1	38
ENSG00000075240	24.9697	0.484814	0.432043	0.0145804	0.0601244	GRAMD4	23151
ENSG00000075275	204.434	0.471144	0.233636	0.00277005	0.0160063	CELSR1	9620
ENSG00000075290	0	0	0.55067	NA	NA	WNT8B	7479
ENSG00000075292	759.925	0.0243975	0.133168	0.801623	0.899001	ZNF638	27332
ENSG00000075303	159.57	0.547035	0.155177	2.44266e-05	0.000303006	SLC25A40	55972
ENSG00000075336	314.669	0.2418	0.124121	0.0124302	0.0532589	TIMM21	29090
ENSG00000075340	0	0	0.55067	NA	NA	ADD2	119
ENSG00000075388	0	0	0.55067	NA	NA	FGF4	2249
ENSG00000075391	464.52	-0.0835909	0.101172	0.314458	0.528159	RASAL2	9462
ENSG00000075399	112.686	-0.656899	0.153414	8.49817e-07	1.59949e-05	VPS9D1	9605
ENSG00000075407	744.448	0.309081	0.0779129	8.59489e-06	0.000122599	ZNF37A	7587
ENSG00000075413	456.762	-0.106098	0.0844211	0.147181	0.321585	MARK3	4140
ENSG00000075415	2217.27	-0.167017	0.150537	0.116763	0.274471	SLC25A3	5250
ENSG00000075420	802.356	-0.0319812	0.0995916	0.697278	0.838286	FNDC3B	64778
ENSG00000075426	935.856	0.0229671	0.0646928	0.69952	0.839794	FOSL2	2355
ENSG00000075429	0	0	0.55067	NA	NA	CACNG5	27091
ENSG00000075461	0	0	0.55067	NA	NA	CACNG4	27092
ENSG00000075539	533.24	0.122273	0.0897814	0.110041	0.264006	FRYL	285527
ENSG00000075568	502.628	0.0111752	0.0984464	0.891059	0.945887	TMEM131	23505
ENSG00000075618	1751.68	-0.572961	0.106177	5.56079e-09	1.83223e-07	FSCN1	6624
ENSG00000075624	7307.95	-0.151796	0.148314	0.148791	0.324272	ACTB	60
ENSG00000075643	198.181	-0.100517	0.124827	0.287934	0.499707	MOCOS	55034
ENSG00000075651	94.9647	-0.0536938	0.122361	0.564062	0.746378	PLD1	5337
ENSG00000075673	0	0	0.55067	NA	NA	ATP12A	479
ENSG00000075702	98.0654	0.284355	0.15939	0.0135234	0.0567808	WDR62	284403
ENSG00000075711	982.524	-0.161608	0.130245	0.098886	0.245478	DLG1	1739
ENSG00000075785	2346.2	-0.0778469	0.0695253	0.216857	0.41818	RAB7A	7879
ENSG00000075790	1674.02	-0.000247937	0.0878822	0.99738	0.998885	BCAP29	55973
ENSG00000075826	69.3922	-0.0395746	0.128044	0.677881	0.8252	SEC31B	25956
ENSG00000075856	671.185	0.0562381	0.0717142	0.384617	0.597329	SART3	9733
ENSG00000075884	0.0715328	0.0062662	0.49235	0.931852	NA	ARHGAP15	55843
ENSG00000075886	0.0814385	0.0062662	0.49235	0.931852	NA	TUBA3D	113457
ENSG00000075891	160.547	0.448052	0.219184	0.00291446	0.016706	PAX2	5076
ENSG00000075914	347.92	0.0577401	0.106493	0.501076	0.69706	EXOSC7	23016
ENSG00000075945	133.876	-0.0395267	0.1044	0.640867	0.801555	KIFAP3	22920
ENSG00000075975	155.663	-0.216503	0.205416	0.0876557	0.224821	MKRN2	23609
ENSG00000076003	609.309	0.152231	0.0981824	0.0617883	0.174957	MCM6	4175
ENSG00000076043	1535.59	-0.177155	0.0990048	0.0308277	0.105695	REXO2	25996
ENSG00000076053	105.022	-0.00290836	0.133116	0.976085	0.989335	RBM7	10179
ENSG00000076067	145.917	-0.236899	0.121266	0.0127541	0.0543218	RBMS2	5939
ENSG00000076108	1161.04	0.00786154	0.0765166	0.90813	0.955744	BAZ2A	11176
ENSG00000076201	428.291	0.0198349	0.124962	0.832816	0.916008	PTPN23	25930
ENSG00000076242	240.133	0.0452049	0.100726	0.585221	0.76244	MLH1	4292
ENSG00000076248	302.73	0.257454	0.167187	0.0276785	0.097704	UNG	7374
ENSG00000076258	26.5919	-0.0766885	0.200667	0.505868	0.700647	FMO4	2329
ENSG00000076321	219.67	-0.310211	0.139651	0.00380554	0.0207725	KLHL20	27252
ENSG00000076344	1.12464	0.0478468	0.424113	0.637066	NA	RGS11	8786
ENSG00000076351	0.903209	0.0810679	0.426977	0.455955	NA	SLC46A1	113235
ENSG00000076356	9.1144	-2.90532	0.48535	1.12947e-10	5.54869e-09	PLXNA2	5362
ENSG00000076382	365.225	0.453021	0.119567	1.14867e-05	0.000157731	SPAG5	10615
ENSG00000076513	489.1	-1.49701	0.308778	2.58908e-08	7.30958e-07	ANKRD13A	88455
ENSG00000076554	785.9	0.657609	0.110582	1.68226e-10	7.97636e-09	TPD52	7163
ENSG00000076555	29.044	0.849	0.382151	0.0003797	0.0031277	ACACB	32
ENSG00000076604	249.702	-0.0598905	0.137708	0.545582	0.732084	TRAF4	9618
ENSG00000076641	701.072	-0.442575	0.177947	0.000944757	0.00662352	PAG1	55824
ENSG00000076650	200.979	0.0661094	0.130539	0.493317	0.691283	GPATCH1	55094
ENSG00000076662	292.988	0.747246	0.158052	7.02678e-08	1.77733e-06	ICAM3	3385
ENSG00000076685	494.218	-0.0698467	0.109646	0.424274	0.633486	NT5C2	22978
ENSG00000076706	93.8519	-2.43554	0.568733	5.38968e-07	1.0707e-05	MCAM	4162
ENSG00000076716	113.729	-0.743247	0.316663	0.000376609	0.00310788	GPC4	2239
ENSG00000076770	0	0	0.55067	NA	NA	MBNL3	55796
ENSG00000076826	40.9862	0.0650136	0.157567	0.537966	0.726378	CAMSAP3	57662
ENSG00000076864	1.69459	0.0749435	0.399421	0.497753	0.694069	RAP1GAP	5909
ENSG00000076924	30.9556	-0.04162	0.177593	0.704646	0.843379	XAB2	56949
ENSG00000076928	83.3225	-0.32161	0.184076	0.0116473	0.050541	ARHGEF1	9138
ENSG00000076928	83.3225	-0.32161	0.184076	0.0116473	0.050541	ARHGEF1	100505585
ENSG00000076944	95.9958	-0.0970489	0.157846	0.362616	0.575517	STXBP2	6813
ENSG00000076984	462.296	-0.0454078	0.159645	0.667419	0.818205	MAP2K7	5609
ENSG00000077009	0	0	0.55067	NA	NA	NMRK2	27231
ENSG00000077044	798.665	-0.214813	0.100152	0.00960794	0.0433073	DGKD	8527
ENSG00000077063	74.0252	-0.557082	0.220172	0.000509671	0.00401598	CTTNBP2	83992
ENSG00000077080	0	0	0.55067	NA	NA	ACTL6B	51412
ENSG00000077092	1.6894	-0.0546473	0.35354	0.622388	0.789693	RARB	5915
ENSG00000077097	770.27	0.204618	0.0754258	0.00220569	0.0132627	TOP2B	7155
ENSG00000077147	2494.19	-0.167367	0.0562575	0.00141318	0.00920563	TM9SF3	56889
ENSG00000077150	531.372	0.509687	0.202662	0.000655241	0.00494264	NFKB2	4791
ENSG00000077152	373.735	0.150365	0.206026	0.216276	0.417636	UBE2T	29089
ENSG00000077157	104.977	-0.344575	0.173561	0.00577834	0.0289406	PPP1R12B	4660
ENSG00000077232	1565.87	0.294493	0.121857	0.00243123	0.0144284	DNAJC10	54431
ENSG00000077235	342.786	-0.242499	0.101518	0.00393039	0.0212663	GTF3C1	2975
ENSG00000077238	357.6	0.166859	0.118729	0.0715196	0.194259	IL4R	3566
ENSG00000077254	727.442	-0.0601579	0.114091	0.501409	0.697218	USP33	23032
ENSG00000077264	10.9308	0.0569496	0.23517	0.625548	0.792078	PAK3	5063
ENSG00000077274	0.0869401	-0.0177675	0.494366	0.808926	NA	CAPN6	827
ENSG00000077279	0.143066	0.0142846	0.493554	0.845687	NA	DCX	1641
ENSG00000077312	503.844	0.108705	0.119417	0.238772	0.443396	SNRPA	6626
ENSG00000077327	0.0869401	-0.0177675	0.494366	0.808926	NA	SPAG6	9576
ENSG00000077348	217.951	0.211651	0.123996	0.0274107	0.0969598	EXOSC5	56915
ENSG00000077380	3608.57	0.0745863	0.0653806	0.213404	0.413911	DYNC1I2	1781
ENSG00000077420	2074.22	-0.220662	0.121616	0.0201117	0.0767902	APBB1IP	54518
ENSG00000077454	14.0269	-0.121531	0.295265	0.330329	0.5444	LRCH4	4034
ENSG00000077458	156.847	0.108707	0.114848	0.22779	0.430582	FAM76B	143684
ENSG00000077463	196.326	-0.0841749	0.143216	0.406787	0.618325	SIRT6	51548
ENSG00000077498	0	0	0.55067	NA	NA	TYR	7299
ENSG00000077514	395.361	0.209603	0.156041	0.057249	0.166459	POLD3	10714
ENSG00000077522	0.0814385	0.0062662	0.49235	0.931852	NA	ACTN2	88
ENSG00000077549	3431.12	-0.227524	0.19181	0.0659426	0.183115	CAPZB	832
ENSG00000077585	20.8011	-0.584673	0.34965	0.00338141	0.0188429	GPR137B	7107
ENSG00000077616	0	0	0.55067	NA	NA	NAALAD2	10003
ENSG00000077684	772.095	0.10539	0.103406	0.2114	0.411552	JADE1	79960
ENSG00000077713	90.5051	0.207513	0.183328	0.0832641	0.217519	SLC25A43	203427
ENSG00000077721	678.29	-0.196428	0.151002	0.0681961	0.187326	UBE2A	7319
ENSG00000077782	1000.18	-0.0762513	0.0983674	0.349866	0.564431	FGFR1	2260
ENSG00000077800	0.159105	-0.00972926	0.492755	0.894429	NA	FKBP6	8468
ENSG00000077935	0	0	0.55067	NA	NA	SMC1B	27127
ENSG00000077942	0.993748	-0.0735486	0.419658	0.495156	NA	FBLN1	2192
ENSG00000077943	0.184071	-0.0356886	0.501021	0.630864	NA	ITGA8	8516
ENSG00000077984	0	0	0.55067	NA	NA	CST7	8530
ENSG00000078018	464.618	3.52657	0.260722	4.39934e-43	5.44238e-40	MAP2	4133
ENSG00000078043	216.128	-0.116341	0.0985371	0.154309	0.332973	PIAS2	9063
ENSG00000078053	67.4011	-1.85473	0.316449	2.36419e-10	1.07959e-08	AMPH	273
ENSG00000078061	180.948	-0.23596	0.111567	0.00862182	0.0396773	ARAF	369
ENSG00000078070	112.593	-0.0907885	0.141355	0.368474	0.58149	MCCC1	56922
ENSG00000078081	0	0	0.55067	NA	NA	LAMP3	27074
ENSG00000078098	0.730384	-0.136673	0.503781	0.237531	NA	FAP	2191
ENSG00000078114	35.739	0.145799	0.205552	0.22878	0.431704	NEBL	10529
ENSG00000078124	263.961	0.377354	0.184313	0.00414589	0.0222203	ACER3	55331
ENSG00000078140	2057.4	-0.133736	0.0969675	0.0978264	0.243724	UBE2K	3093
ENSG00000078142	240.184	-0.224284	0.134721	0.0271285	0.0962369	PIK3C3	5289
ENSG00000078177	119.587	0.166238	0.146439	0.112899	0.26859	N4BP2	55728
ENSG00000078237	190.049	-0.256648	0.175784	0.0326989	0.110386	TIGAR	57103
ENSG00000078246	344.399	0.141371	0.0907366	0.0666037	0.184479	TULP3	7289
ENSG00000078269	892.171	-0.765381	0.180109	5.58995e-07	1.10725e-05	SYNJ2	8871
ENSG00000078295	0	0	0.55067	NA	NA	ADCY2	108
ENSG00000078304	748.445	-0.0961334	0.0790696	0.167838	0.352693	PPP2R5C	5527
ENSG00000078328	0	0	0.55067	NA	NA	RBFOX1	54715
ENSG00000078369	4270.62	0.0287605	0.0604865	0.60892	0.779719	GNB1	2782
ENSG00000078399	670.799	0.0151083	0.0993923	0.854	0.926955	HOXA9	3205
ENSG00000078401	275.925	-2.04376	0.571895	5.50994e-06	8.3403e-05	EDN1	1906
ENSG00000078403	298.503	-0.0568007	0.118341	0.534215	0.724012	MLLT10	8028
ENSG00000078487	130.607	-0.0731178	0.132992	0.453488	0.657545	ZCWPW1	55063
ENSG00000078549	0	0	0.55067	NA	NA	ADCYAP1R1	117
ENSG00000078579	0	0	0.55067	NA	NA	FGF20	26281
ENSG00000078589	0	0	0.55067	NA	NA	P2RY10	27334
ENSG00000078596	0	0	0.55067	NA	NA	ITM2A	9452
ENSG00000078618	1602.07	0.151768	0.144227	0.142783	0.314912	NRDC	4898
ENSG00000078668	766.955	0.161567	0.064371	0.00604022	0.0299825	VDAC3	7419
ENSG00000078674	1255.03	0.310047	0.1526	0.00628224	0.0308544	PCM1	5108
ENSG00000078687	32.8066	-0.0208923	0.166429	0.845156	0.922482	TNRC6C	57690
ENSG00000078699	193.089	-0.0586517	0.10463	0.489563	0.688007	CBFA2T2	9139
ENSG00000078725	69.0373	0.144988	0.162737	0.187349	0.379947	BRINP1	1620
ENSG00000078747	309.647	-0.122716	0.10867	0.159088	0.340334	ITCH	83737
ENSG00000078795	0.184071	-0.0356886	0.501021	0.630864	NA	PKD2L2	27039
ENSG00000078804	53.5335	-0.0869426	0.203654	0.454956	0.658622	TP53INP2	58476
ENSG00000078808	3298.92	-0.29437	0.0995456	0.000449736	0.00362345	SDF4	51150
ENSG00000078814	1.12156	0.228431	0.584819	0.105654	NA	MYH7B	57644
ENSG00000078898	0	0	0.55067	NA	NA	BPIFB2	80341
ENSG00000078900	30.7378	0.0116192	0.168866	0.913886	0.958488	TP73	7161
ENSG00000078902	362.05	-0.101476	0.113276	0.255961	0.463242	TOLLIP	54472
ENSG00000078967	88.5227	0.0496787	0.139269	0.617579	0.785715	UBE2D4	51619
ENSG00000079101	1.04699	0.176681	0.54172	0.160848	NA	CLUL1	27098
ENSG00000079102	2.06727	-2.27258	1.34824	0.000167403	0.00157105	RUNX1T1	862
ENSG00000079112	0	0	0.55067	NA	NA	CDH17	1015
ENSG00000079134	243.86	0.259927	0.147998	0.0170238	0.067559	THOC1	9984
ENSG00000079150	62.3007	-0.319282	0.244859	0.0286967	0.100438	FKBP7	51661
ENSG00000079156	255.457	0.0667389	0.0987491	0.414411	0.62527	OSBPL6	114880
ENSG00000079215	25.0176	-1.85332	0.459323	1.16263e-06	2.11795e-05	SLC1A3	6507
ENSG00000079246	4928.38	-0.0718915	0.0803982	0.30896	0.522146	XRCC5	7520
ENSG00000079257	32.1804	-0.0894151	0.194859	0.437354	0.643841	LXN	56925
ENSG00000079263	10.5738	-2.02055	0.523791	2.2848e-06	3.79629e-05	SP140	11262
ENSG00000079277	346.795	-0.410067	0.0848247	1.11245e-07	2.66049e-06	MKNK1	8569
ENSG00000079308	36.1778	-2.89306	0.317454	5.97291e-21	1.17796e-18	TNS1	7145
ENSG00000079313	103.874	-0.0471273	0.155259	0.651994	0.808635	REXO1	57455
ENSG00000079332	1287.69	-0.0753308	0.0765885	0.268472	0.47779	SAR1A	56681
ENSG00000079335	14.6883	0.105342	0.222538	0.380593	0.592943	CDC14A	8556
ENSG00000079337	23.1898	-0.290308	0.246963	0.0429541	0.135629	RAPGEF3	10411
ENSG00000079385	1.71551	0.239199	0.577911	0.101244	0.249362	CEACAM1	634
ENSG00000079387	313.761	0.210544	0.128533	0.0319835	0.108536	SENP1	29843
ENSG00000079393	0.676138	-0.171028	0.580373	0.139655	NA	DUSP13	51207
ENSG00000079432	238.25	-0.180393	0.13425	0.0715956	0.194408	CIC	23152
ENSG00000079435	15.342	0.254845	0.337343	0.0894458	0.228364	LIPE	3991
ENSG00000079459	365.662	0.217444	0.112816	0.0159332	0.0642999	FDFT1	2222
ENSG00000079462	399.905	0.16103	0.15088	0.130194	0.295521	PAFAH1B3	5050
ENSG00000079482	21.2488	-0.259976	0.268	0.0705671	0.192325	OPHN1	4983
ENSG00000079557	0.639154	-0.142396	0.572805	0.160836	NA	AFM	173
ENSG00000079616	580.578	0.491613	0.0876151	1.87833e-09	7.02207e-08	KIF22	3835
ENSG00000079689	0	0	0.55067	NA	NA	SCGN	10590
ENSG00000079691	317.516	0.298622	0.136988	0.00457761	0.0240232	CARMIL1	55604
ENSG00000079739	489.484	0.118267	0.107868	0.172606	0.359257	PGM1	5236
ENSG00000079785	1918.15	0.0191326	0.0969019	0.812702	0.905383	DDX1	1653
ENSG00000079805	1653.97	0.191629	0.10912	0.0291777	0.101427	DNM2	1785
ENSG00000079819	4371.07	0.11137	0.0783323	0.107281	0.259442	EPB41L2	2037
ENSG00000079841	0	0	0.55067	NA	NA	RIMS1	22999
ENSG00000079931	215.088	-0.439242	0.300193	0.0104339	0.0462737	MOXD1	26002
ENSG00000079950	320.002	0.031479	0.0743223	0.636367	0.799401	STX7	8417
ENSG00000079974	94.5057	0.256797	0.197296	0.0439914	0.138125	RABL2B	11158
ENSG00000079999	640.202	0.221097	0.0749266	0.000884408	0.00629118	KEAP1	9817
ENSG00000080007	0	0	0.55067	NA	NA	DDX43	55510
ENSG00000080031	22.6781	3.30661	0.700148	4.41302e-08	1.18916e-06	PTPRH	5794
ENSG00000080166	0.483603	-0.0375446	0.464044	0.67566	NA	DCT	1638
ENSG00000080189	731.147	0.154235	0.0884188	0.0413626	0.131849	SLC35C2	51006
ENSG00000080200	379.809	0.0568829	0.160045	0.591677	0.766177	CRYBG3	131544
ENSG00000080224	12.7245	0.218204	0.326721	0.126706	0.28998	EPHA6	285220
ENSG00000080293	0.0852472	0.0062662	0.49235	0.931852	NA	SCTR	6344
ENSG00000080298	45.19	0.764737	0.292713	0.000171116	0.00159708	RFX3	5991
ENSG00000080345	3186.97	0.431793	0.11713	1.78027e-05	0.00022958	RIF1	55183
ENSG00000080371	555.711	-0.259159	0.141835	0.0145392	0.0600271	RAB21	23011
ENSG00000080493	174.029	-0.394381	0.256938	0.0118174	0.0509983	SLC4A4	8671
ENSG00000080503	1631.46	-0.0812972	0.135472	0.409678	0.620666	SMARCA2	6595
ENSG00000080511	0	0	0.55067	NA	NA	RDH8	50700
ENSG00000080546	135.838	-0.133837	0.168819	0.229487	0.432403	SESN1	27244
ENSG00000080561	23.9221	0.178897	0.206531	0.149188	0.324877	MID2	11043
ENSG00000080572	0.0852472	0.0062662	0.49235	0.931852	NA	DNAAF6	139212
ENSG00000080573	0	0	0.55067	NA	NA	COL5A3	50509
ENSG00000080603	254.38	0.361586	0.175281	0.0043316	0.0230612	SRCAP	10847
ENSG00000080608	2317.95	0.0376878	0.132107	0.69705	0.838086	PUM3	9933
ENSG00000080618	0	0	0.55067	NA	NA	CPB2	1361
ENSG00000080644	0	0	0.55067	NA	NA	CHRNA3	1136
ENSG00000080709	0	0	0.55067	NA	NA	KCNN2	3781
ENSG00000080802	435.07	-0.0353503	0.0841466	0.628972	0.794343	CNOT4	4850
ENSG00000080815	264.9	-0.0104648	0.102886	0.900781	0.951999	PSEN1	5663
ENSG00000080819	102.05	-0.057907	0.1334	0.552542	0.737048	CPOX	1371
ENSG00000080822	128.489	-0.00134865	0.136477	0.989043	0.995052	CLDND1	56650
ENSG00000080823	1064.03	0.317829	0.112413	0.000592992	0.00454079	MOK	5891
ENSG00000080824	27274.8	0.10364	0.053711	0.0404006	0.129541	HSP90AA1	3320
ENSG00000080839	580.291	-0.0336082	0.0867116	0.653105	0.809334	RBL1	5933
ENSG00000080845	921.487	-0.534449	0.0923075	6.6441e-10	2.76577e-08	DLGAP4	22839
ENSG00000080854	0	0	0.55067	NA	NA	IGSF9B	22997
ENSG00000080910	0	0	0.55067	NA	NA	CFHR2	3080
ENSG00000080947	29.7337	0.0571314	0.179905	0.605975	0.777714	CROCCP3	114819
ENSG00000080986	835.567	0.0619476	0.0876386	0.410788	0.621595	NDC80	10403
ENSG00000081014	85.941	-0.115461	0.148168	0.266858	0.476562	AP4E1	23431
ENSG00000081019	303.855	0.236279	0.104834	0.00599129	0.0297988	RSBN1	54665
ENSG00000081026	337.243	-0.0256432	0.115715	0.775919	0.885252	MAGI3	260425
ENSG00000081041	11.9561	0.7656	0.516041	0.00271607	0.0157546	CXCL2	2920
ENSG00000081051	33.7564	-0.403108	0.563714	0.0362889	0.11954	AFP	174
ENSG00000081052	0.0869401	-0.0177675	0.494366	0.808926	NA	COL4A4	1286
ENSG00000081059	105.066	-0.371994	0.178627	0.00390027	0.0211253	TCF7	6932
ENSG00000081087	523.141	-0.0426183	0.0862861	0.567298	0.748526	OSTM1	28962
ENSG00000081138	0	0	0.55067	NA	NA	CDH7	1005
ENSG00000081148	1.60848	-0.170296	0.46997	0.193765	0.389189	IMPG2	50939
ENSG00000081154	720.353	0.0863381	0.124085	0.358919	0.571715	PCNP	57092
ENSG00000081177	20.954	0.0255057	0.187456	0.818562	0.90768	EXD2	55218
ENSG00000081181	7.60129	0.0392689	0.287282	0.73006	0.857248	ARG2	384
ENSG00000081189	47.9912	-1.48597	0.191448	3.36642e-16	4.01844e-14	MEF2C	4208
ENSG00000081237	0.923784	-0.167075	0.549105	0.166031	NA	PTPRC	5788
ENSG00000081248	0	0	0.55067	NA	NA	CACNA1S	779
ENSG00000081277	0	0	0.55067	NA	NA	PKP1	5317
ENSG00000081307	224.369	0.027343	0.104968	0.74771	0.868161	UBA5	79876
ENSG00000081320	167.748	-0.502272	0.160975	0.000111488	0.00110417	STK17B	9262
ENSG00000081377	189.549	-0.00491259	0.150333	0.961824	0.982203	CDC14B	8555
ENSG00000081386	65.1605	0.0415389	0.155693	0.691045	0.833887	ZNF510	22869
ENSG00000081479	0	0	0.55067	NA	NA	LRP2	4036
ENSG00000081665	61.2836	-0.347026	0.170185	0.00497903	0.0255968	ZNF506	440515
ENSG00000081692	150.647	-0.266737	0.144963	0.01337	0.0562929	JMJD4	65094
ENSG00000081721	149.928	0.219459	0.15741	0.0484307	0.147801	DUSP12	11266
ENSG00000081760	383.381	-0.541391	0.100195	5.74192e-09	1.87827e-07	AACS	65985
ENSG00000081791	292.368	0.0473751	0.113662	0.595473	0.769018	DELE1	9812
ENSG00000081800	0	0	0.55067	NA	NA	SLC13A1	6561
ENSG00000081803	46.5944	0.261354	0.211675	0.0478331	0.146444	CADPS2	93664
ENSG00000081818	0	0	0.55067	NA	NA	PCDHB4	56131
ENSG00000081842	0	0	0.55067	NA	NA	PCDHA6	56142
ENSG00000081853	0.973507	-0.00749269	0.357996	0.94378	NA	PCDHGA2	56113
ENSG00000081870	825.481	0.0382295	0.123171	0.682065	0.828303	HSPB11	51668
ENSG00000081913	101.906	-0.501368	0.180047	0.000316025	0.00269453	PHLPP1	23239
ENSG00000081923	151.398	-0.392492	0.326763	0.0211771	0.0796071	ATP8B1	5205
ENSG00000081985	0	0	0.55067	NA	NA	IL12RB2	3595
ENSG00000082014	257.67	-0.445942	0.187224	0.00124393	0.00829984	SMARCD3	6604
ENSG00000082068	347.509	-0.212682	0.14399	0.0434947	0.136723	WDR70	55100
ENSG00000082074	0.163099	0.0142846	0.493554	0.845687	NA	FYB1	2533
ENSG00000082126	30.1877	-2.02707	0.382361	5.48657e-09	1.81217e-07	MPP4	58538
ENSG00000082146	104.099	-0.0206812	0.137611	0.833955	0.916381	STRADB	55437
ENSG00000082153	1314.29	0.0345223	0.169727	0.749118	0.868758	BZW1	9689
ENSG00000082175	0	0	0.55067	NA	NA	PGR	5241
ENSG00000082196	11.2083	0.0264492	0.232022	0.817913	0.907622	C1QTNF3	114899
ENSG00000082212	317.446	0.0939436	0.117494	0.303301	0.516331	ME2	4200
ENSG00000082213	318.4	0.0449752	0.0927063	0.56603	0.747647	C5orf22	55322
ENSG00000082258	221.587	-0.12169	0.103876	0.150416	0.326722	CCNT2	905
ENSG00000082269	150.682	1.29239	0.185447	5.3707e-14	4.53941e-12	FAM135A	57579
ENSG00000082293	0	0	0.55067	NA	NA	COL19A1	1310
ENSG00000082397	6.10127	-0.359462	0.489285	0.0451664	0.140707	EPB41L3	23136
ENSG00000082438	287.883	0.862197	0.249689	8.52832e-06	0.000122161	COBLL1	22837
ENSG00000082458	46.8425	0.386874	0.214013	0.00697312	0.0335657	DLG3	1741
ENSG00000082482	2.68942	0.221716	0.530052	0.122467	0.283087	KCNK2	3776
ENSG00000082497	247.088	-0.619991	0.14039	5.62367e-07	1.11069e-05	SERTAD4	56256
ENSG00000082512	39.4291	0.327362	0.248035	0.026488	0.0946757	TRAF5	7188
ENSG00000082515	370.72	0.110249	0.107024	0.201138	0.39905	MRPL22	29093
ENSG00000082516	222.186	0.117713	0.107966	0.174861	0.362179	GEMIN5	25929
ENSG00000082556	0.166009	0.0142846	0.493554	0.845687	NA	OPRK1	4986
ENSG00000082641	695.024	0.0963236	0.0686386	0.122221	0.282567	NFE2L1	4779
ENSG00000082684	184.445	0.5113	0.234357	0.0015337	0.00979843	SEMA5B	54437
ENSG00000082701	342.202	-0.179118	0.108405	0.0403213	0.129409	GSK3B	2932
ENSG00000082781	3555.49	-0.555723	0.133962	2.19222e-06	3.67385e-05	ITGB5	3693
ENSG00000082805	946.445	0.103646	0.156938	0.330635	0.544773	ERC1	23085
ENSG00000082898	729.015	-0.0707013	0.0897657	0.35601	0.56975	XPO1	7514
ENSG00000082929	0	0	0.55067	NA	NA	LINC01587	10141
ENSG00000082996	196.852	0.397141	0.131445	0.000216922	0.00196007	RNF13	11342
ENSG00000083067	0.18297	-0.00972926	0.492755	0.894429	NA	TRPM3	80036
ENSG00000083093	94.6954	0.0648906	0.145661	0.524255	0.716487	PALB2	79728
ENSG00000083097	22.6735	-0.130418	0.209511	0.279522	0.489604	DOP1A	23033
ENSG00000083099	557.236	-0.130378	0.0990598	0.111744	0.26685	LYRM2	57226
ENSG00000083123	40.1873	0.521462	0.263191	0.00233783	0.0139166	BCKDHB	594
ENSG00000083168	415.731	-0.140872	0.0965216	0.0802279	0.21125	KAT6A	7994
ENSG00000083223	748.932	-0.0962908	0.126804	0.312698	0.526292	TUT7	79670
ENSG00000083290	0.321689	-0.0261063	0.470006	0.759964	NA	ULK2	9706
ENSG00000083307	0	0	0.55067	NA	NA	GRHL2	79977
ENSG00000083312	1842.77	-0.0450685	0.128799	0.637386	0.799996	TNPO1	3842
ENSG00000083444	1702.07	-0.0563137	0.0812392	0.429317	0.63751	PLOD1	5351
ENSG00000083454	0.561626	-0.0723299	0.462584	0.468977	NA	P2RX5	5026
ENSG00000083457	220.417	-0.171996	0.117013	0.0609703	0.173429	ITGAE	3682
ENSG00000083520	557.279	-0.0335144	0.0822363	0.641289	0.801637	DIS3	22894
ENSG00000083535	150.566	0.0976347	0.197417	0.40034	0.61221	PIBF1	10464
ENSG00000083544	79.5576	0.122791	0.12788	0.201869	0.39979	TDRD3	81550
ENSG00000083635	188.314	0.152155	0.112557	0.0885102	0.226442	NUFIP1	26747
ENSG00000083642	1066.56	-0.00608046	0.110954	0.944846	0.973829	PDS5B	23047
ENSG00000083720	392.182	-0.569797	0.182286	8.53766e-05	0.000880155	OXCT1	5019
ENSG00000083750	24.5118	0.226088	0.228291	0.0890083	0.227332	RRAGB	10325
ENSG00000083782	0	0	0.55067	NA	NA	EPYC	1833
ENSG00000083799	497.564	-0.409343	0.103839	6.61716e-06	9.79393e-05	CYLD	1540
ENSG00000083807	20.2894	-0.0236545	0.197699	0.833583	0.91612	SLC27A5	10998
ENSG00000083812	41.8639	-0.260517	0.190635	0.0380914	0.124155	ZNF324	25799
ENSG00000083814	0	0	0.55067	NA	NA	ZNF671	79891
ENSG00000083817	18.0448	-0.0338252	0.199662	0.764868	0.878628	ZNF416	55659
ENSG00000083828	18.7976	0.0575176	0.200939	0.614607	0.783913	ZNF586	54807
ENSG00000083838	50.6488	0.173242	0.168519	0.125742	0.288404	ZNF446	55663
ENSG00000083844	255.426	0.150831	0.0901972	0.0493125	0.149921	ZNF264	9422
ENSG00000083845	6553.44	-0.178154	0.0697	0.00454057	0.0239025	RPS5	6193
ENSG00000083857	171.683	-0.00358157	0.112169	0.967703	0.985003	FAT1	2195
ENSG00000083896	1201.12	-0.116843	0.126336	0.220937	0.422619	YTHDC1	91746
ENSG00000083937	508.929	0.0264781	0.0926493	0.735374	0.860184	CHMP2B	25978
ENSG00000084070	251.757	-0.481496	0.139935	3.98612e-05	0.000460216	SMAP2	64744
ENSG00000084072	157.071	0.0453924	0.113109	0.609912	0.780412	PPIE	10450
ENSG00000084073	493.656	-0.286424	0.109264	0.00139908	0.00913566	ZMPSTE24	10269
ENSG00000084090	2871.86	-0.082209	0.0845618	0.262362	0.470885	STARD7	56910
ENSG00000084092	216.129	0.155245	0.132528	0.116144	0.273441	NOA1	84273
ENSG00000084093	1658.9	-0.101789	0.133348	0.29962	0.512794	REST	5978
ENSG00000084110	0.468427	0.0746701	0.492162	0.420327	NA	HAL	3034
ENSG00000084112	214.681	-0.100133	0.137825	0.315888	0.529251	SSH1	54434
ENSG00000084207	5357.57	0.00676225	0.118525	0.940946	0.971844	GSTP1	2950
ENSG00000084234	12818.8	-0.253406	0.0879278	0.00080585	0.00582988	APLP2	334
ENSG00000084444	9.75637	-0.608511	0.449331	0.00578569	0.0289668	FAM234B	57613
ENSG00000084453	0	0	0.55067	NA	NA	SLCO1A2	6579
ENSG00000084463	1190.76	0.0796472	0.110255	0.364056	0.577124	WBP11	51729
ENSG00000084623	1118.44	0.0498604	0.0789779	0.474758	0.676209	EIF3I	8668
ENSG00000084628	0.383482	0.0740054	0.477283	0.444524	NA	NKAIN1	79570
ENSG00000084636	7.43962	-0.564038	0.524405	0.0112931	0.049238	COL16A1	1307
ENSG00000084652	868.721	0.0655339	0.0650399	0.272379	0.48212	TXLNA	200081
ENSG00000084674	0	0	0.55067	NA	NA	APOB	338
ENSG00000084676	281.598	0.00563125	0.0886503	0.940916	0.971844	NCOA1	8648
ENSG00000084693	234.608	0.268482	0.162636	0.0202868	0.0771436	AGBL5	60509
ENSG00000084710	12.9998	0.0360006	0.202676	0.751118	0.870048	EFR3B	22979
ENSG00000084731	112.609	-0.51508	0.186783	0.000323836	0.00274564	KIF3C	3797
ENSG00000084733	1246.83	0.0182755	0.0663159	0.763527	0.877763	RAB10	10890
ENSG00000084734	4.2733	-0.701906	0.767286	0.00933399	0.0422685	GCKR	2646
ENSG00000084754	1910.46	-0.00872671	0.102646	0.917072	0.959815	HADHA	3030
ENSG00000084764	88.5625	-0.498111	0.30919	0.00575848	0.028905	MAPRE3	22924
ENSG00000084774	566.767	0.165815	0.0727692	0.0108002	0.0475536	CAD	790
ENSG00000085063	2214.62	-0.600327	0.0795955	4.40579e-15	4.40838e-13	CD59	966
ENSG00000085117	1159.61	-0.513881	0.201846	0.000591348	0.00453867	CD82	3732
ENSG00000085185	107.243	-0.28755	0.14431	0.00800471	0.0374066	BCORL1	63035
ENSG00000085224	2154.78	-0.207614	0.123013	0.0295076	0.102433	ATRX	546
ENSG00000085231	296.279	0.0630143	0.117518	0.488902	0.687363	AK6	102157402
ENSG00000085265	0.816259	-0.0387221	0.379463	0.71565	NA	FCN1	2219
ENSG00000085274	79.1989	-0.139491	0.138002	0.166253	0.350321	MYNN	55892
ENSG00000085276	161.783	-0.697144	0.216281	3.61413e-05	0.000421793	MECOM	2122
ENSG00000085365	317.846	-0.0429657	0.0912665	0.579427	0.758241	SCAMP1	9522
ENSG00000085377	219.785	0.0887856	0.0980933	0.275485	0.485825	PREP	5550
ENSG00000085382	35.7058	-0.0368429	0.153217	0.722471	0.852605	HACE1	57531
ENSG00000085415	209.777	0.0275129	0.150389	0.788966	0.892742	SEH1L	81929
ENSG00000085433	91.7334	-0.00706799	0.150084	0.94506	0.973876	WDR47	22911
ENSG00000085449	386.387	-0.23922	0.161436	0.0354031	0.117616	WDFY1	57590
ENSG00000085465	2.34503	0.0705374	0.344293	0.536614	0.725581	OVGP1	5016
ENSG00000085491	1040.22	0.155784	0.0987693	0.0569953	0.165937	SLC25A24	29957
ENSG00000085511	227.992	0.0670854	0.0948461	0.39928	0.611044	MAP3K4	4216
ENSG00000085514	4.95966	0.231609	0.371839	0.115714	0.272854	PILRA	29992
ENSG00000085552	2.10608	1.40785	1.35001	0.00121057	0.00811897	IGSF9	57549
ENSG00000085563	146.126	-0.0899466	0.132383	0.356529	0.570179	ABCB1	5243
ENSG00000085644	74.8503	0.056819	0.137556	0.565993	0.747647	ZNF213	7760
ENSG00000085662	3084.7	-0.155787	0.164253	0.160212	0.34145	AKR1B1	231
ENSG00000085719	1114	0.174607	0.0619071	0.00214759	0.0129673	CPNE3	8895
ENSG00000085721	619.128	-0.0132117	0.152883	0.898328	0.950727	RRN3	54700
ENSG00000085733	2306.18	0.07185	0.136449	0.467164	0.670093	CTTN	2017
ENSG00000085741	0.0852472	0.0062662	0.49235	0.931852	NA	WNT11	7481
ENSG00000085760	1093.68	0.0364531	0.10801	0.67354	0.822843	MTIF2	4528
ENSG00000085788	156.033	0.262167	0.160241	0.0218724	0.0815673	DDHD2	23259
ENSG00000085831	1.07805	0.00775755	0.364213	0.94144	NA	TTC39A	22996
ENSG00000085832	304.484	-0.33821	0.111155	0.000257479	0.00225468	EPS15	2060
ENSG00000085840	110.112	0.465212	0.214406	0.0019714	0.0120842	ORC1	4998
ENSG00000085871	93.8208	-0.183689	0.168583	0.106121	0.257783	MGST2	4258
ENSG00000085872	261.614	0.0638863	0.111116	0.468369	0.671113	CHERP	10523
ENSG00000085978	264.238	-0.184175	0.120541	0.0494247	0.150227	ATG16L1	55054
ENSG00000085982	512.626	-0.0313422	0.119496	0.732657	0.85889	USP40	55230
ENSG00000085998	445.929	0.0797135	0.115287	0.376538	0.588551	POMGNT1	55624
ENSG00000085999	108.147	0.099627	0.22137	0.404464	0.616205	RAD54L	8438
ENSG00000086015	318.795	0.189724	0.114087	0.036056	0.119003	MAST2	23139
ENSG00000086061	2209.23	0.0473465	0.109215	0.586876	0.763072	DNAJA1	3301
ENSG00000086062	1642.47	-0.0935428	0.113894	0.296352	0.50934	B4GALT1	2683
ENSG00000086065	814.551	0.0316782	0.154045	0.760452	0.876989	CHMP5	51510
ENSG00000086102	456.294	-0.115957	0.0876124	0.123017	0.283972	NFX1	4799
ENSG00000086159	0.0814385	0.0062662	0.49235	0.931852	NA	AQP6	363
ENSG00000086189	71.5334	0.0623808	0.138582	0.530449	0.721928	DIMT1	27292
ENSG00000086200	105.062	0.16916	0.139771	0.0979878	0.244037	IPO11	51194
ENSG00000086205	0	0	0.55067	NA	NA	FOLH1	2346
ENSG00000086232	1918.74	0.0428915	0.0679103	0.488487	0.687276	EIF2AK1	27102
ENSG00000086288	0	0	0.55067	NA	NA	NME8	51314
ENSG00000086289	1253.54	-0.0476772	0.129752	0.619463	0.787214	EPDR1	54749
ENSG00000086300	501.814	0.315283	0.189208	0.0144941	0.0599295	SNX10	29887
ENSG00000086475	695.718	0.317124	0.080179	8.58273e-06	0.000122554	SEPHS1	22929
ENSG00000086504	230.116	-0.218351	0.153266	0.0460971	0.142501	MRPL28	10573
ENSG00000086506	0	0	0.55067	NA	NA	HBQ1	3049
ENSG00000086544	63.3093	0.213828	0.172611	0.0667041	0.184719	ITPKC	80271
ENSG00000086548	0	0	0.55067	NA	NA	CEACAM6	4680
ENSG00000086570	1.05292	-0.504164	0.94223	0.0138994	NA	FAT2	2196
ENSG00000086589	802.521	0.162533	0.107198	0.0604879	0.172669	RBM22	55696
ENSG00000086598	830.144	-0.220715	0.146229	0.0384022	0.124929	TMED2	10959
ENSG00000086619	102.489	0.36177	0.218201	0.0111642	0.0488024	ERO1B	56605
ENSG00000086666	508.454	-0.134063	0.126454	0.161519	0.343344	ZFAND6	54469
ENSG00000086696	0	0	0.55067	NA	NA	HSD17B2	3294
ENSG00000086712	577.109	0.136008	0.102342	0.104673	0.255389	TXLNG	55787
ENSG00000086717	0	0	0.55067	NA	NA	PPEF1	5475
ENSG00000086730	30.0147	2.92311	1.14477	2.13549e-05	0.000269571	LAT2	7462
ENSG00000086758	972.175	-0.0646964	0.134294	0.508778	0.703275	HUWE1	10075
ENSG00000086827	249.952	-0.137191	0.121195	0.1419	0.313502	ZW10	9183
ENSG00000086848	66.6395	0.0413758	0.126878	0.662625	0.815168	ALG9	79796
ENSG00000086967	0	0	0.55067	NA	NA	MYBPC2	4606
ENSG00000086991	0	0	0.55067	NA	NA	NOX4	50507
ENSG00000087008	304.04	-0.424962	0.143907	0.000247122	0.00217519	ACOX3	8310
ENSG00000087053	432.636	-0.677661	0.107912	1.91055e-11	1.06991e-09	MTMR2	8898
ENSG00000087074	488.38	-0.128427	0.118158	0.162179	0.344142	PPP1R15A	23645
ENSG00000087076	11.1565	0.348319	0.509362	0.0500981	0.151699	HSD17B14	51171
ENSG00000087077	2511.4	-0.0542018	0.0685934	0.385105	0.597722	TRIP6	7205
ENSG00000087085	3.15599	0.431384	0.67521	0.0325127	0.109894	ACHE	43
ENSG00000087086	10973.8	0.0544141	0.0706388	0.394531	0.607259	FTL	2512
ENSG00000087087	1673.18	0.105536	0.10651	0.219561	0.421126	SRRT	51593
ENSG00000087088	244.115	-0.0881783	0.233179	0.46004	0.663651	BAX	581
ENSG00000087095	167.327	-0.0377179	0.122738	0.685513	0.829934	NLK	51701
ENSG00000087111	545.503	-0.52208	0.185613	0.000267945	0.00233581	PIGS	94005
ENSG00000087116	65.4728	-0.0898123	0.206551	0.442576	0.647798	ADAMTS2	9509
ENSG00000087128	0.251851	0.0312211	0.477954	0.7084	NA	TMPRSS11E	28983
ENSG00000087152	430.429	-0.0152019	0.0967794	0.850546	0.924977	ATXN7L3	56970
ENSG00000087157	161.409	-0.00164232	0.121244	0.985823	0.993339	PGS1	9489
ENSG00000087191	2211.15	0.164229	0.078888	0.0178547	0.0698583	PSMC5	5705
ENSG00000087206	313.626	0.0301413	0.123988	0.747473	0.868161	UIMC1	51720
ENSG00000087237	0.168252	0.0142846	0.493554	0.845687	NA	CETP	1071
ENSG00000087245	158.625	-1.00671	0.573763	0.000900968	0.00637565	MMP2	4313
ENSG00000087250	0.0852472	0.0062662	0.49235	0.931852	NA	MT3	4504
ENSG00000087253	304.82	-0.552806	0.244005	0.00102637	0.00706107	LPCAT2	54947
ENSG00000087258	0	0	0.55067	NA	NA	GNAO1	2775
ENSG00000087263	824.362	-0.291535	0.134634	0.00498411	0.0256132	OGFOD1	55239
ENSG00000087266	322.037	-0.27098	0.0998901	0.00118683	0.00798735	SH3BP2	6452
ENSG00000087269	1170.42	-0.0394127	0.107468	0.647763	0.805651	NOP14	8602
ENSG00000087274	1220.74	-0.0148915	0.131833	0.877456	0.93934	ADD1	118
ENSG00000087299	82.2158	0.771858	0.214975	7.38329e-06	0.000107572	L2HGDH	79944
ENSG00000087301	47.755	-0.0522713	0.160488	0.622097	0.789397	TXNDC16	57544
ENSG00000087302	753.686	0.0757036	0.084684	0.302622	0.515468	RTRAF	51637
ENSG00000087303	9.96123	-0.234147	0.283792	0.0999206	0.247132	NID2	22795
ENSG00000087338	353.133	-0.0118259	0.0777684	0.863881	0.932843	GMCL1	64395
ENSG00000087365	3208.18	-0.0483793	0.103676	0.566379	0.747861	SF3B2	10992
ENSG00000087448	623.096	0.093455	0.124707	0.322456	0.5361	KLHL42	57542
ENSG00000087460	5935.12	-0.0106653	0.117609	0.90659	0.955162	GNAS	2778
ENSG00000087470	633.566	-0.0250161	0.092993	0.750096	0.869447	DNM1L	10059
ENSG00000087494	27.7362	0.44519	0.641684	0.0299157	0.103498	PTHLH	5744
ENSG00000087495	0	0	0.55067	NA	NA	PHACTR3	116154
ENSG00000087502	786.267	-0.324618	0.161361	0.00605937	0.0300495	ERGIC2	51290
ENSG00000087510	1.60974	-0.190431	0.498224	0.159883	0.341089	TFAP2C	7022
ENSG00000087586	2753.49	0.176857	0.119889	0.058012	0.168035	AURKA	6790
ENSG00000087589	1.24087	-0.134281	0.432544	0.274759	0.485007	CASS4	57091
ENSG00000087842	282.602	0.846706	0.120857	4.37282e-14	3.74247e-12	PIR	8544
ENSG00000087884	417.993	0.0652423	0.130969	0.499697	0.695721	AAMDC	28971
ENSG00000087903	110.815	0.393778	0.167539	0.00171707	0.0107528	RFX2	5990
ENSG00000087995	103.187	0.0475316	0.122095	0.609027	0.779719	METTL2A	339175
ENSG00000088002	0.8008	0.195903	0.584755	0.123748	NA	SULT2B1	6820
ENSG00000088035	133.81	0.0823257	0.113648	0.357078	0.570318	ALG6	29929
ENSG00000088038	92.1591	-0.0266559	0.140719	0.789288	0.892812	CNOT3	4849
ENSG00000088053	4.54681	0.272172	0.464355	0.0861647	0.222323	GP6	51206
ENSG00000088179	128.412	0.620053	0.162543	6.48474e-06	9.62316e-05	PTPN4	5775
ENSG00000088205	3514.48	0.0140705	0.0648538	0.813473	0.90547	DDX18	8886
ENSG00000088247	7224.43	-0.00666506	0.114773	0.940729	0.971844	KHSRP	8570
ENSG00000088256	1618.21	-0.0700187	0.109752	0.423411	0.632884	GNA11	2767
ENSG00000088280	36.2518	0.0495213	0.167065	0.645553	0.804311	ASAP3	55616
ENSG00000088298	77.1379	0.44763	0.242264	0.00459146	0.0240773	EDEM2	55741
ENSG00000088298	77.1379	0.44763	0.242264	0.00459146	0.0240773	EDEM2	111089941
ENSG00000088305	55.7126	-0.183444	0.183743	0.121482	0.281049	DNMT3B	1789
ENSG00000088320	0	0	0.55067	NA	NA	REM1	28954
ENSG00000088325	3656.51	0.30293	0.119985	0.00167423	0.0105372	TPX2	22974
ENSG00000088356	801.229	0.0700849	0.0887897	0.356495	0.570179	PDRG1	81572
ENSG00000088367	662.577	0.030673	0.132418	0.751517	0.870353	EPB41L1	2036
ENSG00000088386	0	0	0.55067	NA	NA	SLC15A1	6564
ENSG00000088387	60.4007	0.0212425	0.159111	0.839915	0.919852	DOCK9	23348
ENSG00000088448	408.531	0.00393803	0.0978045	0.96134	0.981978	ANKRD10	55608
ENSG00000088451	39.3946	0.091346	0.176933	0.41285	0.623883	TGDS	23483
ENSG00000088538	4.9161	-0.0266049	0.277173	0.814717	0.906365	DOCK3	1795
ENSG00000088543	20.5763	0.238023	0.25511	0.087059	0.223739	C3orf18	51161
ENSG00000088682	238.895	0.168288	0.121369	0.0731042	0.197577	COQ9	57017
ENSG00000088726	0.737351	-0.115402	0.497514	0.286399	NA	TMEM40	55287
ENSG00000088727	267.689	0.469264	0.17622	0.000512388	0.00403272	KIF9	64147
ENSG00000088756	31.6995	-0.514807	0.516783	0.0155427	0.0630498	ARHGAP28	79822
ENSG00000088766	260.284	0.135151	0.166298	0.222013	0.423487	CRLS1	54675
ENSG00000088782	0	0	0.55067	NA	NA	DEFB127	140850
ENSG00000088808	45.8681	-0.0641022	0.151597	0.536752	0.725695	PPP1R13B	23368
ENSG00000088812	123.449	-0.125798	0.182115	0.272313	0.48212	ATRN	8455
ENSG00000088826	164.014	0.559619	0.253731	0.0011514	0.00778356	SMOX	54498
ENSG00000088827	0.0830044	0.0062662	0.49235	0.931852	NA	SIGLEC1	6614
ENSG00000088832	2288.22	-0.300385	0.119297	0.00173705	0.010843	FKBP1A	2280
ENSG00000088833	692.989	0.161571	0.116991	0.0779504	0.206774	NSFL1C	55968
ENSG00000088836	5.06601	0.051327	0.293578	0.654239	0.810015	SLC4A11	83959
ENSG00000088854	112.491	-0.0876934	0.123049	0.34922	0.563802	C20orf194	25943
ENSG00000088876	50.5881	-0.0516616	0.159363	0.625127	0.791765	ZNF343	79175
ENSG00000088881	0.774505	0.00532717	0.430077	0.955325	NA	EBF4	57593
ENSG00000088882	0	0	0.55067	NA	NA	CPXM1	56265
ENSG00000088888	752.498	-0.137053	0.107027	0.112494	0.268	MAVS	57506
ENSG00000088899	30.3311	-0.69067	0.370666	0.00146928	0.00947134	LZTS3	9762
ENSG00000088926	0	0	0.55067	NA	NA	F11	2160
ENSG00000088930	1442.88	-0.0339024	0.0810451	0.633753	0.797642	XRN2	22803
ENSG00000088970	58.3645	-0.109467	0.142495	0.282182	0.492994	KIZ	55857
ENSG00000088986	3414.23	0.0474723	0.0900269	0.536403	0.725484	DYNLL1	8655
ENSG00000088992	1.95538	0.100013	0.366432	0.398612	0.610708	TESC	54997
ENSG00000089006	784.181	-0.042939	0.0832168	0.553994	0.738008	SNX5	27131
ENSG00000089009	1242.3	-0.11853	0.102185	0.156726	0.336604	RPL6	6128
ENSG00000089012	0.446071	0.0529126	0.497251	0.519218	NA	SIRPG	55423
ENSG00000089022	267.872	0.0846939	0.144584	0.406142	0.617586	MAPKAPK5	8550
ENSG00000089041	3.55618	-0.0687812	0.303249	0.554055	0.738017	P2RX7	5027
ENSG00000089048	1883.94	0.11251	0.0853857	0.127333	0.291032	ESF1	51575
ENSG00000089050	116.605	-0.0189719	0.128439	0.842234	0.921015	RBBP9	10741
ENSG00000089053	963.687	-0.0498667	0.0740595	0.452444	0.656665	ANAPC5	51433
ENSG00000089057	147.727	0.217995	0.174314	0.0634075	0.178312	SLC23A2	9962
ENSG00000089060	125.357	0.0902344	0.116444	0.320068	0.5335	SLC8B1	80024
ENSG00000089063	385.82	-0.00972876	0.164732	0.927199	0.965144	TMEM230	29058
ENSG00000089091	48.3951	1.45748	0.282199	5.06148e-09	1.68815e-07	DZANK1	55184
ENSG00000089094	248.207	-0.0347353	0.105065	0.68302	0.82847	KDM2B	84678
ENSG00000089101	0.346431	-0.0290708	0.4692	0.736143	NA	CFAP61	26074
ENSG00000089116	0	0	0.55067	NA	NA	LHX5	64211
ENSG00000089123	44.9834	0.0524107	0.148961	0.609895	0.780412	TASP1	55617
ENSG00000089127	16.2245	0.157744	0.278838	0.226607	0.429242	OAS1	4938
ENSG00000089154	826.339	-0.042347	0.0795877	0.546233	0.732401	GCN1	10985
ENSG00000089157	2379.2	-0.176898	0.17098	0.121174	0.280527	RPLP0	6175
ENSG00000089159	1444.3	-0.0932638	0.115345	0.301471	0.514604	PXN	5829
ENSG00000089163	1.7253	0.092842	0.402913	0.416792	0.627081	SIRT4	23409
ENSG00000089169	0	0	0.55067	NA	NA	RPH3A	22895
ENSG00000089177	347.651	0.021502	0.113007	0.808798	0.903618	KIF16B	55614
ENSG00000089195	527.576	0.127449	0.0763161	0.059777	0.171518	TRMT6	51605
ENSG00000089199	0	0	0.55067	NA	NA	CHGB	1114
ENSG00000089220	6130.95	-0.328929	0.102431	0.000149359	0.00142131	PEBP1	5037
ENSG00000089225	0	0	0.55067	NA	NA	TBX5	6910
ENSG00000089234	143.778	-0.108416	0.110826	0.218822	0.420346	BRAP	8315
ENSG00000089248	1435.84	0.0210856	0.0941327	0.790047	0.893233	ERP29	10961
ENSG00000089250	0.442262	0.0524784	0.497097	0.52215	NA	NOS1	4842
ENSG00000089280	5553.41	0.0261392	0.0732214	0.691222	0.834027	FUS	2521
ENSG00000089289	408.51	-0.198804	0.080675	0.00479843	0.0249035	IGBP1	3476
ENSG00000089327	422.574	-0.292442	0.175232	0.0166421	0.0663926	FXYD5	53827
ENSG00000089335	109.202	0.0369338	0.113854	0.679118	0.826054	ZNF302	55900
ENSG00000089351	484.131	0.0875269	0.137321	0.378599	0.590551	GRAMD1A	57655
ENSG00000089356	0.592873	0.0954959	0.506674	0.326105	NA	FXYD3	5349
ENSG00000089472	0	0	0.55067	NA	NA	HEPH	9843
ENSG00000089486	373.075	-0.364399	0.138606	0.000872388	0.00622194	CDIP1	29965
ENSG00000089505	0.81932	0.204385	0.592773	0.115241	NA	CMTM1	113540
ENSG00000089558	0	0	0.55067	NA	NA	KCNH4	23415
ENSG00000089597	1799.89	-0.141211	0.101638	0.0905877	0.230587	GANAB	23193
ENSG00000089639	47.7418	-0.348414	0.220081	0.0141288	0.0587786	GMIP	51291
ENSG00000089682	351.72	0.0682966	0.140263	0.495184	0.692403	RBM41	55285
ENSG00000089685	2572.47	0.227238	0.093261	0.00394418	0.021307	BIRC5	332
ENSG00000089692	3.36792	0.19819	0.420394	0.157673	0.338051	LAG3	3902
ENSG00000089693	1753.92	-0.101375	0.108441	0.243584	0.449328	MLF2	8079
ENSG00000089723	38.0026	0.192151	0.20707	0.124922	0.287249	OTUB2	78990
ENSG00000089737	1315.59	-0.303923	0.128397	0.00263627	0.0154099	DDX24	57062
ENSG00000089775	40.6172	0.189781	0.203314	0.12633	0.289216	ZBTB25	7597
ENSG00000089818	88.267	-0.123129	0.150373	0.240892	0.445872	NECAP1	25977
ENSG00000089820	2.65538	0.353006	0.659783	0.0487855	0.148617	ARHGAP4	393
ENSG00000089847	1.08029	-0.116469	0.435657	0.322046	NA	ANKRD24	170961
ENSG00000089876	145.133	0.0780179	0.124943	0.408454	0.619785	DHX32	55760
ENSG00000089902	342.179	0.0440629	0.108798	0.612222	0.782705	RCOR1	23186
ENSG00000089916	371.456	0.135355	0.131674	0.167448	0.352292	GPATCH2L	55668
ENSG00000090006	232.081	0.727368	0.241805	6.2367e-05	0.000670371	LTBP4	8425
ENSG00000090013	1090.4	0.682293	0.175344	3.65773e-06	5.80121e-05	BLVRB	645
ENSG00000090020	141.123	-0.345473	0.133941	0.00111269	0.00756634	SLC9A1	6548
ENSG00000090054	97.3407	-0.0290054	0.16093	0.783819	0.889593	SPTLC1	10558
ENSG00000090060	981.637	-0.020285	0.078428	0.77014	0.882123	PAPOLA	10914
ENSG00000090061	351.942	-0.0269289	0.0821814	0.708031	0.844845	CCNK	8812
ENSG00000090097	534.064	-0.0300519	0.147701	0.768301	0.881092	PCBP4	57060
ENSG00000090104	0	0	0.55067	NA	NA	RGS1	5996
ENSG00000090238	31.5379	-0.517635	0.297419	0.0040182	0.0216211	YPEL3	83719
ENSG00000090263	1099.51	-0.096408	0.0783969	0.163853	0.346389	MRPS33	51650
ENSG00000090266	4075.91	-0.10338	0.0825266	0.150905	0.327461	NDUFB2	4708
ENSG00000090273	1132.65	0.0883253	0.101896	0.290121	0.502097	NUDC	10726
ENSG00000090316	902.748	0.129402	0.0832046	0.073619	0.198796	MAEA	10296
ENSG00000090339	521.352	0.286985	0.159508	0.012832	0.0545851	ICAM1	3383
ENSG00000090372	167.367	-0.0185864	0.118316	0.838528	0.919105	STRN4	29888
ENSG00000090376	0	0	0.55067	NA	NA	IRAK3	11213
ENSG00000090382	0	0	0.55067	NA	NA	LYZ	4069
ENSG00000090402	0	0	0.55067	NA	NA	SI	6476
ENSG00000090432	314.826	-0.0954573	0.0978649	0.240279	0.445162	MUL1	79594
ENSG00000090447	67.0739	0.301288	0.191558	0.0193261	0.0743958	TFAP4	7023
ENSG00000090470	279.849	0.0511604	0.098132	0.52982	0.72134	PDCD7	10081
ENSG00000090487	804.007	0.231607	0.102402	0.0061105	0.0302447	SPG21	51324
ENSG00000090512	0	0	0.55067	NA	NA	FETUB	26998
ENSG00000090520	725.75	-0.112637	0.0962939	0.161206	0.342925	DNAJB11	51726
ENSG00000090530	830.278	-0.00125997	0.105718	0.988224	0.99473	P3H2	55214
ENSG00000090534	0	0	0.55067	NA	NA	THPO	7066
ENSG00000090539	0	0	0.55067	NA	NA	CHRD	8646
ENSG00000090554	0.403711	0.0613942	0.485815	0.493317	NA	FLT3LG	2323
ENSG00000090565	285.695	-0.15476	0.107337	0.0739627	0.199501	RAB11FIP3	9727
ENSG00000090581	385.976	-0.251354	0.250794	0.072439	0.196286	GNPTG	84572
ENSG00000090612	168.984	-0.0380419	0.114904	0.671711	0.82166	ZNF268	10795
ENSG00000090615	1450.59	-0.138749	0.118206	0.13155	0.297513	GOLGA3	2802
ENSG00000090621	3705.2	-0.164876	0.155533	0.127806	0.29154	PABPC4	8761
ENSG00000090659	0	0	0.55067	NA	NA	CD209	30835
ENSG00000090661	0	0	0.55067	NA	NA	CERS4	79603
ENSG00000090674	20.4477	0.0525222	0.181392	0.635743	0.798965	MCOLN1	57192
ENSG00000090686	2162.53	0.113345	0.071722	0.0789294	0.20872	USP48	84196
ENSG00000090776	15.5153	-0.0956815	0.221278	0.421928	0.631361	EFNB1	1947
ENSG00000090857	818.504	0.0363145	0.111752	0.680921	0.827393	PDPR	55066
ENSG00000090861	1640.89	0.397633	0.150476	0.000724587	0.00536755	AARS1	16
ENSG00000090863	1930.08	-0.176261	0.113848	0.0507454	0.15291	GLG1	2734
ENSG00000090889	949.341	0.512048	0.113156	4.70038e-07	9.57526e-06	KIF4A	24137
ENSG00000090905	1163.94	-0.178899	0.101082	0.0316515	0.107867	TNRC6A	27327
ENSG00000090924	107.904	-0.0832677	0.136661	0.400707	0.612539	PLEKHG2	64857
ENSG00000090932	0.247607	0.0232885	0.493744	0.755533	NA	DLL3	10683
ENSG00000090971	29.1352	0.234192	0.277669	0.0982778	0.244491	NAT14	57106
ENSG00000090975	113.588	0.26737	0.194432	0.0357689	0.118458	PITPNM2	57605
ENSG00000090989	524.68	0.106602	0.0941443	0.178056	0.36673	EXOC1	55763
ENSG00000091009	267.462	-0.0592714	0.152168	0.568131	0.749315	RBM27	54439
ENSG00000091010	0	0	0.55067	NA	NA	POU4F3	5459
ENSG00000091039	1285.81	-0.142507	0.127056	0.138348	0.307722	OSBPL8	114882
ENSG00000091073	635.295	-0.14187	0.136167	0.156263	0.335929	DTX2	113878
ENSG00000091106	0	0	0.55067	NA	NA	NLRC4	58484
ENSG00000091127	277.337	0.272449	0.116279	0.00350559	0.0193919	PUS7	54517
ENSG00000091128	1.38718	-0.312867	0.689787	0.0540733	0.160082	LAMB4	22798
ENSG00000091129	9.62834	-0.354764	0.384425	0.0384435	0.125003	NRCAM	4897
ENSG00000091136	2515.75	-0.663213	0.148472	3.691e-07	7.68e-06	LAMB1	3912
ENSG00000091137	2.75692	-0.000303721	0.302533	0.997816	0.99896	SLC26A4	5172
ENSG00000091138	0	0	0.55067	NA	NA	SLC26A3	1811
ENSG00000091140	715.636	-0.0210835	0.0844707	0.773868	0.883827	DLD	1738
ENSG00000091157	88.8205	0.00241348	0.124367	0.97945	0.990744	WDR7	23335
ENSG00000091164	645.804	-0.0021596	0.0727081	0.97368	0.987688	TXNL1	9352
ENSG00000091181	0.244706	-0.0473939	0.506679	0.530387	NA	IL5RA	3568
ENSG00000091262	0.143066	0.0142846	0.493554	0.845687	NA	ABCC6	368
ENSG00000091317	1769.58	0.185444	0.116911	0.0436392	0.137146	CMTM6	54918
ENSG00000091409	309.854	0.269341	0.184867	0.0301649	0.104131	ITGA6	3655
ENSG00000091428	0	0	0.55067	NA	NA	RAPGEF4	11069
ENSG00000091436	1539.37	-0.163909	0.0756894	0.0146115	0.0602161	MAP3K20	51776
ENSG00000091482	0.520828	-0.0811773	0.488423	0.399856	NA	SMPX	23676
ENSG00000091483	555.92	-0.111929	0.143835	0.274091	0.484393	FH	2271
ENSG00000091490	220.484	-1.56444	0.330408	4.95832e-08	1.31526e-06	SEL1L3	23231
ENSG00000091513	0	0	0.55067	NA	NA	TF	7018
ENSG00000091527	1181.2	0.156714	0.0811017	0.0269832	0.0958465	CDV3	55573
ENSG00000091536	0.407094	-0.0219759	0.431409	0.818781	NA	MYO15A	51168
ENSG00000091542	576.582	0.0544044	0.100732	0.511333	0.705487	ALKBH5	54890
ENSG00000091583	0.848026	-0.0833115	0.416091	0.451575	NA	APOH	350
ENSG00000091592	257.558	0.197069	0.0935404	0.0124231	0.0532453	NLRP1	22861
ENSG00000091622	39.6308	-1.3832	0.339759	6.18119e-07	1.20507e-05	PITPNM3	83394
ENSG00000091640	908.414	0.0210107	0.115995	0.815818	0.906849	SPAG7	9552
ENSG00000091651	696.084	0.0669982	0.10502	0.431084	0.63874	ORC6	23594
ENSG00000091656	404.345	-0.167485	0.12917	0.0860159	0.222065	ZFHX4	79776
ENSG00000091664	0	0	0.55067	NA	NA	SLC17A6	57084
ENSG00000091704	0	0	0.55067	NA	NA	CPA1	1357
ENSG00000091732	394.575	0.0636085	0.110517	0.468848	0.671169	ZC3HC1	51530
ENSG00000091831	0	0	0.55067	NA	NA	ESR1	2099
ENSG00000091844	52.5509	0.569055	0.371053	0.00478686	0.0248625	RGS17	26575
ENSG00000091879	0.619283	-0.143542	0.553741	0.183921	NA	ANGPT2	285
ENSG00000091947	278.997	-0.0787975	0.0958612	0.325614	0.538915	TMEM101	84336
ENSG00000091972	0.0771128	0.0062662	0.49235	0.931852	NA	CD200	4345
ENSG00000091986	4496.31	-0.745342	0.710647	0.00677754	0.0328143	CCDC80	151887
ENSG00000092009	0	0	0.55067	NA	NA	CMA1	1215
ENSG00000092010	1377.01	0.622497	0.118345	9.5763e-09	3.00263e-07	PSME1	5720
ENSG00000092020	354.798	-0.128757	0.116916	0.158414	0.339202	PPP2R3C	55012
ENSG00000092036	41.826	0.11828	0.204361	0.319265	0.532553	HAUS4	54930
ENSG00000092051	0.0869401	-0.0177675	0.494366	0.808926	NA	JPH4	84502
ENSG00000092054	0	0	0.55067	NA	NA	MYH7	4625
ENSG00000092067	0	0	0.55067	NA	NA	CEBPE	1053
ENSG00000092068	1.566	-1.77823	1.31277	0.000552294	0.0042824	SLC7A8	23428
ENSG00000092094	76.9443	0.00918302	0.131222	0.924058	0.963496	OSGEP	55644
ENSG00000092096	2.21668	0.349498	0.695738	0.0466961	0.143797	SLC22A17	51310
ENSG00000092098	0.247607	0.0232885	0.493744	0.755533	NA	RNF31	55072
ENSG00000092108	411.126	-0.233439	0.115388	0.0110771	0.0485153	SCFD1	23256
ENSG00000092140	256.925	0.064183	0.117729	0.481366	0.681981	G2E3	55632
ENSG00000092148	701.94	-0.0314034	0.115585	0.727282	0.855094	HECTD1	25831
ENSG00000092199	1025.45	-0.05124	0.111738	0.561942	0.744733	HNRNPC	3183
ENSG00000092200	0	0	0.55067	NA	NA	RPGRIP1	57096
ENSG00000092201	1608.34	0.00561831	0.100557	0.94585	0.974174	SUPT16H	11198
ENSG00000092203	313.356	-0.286486	0.131382	0.00495134	0.0255026	TOX4	9878
ENSG00000092208	23.45	-0.0507337	0.193159	0.652999	0.809334	GEMIN2	8487
ENSG00000092295	3.77186	-0.0370943	0.273306	0.745805	0.867725	TGM1	7051
ENSG00000092330	104.847	-0.0179625	0.12114	0.845867	0.922616	TINF2	26277
ENSG00000092345	0	0	0.55067	NA	NA	DAZL	1618
ENSG00000092377	0	0	0.55067	NA	NA	TBL1Y	90665
ENSG00000092421	353.072	2.69678	0.300175	2.05811e-20	3.63725e-18	SEMA6A	57556
ENSG00000092439	596.106	0.172055	0.119471	0.0643744	0.180137	TRPM7	54822
ENSG00000092445	119.994	-0.126228	0.146206	0.223013	0.424859	TYRO3	7301
ENSG00000092470	405.934	0.35652	0.161589	0.00305598	0.0173563	WDR76	79968
ENSG00000092529	0	0	0.55067	NA	NA	CAPN3	825
ENSG00000092531	404.94	-0.233227	0.137085	0.0234079	0.0860206	SNAP23	8773
ENSG00000092607	30.1803	-0.378401	0.27474	0.0173621	0.0685129	TBX15	6913
ENSG00000092621	0.0852472	0.0062662	0.49235	0.931852	NA	PHGDH	26227
ENSG00000092758	0.561051	-0.0327696	0.441657	0.73013	NA	COL9A3	1299
ENSG00000092820	3474.05	0.569213	0.13401	1.39348e-06	2.48199e-05	EZR	7430
ENSG00000092841	9015.48	-0.691839	0.0739821	4.94645e-22	1.16054e-19	MYL6	4637
ENSG00000092847	274.168	0.0747629	0.101596	0.369543	0.582232	AGO1	26523
ENSG00000092850	0	0	0.55067	NA	NA	TEKT2	27285
ENSG00000092853	2232.91	0.299907	0.0793564	2.01401e-05	0.000256376	CLSPN	63967
ENSG00000092871	142.021	0.0290994	0.126904	0.758802	0.87566	RFFL	117584
ENSG00000092929	3.74115	0.0427067	0.291385	0.707606	0.844758	UNC13D	201294
ENSG00000092931	136.374	-0.153968	0.157178	0.15567	0.335182	MFSD11	79157
ENSG00000092964	528.056	1.73957	0.280408	2.7711e-11	1.50235e-09	DPYSL2	1808
ENSG00000092969	2536.17	-0.522695	0.232526	0.0012348	0.0082449	TGFB2	7042
ENSG00000092978	402.937	-0.074921	0.107258	0.385034	0.597712	GPATCH2	55105
ENSG00000093000	518.383	-0.00560524	0.0862762	0.940041	0.97123	NUP50	10762
ENSG00000093009	234.293	0.0596891	0.112902	0.502096	0.697766	CDC45	8318
ENSG00000093010	1474.63	-0.241072	0.227833	0.0726303	0.196609	COMT	1312
ENSG00000093072	0	0	0.55067	NA	NA	ADA2	51816
ENSG00000093134	0	0	0.55067	NA	NA	VNN3	55350
ENSG00000093144	493.619	0.171911	0.0951313	0.0310794	0.106357	ECHDC1	55862
ENSG00000093167	834.156	0.0980486	0.0664933	0.106337	0.258031	LRRFIP2	9209
ENSG00000093183	329.034	0.187386	0.105222	0.0287051	0.100439	SEC22C	9117
ENSG00000093217	50.4787	0.0846516	0.159778	0.427873	0.63624	XYLB	9942
ENSG00000094631	221.603	0.0568072	0.11547	0.528368	0.720087	HDAC6	10013
ENSG00000094661	0	0	0.55067	NA	NA	OR1I1	126370
ENSG00000094755	0	0	0.55067	NA	NA	GABRP	2568
ENSG00000094796	0	0	0.55067	NA	NA	KRT31	3881
ENSG00000094804	257.536	0.101777	0.104174	0.229677	0.432491	CDC6	990
[truncated: 22,847 more rows]
