# Supplementary material for: The SWI/SNF complex member SMARCB1 supports lineage fidelity in kidney cancer
Source: iScience. 2023 Jul 13;26(8):107360. doi: 10.1016/j.isci.2023.107360 (PMC10405256; doi:10.1016/j.isci.2023.107360)
Supplement: Table S5. DESeq2 analysis P81Ctrl_vs._P81S112(LT) [file mmc6.xlsx]

## Sheet: Table S5
Table S5. DESeq2 analysis P81Ctrl_vs_P81S112(LT).
ensembl_gene_id	baseMean	log2FoldChange	lfcSE	pvalue	padj	hgnc_symbol	entrezgene_id
ENSG00000000003	28.8916	-0.470143	0.285101	0.0132377	0.0480879	TSPAN6	7105
ENSG00000000005	0	0	0.683388	NA	NA	TNMD	64102
ENSG00000000419	321.145	0.319998	0.173011	0.021224	0.0693354	DPM1	8813
ENSG00000000457	48.0156	-0.0205224	0.174615	0.879797	0.932239	SCYL3	57147
ENSG00000000460	167.081	0.366091	0.128736	0.00118423	0.00680843	C1orf112	55732
ENSG00000000938	0	0	0.683388	NA	NA	FGR	2268
ENSG00000000971	120.432	-1.83424	0.235314	1.45392e-16	1.15698e-14	CFH	3075
ENSG00000001036	542.177	-0.238515	0.101017	0.0087822	0.0345365	FUCA2	2519
ENSG00000001084	135.97	0.37648	0.143916	0.00226022	0.0116348	GCLC	2729
ENSG00000001167	77.7555	0.0177821	0.200992	0.903344	0.945707	NFYA	4800
ENSG00000001460	90.4576	-0.319454	0.188924	0.0298843	0.0899187	STPG1	90529
ENSG00000001461	510.982	-0.621263	0.099908	6.49981e-11	2.49811e-09	NIPAL3	57185
ENSG00000001497	508.965	0.380139	0.126005	0.000639661	0.00407407	LAS1L	81887
ENSG00000001561	0	0	0.683388	NA	NA	ENPP4	22875
ENSG00000001617	54.5196	-0.133817	0.224405	0.389433	0.568558	SEMA3F	6405
ENSG00000001626	0.0751852	0.00596908	0.57258	0.952639	NA	CFTR	1080
ENSG00000001629	1199.47	-0.072719	0.171664	0.588578	0.738179	ANKIB1	54467
ENSG00000001630	2.36066	0.164563	0.435763	0.279674	0.460327	CYP51A1	1595
ENSG00000001631	782.775	-0.285986	0.0866218	0.000362031	0.00250045	KRIT1	889
ENSG00000002016	33.2331	0.475081	0.273164	0.0110115	0.0412415	RAD52	5893
ENSG00000002330	261.201	-0.0209539	0.155997	0.868322	0.925736	BAD	572
ENSG00000002549	426.841	0.255293	0.229921	0.114297	0.246565	LAP3	51056
ENSG00000002586	1260.2	-0.134631	0.123152	0.206076	0.372988	CD99	4267
ENSG00000002587	2.63981	-0.24642	0.504456	0.143787	0.291366	HS3ST1	9957
ENSG00000002726	0.0751852	0.00596908	0.57258	0.952639	NA	AOC1	26
ENSG00000002745	0	0	0.683388	NA	NA	WNT16	51384
ENSG00000002746	20.2046	0.0430447	0.264214	0.786296	0.875261	HECW1	23072
ENSG00000002822	89.4772	-0.000850224	0.157303	0.994662	0.997242	MAD1L1	8379
ENSG00000002834	3925.82	-0.611304	0.170493	3.26265e-05	0.000321231	LASP1	3927
ENSG00000002919	196.714	-0.274586	0.137316	0.0186182	0.062669	SNX11	29916
ENSG00000002933	0	0	0.683388	NA	NA	TMEM176A	55365
ENSG00000003056	504.329	0.143623	0.181348	0.303369	0.484301	M6PR	4074
ENSG00000003096	19.9627	-1.7294	0.417291	1.65885e-07	3.15625e-06	KLHL13	90293
ENSG00000003137	1.94186	0.5901	0.977719	0.0234068	0.0743996	CYP26B1	56603
ENSG00000003147	0.383812	0.014531	0.515877	0.89855	NA	ICA1	3382
ENSG00000003249	121.658	0.362567	0.301443	0.0501308	0.134092	DBNDD1	79007
ENSG00000003393	366.516	-7.38657e-05	0.100054	0.999349	0.999674	ALS2	57679
ENSG00000003400	47.7838	-0.0352342	0.192746	0.805991	0.887942	CASP10	843
ENSG00000003402	2270.94	0.574844	0.102552	3.0948e-09	8.96499e-08	CFLAR	8837
ENSG00000003436	2479.53	-0.11922	0.108553	0.216253	0.385234	TFPI	7035
ENSG00000003509	135.716	0.552645	0.178099	0.000228756	0.00168644	NDUFAF7	55471
ENSG00000003756	578.831	0.0936954	0.121029	0.372849	0.553302	RBM5	10181
ENSG00000003987	0	0	0.683388	NA	NA	MTMR7	9108
ENSG00000003989	1.20416	0.0732254	0.439625	0.579425	NA	SLC7A2	6542
ENSG00000004059	17.8976	0.166243	0.302722	0.316829	0.498611	ARF5	381
ENSG00000004139	8.41794	0.158652	0.357081	0.320096	0.502001	SARM1	23098
ENSG00000004142	672.675	0.171642	0.0861899	0.0306739	0.0918046	POLDIP2	26073
ENSG00000004399	120.176	-0.388833	0.144537	0.00172021	0.00927499	PLXND1	23129
ENSG00000004455	1263.48	-0.182156	0.126292	0.0934997	0.214202	AK2	204
ENSG00000004468	0.300741	0.0408105	0.583024	0.688735	NA	CD38	952
ENSG00000004478	1207.2	-0.0378481	0.100211	0.676017	0.801294	FKBP4	2288
ENSG00000004487	269.206	0.244752	0.178377	0.079928	0.190263	KDM1A	23028
ENSG00000004534	368.885	0.265466	0.127263	0.0157554	0.0548055	RBM6	10180
ENSG00000004660	90.3913	0.539386	0.210524	0.00119484	0.00686071	CAMKK1	84254
ENSG00000004700	526.911	0.0296873	0.170838	0.824587	0.897499	RECQL	5965
ENSG00000004766	212.549	0.016701	0.108374	0.86268	0.922192	VPS50	55610
ENSG00000004776	1.26358	0.094322	0.438478	0.488933	NA	HSPB6	126393
ENSG00000004777	107.49	0.283068	0.19258	0.0553165	0.143963	ARHGAP33	115703
ENSG00000004779	1757.58	0.0973048	0.127483	0.373718	0.55404	NDUFAB1	4706
ENSG00000004799	27.1996	-1.49616	0.330668	1.5394e-08	3.80714e-07	PDK4	5166
ENSG00000004809	0	0	0.683388	NA	NA	SLC22A16	85413
ENSG00000004838	3.55987	-0.0742446	0.360876	0.610104	0.754804	ZMYND10	51364
ENSG00000004846	1.78451	-0.683861	1.01289	0.0167999	0.0578294	ABCB5	340273
ENSG00000004848	1.67855	-1.17025	1.46222	0.00457471	0.020691	ARX	170302
ENSG00000004864	1253.61	-0.10453	0.0755315	0.140364	0.286446	SLC25A13	10165
ENSG00000004866	220.37	-0.336668	0.168148	0.0137882	0.0494897	ST7	7982
ENSG00000004866	220.37	-0.336668	0.168148	0.0137882	0.0494897	ST7	93655
ENSG00000004897	1315.08	-0.207573	0.118184	0.0443351	0.122276	CDC27	996
ENSG00000004939	0.271114	-0.0468854	0.566112	0.663702	NA	SLC4A1	6521
ENSG00000004948	0.4041	-0.137236	0.625785	0.277424	NA	CALCR	799
ENSG00000004961	619.407	-0.231846	0.103835	0.0127468	0.0465422	HCCS	3052
ENSG00000004975	156.662	0.188253	0.170762	0.16284	0.316918	DVL2	1856
ENSG00000005001	0.0853605	0.00596908	0.57258	0.952639	NA	PRSS22	64063
ENSG00000005007	773.69	0.0671145	0.0906175	0.419713	0.596792	UPF1	5976
ENSG00000005020	1294.11	-0.668986	0.12521	8.56108e-09	2.26642e-07	SKAP2	8935
ENSG00000005022	1835.37	0.326397	0.114643	0.00139168	0.00780538	SLC25A5	292
ENSG00000005059	447.066	0.511585	0.1283	1.07489e-05	0.000124176	MCUB	55013
ENSG00000005073	205.348	-0.0613768	0.134708	0.590445	0.73945	HOXA11	3207
ENSG00000005075	1294.19	0.00743853	0.123984	0.944717	0.969073	POLR2J	5439
ENSG00000005100	451.54	0.584022	0.105105	3.9452e-09	1.11888e-07	DHX33	56919
ENSG00000005102	0	0	0.683388	NA	NA	MEOX1	4222
ENSG00000005108	0.173633	0.0187214	0.574699	0.852585	NA	THSD7A	221981
ENSG00000005156	322.283	0.0901049	0.162739	0.48831	0.657364	LIG3	3980
ENSG00000005175	876.371	-0.0438911	0.0921068	0.603007	0.749423	RPAP3	79657
ENSG00000005187	42.5272	0.940361	0.458769	0.00044133	0.00296588	ACSM3	6296
ENSG00000005189	101.9	0.480697	0.16632	0.000627685	0.00400534	REXO5	81691
ENSG00000005194	561.575	-0.172294	0.114556	0.0867649	0.202114	CIAPIN1	57019
ENSG00000005206	258.017	0.173279	0.152213	0.164367	0.318744	SPPL2B	56928
ENSG00000005238	107.434	-0.386277	0.176254	0.00684468	0.0285171	FAM214B	80256
ENSG00000005243	207.267	-1.37975	0.13162	1.472e-28	4.06391e-26	COPZ2	51226
ENSG00000005249	213.168	1.07522	0.211861	1.52575e-09	4.68034e-08	PRKAR2B	5577
ENSG00000005302	530.927	-0.1467	0.120676	0.16158	0.315329	MSL3	10943
ENSG00000005339	940.114	-0.371391	0.115159	0.000326893	0.00229606	CREBBP	1387
ENSG00000005379	0.173368	0.0187214	0.574699	0.852585	NA	TSPOAP1	9256
ENSG00000005381	0	0	0.683388	NA	NA	MPO	4353
ENSG00000005421	0	0	0.683388	NA	NA	PON1	5444
ENSG00000005436	168.543	0.912811	0.178463	4.26544e-09	1.19468e-07	GCFC2	6936
ENSG00000005448	159.311	-0.272864	0.236363	0.0971689	0.220074	WDR54	84058
ENSG00000005469	152.596	0.247964	0.150448	0.046236	0.126105	CROT	54677
ENSG00000005471	0.201468	-0.0523769	0.590159	0.609848	NA	ABCB4	5244
ENSG00000005483	2591.64	-0.028768	0.0913529	0.731487	0.839033	KMT2E	55904
ENSG00000005486	448.607	-0.367409	0.143406	0.00275087	0.0137017	RHBDD2	57414
ENSG00000005513	0	0	0.683388	NA	NA	SOX8	30812
ENSG00000005700	2023.06	0.464557	0.103659	1.4398e-06	2.1357e-05	IBTK	25998
ENSG00000005801	239.643	0.118782	0.142201	0.316367	0.498069	ZNF195	7748
ENSG00000005810	623.571	0.176304	0.16258	0.176466	0.335097	MYCBP2	23077
ENSG00000005812	164.254	0.17331	0.171857	0.200115	0.365436	FBXL3	26224
ENSG00000005844	0.358264	0.0606994	0.563702	0.586894	NA	ITGAL	3683
ENSG00000005882	102.564	-0.171308	0.137939	0.1399	0.285887	PDK2	5164
ENSG00000005884	1400.24	0.115642	0.140385	0.324842	0.506041	ITGA3	3675
ENSG00000005889	217.667	-0.00826638	0.150682	0.946626	0.970222	ZFX	7543
ENSG00000005893	1585.05	-0.317996	0.164697	0.0178253	0.0606032	LAMP2	3920
ENSG00000005961	0.407669	-0.0870681	0.574394	0.457676	NA	ITGA2B	3674
ENSG00000005981	0.852272	0.0110629	0.48721	0.92556	NA	ASB4	51666
ENSG00000006007	1054.16	-0.0362113	0.154649	0.773221	0.867701	GDE1	51573
ENSG00000006015	359.827	0.0269362	0.125101	0.803021	0.886045	REX1BD	55049
ENSG00000006016	5.39714	-0.053074	0.352739	0.714538	0.828295	CRLF1	9244
ENSG00000006025	43.2675	-1.4381	0.316269	1.22691e-08	3.11986e-07	OSBPL7	114881
ENSG00000006042	0.105125	0.00596908	0.57258	0.952639	NA	TMEM98	26022
ENSG00000006047	0.0773452	0.00596908	0.57258	0.952639	NA	YBX2	51087
ENSG00000006059	0	0	0.683388	NA	NA	KRT33A	3883
ENSG00000006062	631.082	1.02157	0.130155	2.06539e-17	1.88788e-15	MAP3K14	9020
ENSG00000006071	0	0	0.683388	NA	NA	ABCC8	6833
ENSG00000006116	0	0	0.683388	NA	NA	CACNG3	10368
ENSG00000006118	170.716	0.0589301	0.167141	0.655732	0.787737	TMEM132A	54972
ENSG00000006125	4132.25	0.396756	0.118768	0.000196552	0.00149128	AP2B1	163
ENSG00000006128	0	0	0.683388	NA	NA	TAC1	6863
ENSG00000006194	184.111	0.129585	0.124663	0.227968	0.399941	ZNF263	10127
ENSG00000006210	29.6731	-1.33511	0.449598	9.74734e-06	0.000114265	CX3CL1	6376
ENSG00000006282	121.827	-0.0298539	0.151451	0.809602	0.889996	SPATA20	64847
ENSG00000006283	0.189757	-0.051705	0.589764	0.614206	NA	CACNA1G	8913
ENSG00000006327	1056.69	0.013677	0.127337	0.900554	0.9443	TNFRSF12A	51330
ENSG00000006377	0.551425	0.0828419	0.591686	0.45974	NA	DLX6	1750
ENSG00000006432	53.7137	-0.313951	0.211044	0.0455046	0.124662	MAP3K9	4293
ENSG00000006451	1621.03	-0.223045	0.117492	0.0300845	0.0904608	RALA	5898
ENSG00000006453	866.932	-0.250202	0.101516	0.00623612	0.026554	BAIAP2L1	55971
ENSG00000006459	71.8947	0.172035	0.166157	0.193487	0.356703	KDM7A	80853
ENSG00000006468	73.0456	-1.93281	0.326216	6.82759e-11	2.61653e-09	ETV1	2115
ENSG00000006530	209.008	0.205586	0.135085	0.0724256	0.176504	AGK	55750
ENSG00000006534	442	0.0946215	0.112505	0.340594	0.521571	ALDH3B1	221
ENSG00000006555	0	0	0.683388	NA	NA	TTC22	55001
ENSG00000006576	819.699	-0.0148038	0.138296	0.898703	0.943528	PHTF2	57157
ENSG00000006606	30.5637	-3.96127	0.401986	7.78574e-24	1.40434e-21	CCL26	10344
ENSG00000006607	391.447	0.206994	0.131496	0.0649184	0.162542	FARP2	9855
ENSG00000006611	0.953828	-0.0131317	0.479752	0.912551	NA	USH1C	10083
ENSG00000006625	1305.75	0.164451	0.137094	0.154495	0.305513	GGCT	79017
ENSG00000006634	896.182	0.232608	0.196214	0.11589	0.248812	DBF4	10926
ENSG00000006638	33.8228	0.602974	0.264176	0.00161976	0.00881067	TBXA2R	6915
ENSG00000006652	485.822	-0.155827	0.113063	0.117497	0.251106	IFRD1	3475
ENSG00000006659	0	0	0.683388	NA	NA	LGALS14	56891
ENSG00000006695	186.747	0.132451	0.123542	0.214645	0.38314	COX10	1352
ENSG00000006704	479.634	-0.00705117	0.132813	0.950212	0.971941	GTF2IRD1	9569
ENSG00000006712	454.341	-0.312804	0.10662	0.00112049	0.00649162	PAF1	54623
ENSG00000006715	575.394	-0.156466	0.104155	0.0930158	0.21324	VPS41	27072
ENSG00000006740	0.395932	0.0570096	0.583175	0.590529	NA	ARHGAP44	9912
ENSG00000006744	690.996	-0.0724953	0.120366	0.488903	0.657771	ELAC2	60528
ENSG00000006747	0.410537	-0.105181	0.620515	0.355055	NA	SCIN	85477
ENSG00000006756	156.793	-0.519985	0.186516	0.000706339	0.0044156	ARSD	414
ENSG00000006757	124.371	0.0964887	0.153236	0.439859	0.615029	PNPLA4	8228
ENSG00000006788	0	0	0.683388	NA	NA	MYH13	8735
ENSG00000006831	793.768	0.0245101	0.106641	0.797043	0.881924	ADIPOR2	79602
ENSG00000006837	8.11593	-0.0545146	0.296511	0.728912	0.837614	CDKL3	51265
ENSG00000007001	0.15469	0.0187214	0.574699	0.852585	NA	UPP2	151531
ENSG00000007038	0	0	0.683388	NA	NA	PRSS21	10942
ENSG00000007047	360.977	-0.618897	0.171272	2.82766e-05	0.000283984	MARK4	57787
ENSG00000007062	0.421759	-0.0169208	0.53891	0.877386	NA	PROM1	8842
ENSG00000007080	300.731	0.193878	0.143931	0.105762	0.233342	CCDC124	115098
ENSG00000007129	0	0	0.683388	NA	NA	CEACAM21	90273
ENSG00000007168	1308.17	-0.0434756	0.109157	0.654251	0.78645	PAFAH1B1	5048
ENSG00000007171	0	0	0.683388	NA	NA	NOS2	4843
ENSG00000007174	0	0	0.683388	NA	NA	DNAH9	1770
ENSG00000007202	378.67	-0.0146384	0.115867	0.885676	0.935538	KIAA0100	9703
ENSG00000007216	0	0	0.683388	NA	NA	SLC13A2	9058
ENSG00000007237	0.106589	-0.0291571	0.57803	0.77313	NA	GAS7	8522
ENSG00000007255	106.309	-0.120794	0.187211	0.394657	0.573584	TRAPPC6A	79090
ENSG00000007264	0.284534	-0.0715789	0.602703	0.495737	NA	MATK	4145
ENSG00000007306	0	0	0.683388	NA	NA	CEACAM7	1087
ENSG00000007312	0.451551	-0.0772802	0.536562	0.522853	NA	CD79B	974
ENSG00000007314	0	0	0.683388	NA	NA	SCN4A	6329
ENSG00000007341	96.4194	-0.340684	0.159325	0.00971569	0.0374562	ST7L	54879
ENSG00000007350	0.297511	-0.0737555	0.604393	0.483953	NA	TKTL1	8277
ENSG00000007372	71.8442	-0.345895	0.198116	0.0232815	0.0741588	PAX6	5080
ENSG00000007376	332.292	-0.0683173	0.128487	0.534939	0.696374	RPUSD1	113000
ENSG00000007384	480.505	-0.563641	0.136636	4.94614e-06	6.33031e-05	RHBDF1	64285
ENSG00000007392	297.032	0.0826176	0.0991193	0.356618	0.536872	LUC7L	55692
ENSG00000007402	0	0	0.683388	NA	NA	CACNA2D2	9254
ENSG00000007516	2.48913	-0.233397	0.457363	0.162005	0.315839	BAIAP3	8938
ENSG00000007520	1061.34	-0.143284	0.113559	0.151521	0.301659	TSR3	115939
ENSG00000007541	94.2069	-0.08042	0.173343	0.552193	0.70988	PIGQ	9091
ENSG00000007545	133.047	0.103281	0.14233	0.383952	0.563107	CRAMP1	57585
ENSG00000007866	53.4047	-0.12678	0.192444	0.379321	0.559836	TEAD3	7005
ENSG00000007908	0	0	0.683388	NA	NA	SELE	6401
ENSG00000007923	427.161	0.0551044	0.133843	0.627369	0.768117	DNAJC11	55735
ENSG00000007933	0	0	0.683388	NA	NA	FMO3	2328
ENSG00000007944	63.7679	0.468063	0.258975	0.0101807	0.0388393	MYLIP	29116
ENSG00000007952	0	0	0.683388	NA	NA	NOX1	27035
ENSG00000007968	206.695	1.55816	0.248454	1.14361e-12	5.7943e-11	E2F2	1870
ENSG00000008018	3125.14	-0.0147317	0.113701	0.883248	0.934358	PSMB1	5689
ENSG00000008056	0	0	0.683388	NA	NA	SYN1	6853
ENSG00000008083	779.022	0.248307	0.122238	0.0195297	0.0649772	JARID2	3720
ENSG00000008086	203.404	-0.106201	0.147699	0.383176	0.562397	CDKL5	6792
ENSG00000008118	0.788718	-0.321728	0.826933	0.0700824	NA	CAMK1G	57172
ENSG00000008128	29.5962	0.0363511	0.241249	0.8165	0.893715	CDK11A	728642
ENSG00000008130	102.281	-0.103701	0.137698	0.370608	0.550943	NADK	65220
ENSG00000008196	0	0	0.683388	NA	NA	TFAP2B	7021
ENSG00000008197	0	0	0.683388	NA	NA	TFAP2D	83741
ENSG00000008226	0.0749199	0.00596908	0.57258	0.952639	NA	DLEC1	9940
ENSG00000008256	245.331	-0.318971	0.196484	0.034312	0.100167	CYTH3	9265
ENSG00000008277	45.6678	0.837929	0.263202	2.88492e-05	0.000288449	ADAM22	53616
ENSG00000008282	1428.64	0.0156938	0.112714	0.87483	0.929573	SYPL1	6856
ENSG00000008283	1185.04	-0.0970061	0.10327	0.295105	0.475373	CYB561	1534
ENSG00000008294	2184.78	0.359834	0.132072	0.00175807	0.00943029	SPAG9	9043
ENSG00000008300	8.42948	-0.0902533	0.285391	0.573717	0.727389	CELSR3	1951
ENSG00000008311	6.91143	-1.91699	0.919052	0.000181736	0.00139768	AASS	10157
ENSG00000008323	0	0	0.683388	NA	NA	PLEKHG6	55200
ENSG00000008324	283.193	0.125953	0.167606	0.342492	0.523599	SS18L2	51188
ENSG00000008382	106.602	0.0633174	0.145605	0.599496	0.746432	MPND	84954
ENSG00000008394	920.167	-0.353	0.14968	0.00517979	0.0228805	MGST1	4257
ENSG00000008405	286.059	0.0469811	0.134756	0.680508	0.803939	CRY1	1407
ENSG00000008438	0	0	0.683388	NA	NA	PGLYRP1	8993
ENSG00000008441	801.073	-0.431038	0.260438	0.016912	0.0581558	NFIX	4784
ENSG00000008513	107.925	-0.300188	0.202595	0.0495189	0.132836	ST3GAL1	6482
ENSG00000008516	0.39994	-0.0281378	0.566147	0.787462	NA	MMP25	64386
ENSG00000008517	1831.2	-0.0681775	0.156097	0.589798	0.739119	IL32	9235
ENSG00000008710	349.818	-0.185107	0.16047	0.152453	0.303087	PKD1	5310
ENSG00000008735	9.72011	-0.180593	0.304994	0.281024	0.461538	MAPK8IP2	23542
ENSG00000008838	631.914	-0.047278	0.200784	0.746924	0.850323	MED24	9862
ENSG00000008853	126.415	-0.0276983	0.214747	0.854287	0.91706	RHOBTB2	23221
ENSG00000008869	101.036	-0.0221311	0.126911	0.839351	0.906928	HEATR5B	54497
ENSG00000008952	3756.75	-0.108347	0.117771	0.292345	0.473068	SEC62	7095
ENSG00000008988	12748.8	-0.0633375	0.181375	0.648362	0.78177	RPS20	6224
ENSG00000009307	7091.34	-0.338778	0.0823749	1.15173e-05	0.000131928	CSDE1	7812
ENSG00000009335	1621.89	-0.0888907	0.132392	0.429633	0.606308	UBE3C	9690
ENSG00000009413	468.45	0.0963627	0.128714	0.381824	0.561692	REV3L	5980
ENSG00000009694	0	0	0.683388	NA	NA	TENM1	10178
ENSG00000009709	0	0	0.683388	NA	NA	PAX7	5081
ENSG00000009724	1.54713	-0.0119507	0.388393	0.928896	0.960575	MASP2	10747
ENSG00000009765	0	0	0.683388	NA	NA	IYD	389434
ENSG00000009780	121.722	-0.0749955	0.134978	0.511323	0.675938	FAM76A	199870
ENSG00000009790	0	0	0.683388	NA	NA	TRAF3IP3	80342
ENSG00000009830	145.065	0.0844547	0.14597	0.484387	0.654035	POMT2	29954
ENSG00000009844	748.729	-0.0741927	0.106008	0.433485	0.609582	VTA1	51534
ENSG00000009950	1.10491	0.0478975	0.449021	0.705926	NA	MLXIPL	51085
ENSG00000009954	4976.1	0.307476	0.100384	0.000749352	0.00463522	BAZ1B	9031
ENSG00000010017	183.169	0.196638	0.165659	0.137236	0.281718	RANBP9	10048
ENSG00000010030	5.79938	0.0656874	0.309686	0.673489	0.799557	ETV7	51513
ENSG00000010072	184.161	0.117262	0.128686	0.286993	0.467877	SPRTN	83932
ENSG00000010165	376.518	0.031229	0.101867	0.733739	0.840879	EEF1AKNMT	51603
ENSG00000010219	112.313	0.0567497	0.145363	0.637507	0.774582	DYRK4	8798
ENSG00000010244	1362.02	0.0591308	0.0761047	0.408176	0.585806	ZNF207	7756
ENSG00000010256	564.125	0.0214301	0.133194	0.849791	0.91412	UQCRC1	7384
ENSG00000010270	383.075	0.0801461	0.125929	0.459769	0.632529	STARD3NL	83930
ENSG00000010278	20.6097	2.7344	0.68694	2.1684e-06	3.07163e-05	CD9	928
ENSG00000010282	0	0	0.683388	NA	NA	HHATL	57467
ENSG00000010292	793.124	0.530212	0.120372	1.66028e-06	2.41769e-05	NCAPD2	9918
ENSG00000010295	273.973	-0.503827	0.188957	0.00108613	0.00632507	IFFO1	25900
ENSG00000010310	1.22356	-0.165193	0.531786	0.257959	NA	GIPR	2696
ENSG00000010318	102.541	0.883249	0.232885	2.3465e-06	3.277e-05	PHF7	51533
ENSG00000010319	2.50876	0.0815898	0.380209	0.567411	0.721792	SEMA3G	56920
ENSG00000010322	246.837	0.110469	0.114766	0.273202	0.453177	NISCH	11188
ENSG00000010327	0	0	0.683388	NA	NA	STAB1	23166
ENSG00000010361	0.244684	-0.00355981	0.572425	0.971739	NA	FUZ	80199
ENSG00000010379	0.180239	-0.016296	0.574129	0.87142	NA	SLC6A13	6540
ENSG00000010404	1036.5	0.459988	0.115594	1.32742e-05	0.000149023	IDS	3423
ENSG00000010438	0.0853605	0.00596908	0.57258	0.952639	NA	PRSS3	5646
ENSG00000010539	114.838	0.127689	0.161545	0.324243	0.505457	ZNF200	7752
ENSG00000010610	0.291073	-0.0726822	0.603553	0.489735	NA	CD4	920
ENSG00000010626	48.2665	0.300165	0.211154	0.0551073	0.143585	LRRC23	10233
ENSG00000010671	0.105125	0.00596908	0.57258	0.952639	NA	BTK	695
ENSG00000010704	55.0811	0.225056	0.204587	0.136874	0.281232	HFE	3077
ENSG00000010803	187.31	0.240622	0.115506	0.0178448	0.0606544	SCMH1	22955
ENSG00000010810	47.6518	-3.45139	0.280561	1.87997e-35	1.01729e-32	FYN	2534
ENSG00000010818	254.231	-0.2449	0.174646	0.0756599	0.182241	HIVEP2	3097
ENSG00000010932	0.0984478	0.00596908	0.57258	0.952639	NA	FMO1	2326
ENSG00000011007	668.143	-0.0866611	0.130675	0.436869	0.612495	ELOA	6924
ENSG00000011009	419.147	-0.223617	0.188035	0.120475	0.255814	LYPLA2	11313
ENSG00000011021	51.3033	-0.408879	0.257926	0.0219065	0.0710162	CLCN6	1185
ENSG00000011028	964.96	-0.0865493	0.141913	0.464736	0.636271	MRC2	9902
ENSG00000011052	0.0984478	0.00596908	0.57258	0.952639	NA	NME1-NME2	654364
ENSG00000011083	0	0	0.683388	NA	NA	SLC6A7	6534
ENSG00000011105	268.402	-1.24142	0.177158	3.67529e-15	2.35637e-13	TSPAN9	10867
ENSG00000011114	820.57	-0.11592	0.0879611	0.152068	0.302526	BTBD7	55727
ENSG00000011132	115.973	-0.15772	0.158446	0.217956	0.3873	APBA3	9546
ENSG00000011143	46.8529	-0.0219929	0.165091	0.866787	0.924821	MKS1	54903
ENSG00000011198	36.0943	-0.324379	0.249104	0.0577859	0.148702	ABHD5	51099
ENSG00000011201	0	0	0.683388	NA	NA	ANOS1	3730
ENSG00000011243	152.772	-0.145927	0.233543	0.356538	0.53681	AKAP8L	26993
ENSG00000011258	31.0927	-0.0300007	0.239795	0.847835	0.912887	MBTD1	54799
ENSG00000011260	484.892	0.304912	0.125107	0.0051957	0.0229323	UTP18	51096
ENSG00000011275	1052.15	0.111295	0.128397	0.311446	0.492664	RNF216	54476
ENSG00000011295	553.357	0.0613131	0.0996701	0.496204	0.663765	TTC19	54902
ENSG00000011304	3614.03	0.132327	0.091177	0.11261	0.244015	PTBP1	5725
ENSG00000011332	38.1547	0.146887	0.240629	0.358362	0.538718	DPF1	8193
ENSG00000011347	0.942461	0.18891	0.578902	0.207959	NA	SYT7	9066
ENSG00000011376	123.048	0.426598	0.140106	0.000483344	0.00320053	LARS2	23395
ENSG00000011405	569.014	-0.352983	0.127176	0.00154902	0.00850107	PIK3C2A	5286
ENSG00000011422	1817.98	-0.45492	0.135611	0.000149931	0.00119521	PLAUR	5329
ENSG00000011426	2803.25	0.149699	0.198548	0.308729	0.489739	ANLN	54443
ENSG00000011451	493.147	-0.00306989	0.0977955	0.97242	0.984652	WIZ	58525
ENSG00000011454	912.291	-0.074543	0.090559	0.369736	0.55007	RABGAP1	23637
ENSG00000011465	0.319768	-0.0773426	0.607294	0.465038	NA	DCN	1634
ENSG00000011478	2.90629	0.0521124	0.37481	0.709381	0.824644	QPCTL	54814
ENSG00000011485	163.25	0.150303	0.205757	0.315855	0.497367	PPP5C	5536
ENSG00000011523	170.92	0.566122	0.165155	7.21036e-05	0.0006338	CEP68	23177
ENSG00000011566	168.11	-0.319793	0.184857	0.0275146	0.0840409	MAP4K3	8491
ENSG00000011590	0	0	0.683388	NA	NA	ZBTB32	27033
ENSG00000011600	0	0	0.683388	NA	NA	TYROBP	7305
ENSG00000011638	83.6534	0.0984097	0.195086	0.497039	0.664422	TMEM159	57146
ENSG00000011677	0	0	0.683388	NA	NA	GABRA3	2556
ENSG00000012048	881.771	0.4791	0.087549	8.67452e-09	2.2875e-07	BRCA1	672
ENSG00000012061	246.56	-0.141453	0.138725	0.224512	0.395688	ERCC1	2067
ENSG00000012124	2.26527	0.123185	0.456407	0.381584	0.561598	CD22	933
ENSG00000012171	30.1204	-3.43924	0.391204	3.00403e-19	3.22528e-17	SEMA3B	7869
ENSG00000012174	230.529	0.148834	0.11905	0.151207	0.301345	MBTPS2	51360
ENSG00000012211	14.1329	0.32786	0.311557	0.0736021	0.178695	PRICKLE3	4007
ENSG00000012223	1.46629	-1.20541	1.4454	0.00432934	0.0197796	LTF	4057
ENSG00000012232	289.113	-0.126646	0.131094	0.256746	0.434416	EXTL3	2137
ENSG00000012504	0.319768	-0.0773426	0.607294	0.465038	NA	NR1H4	9971
ENSG00000012660	1251.35	0.279525	0.074599	6.90961e-05	0.000610537	ELOVL5	60481
ENSG00000012779	0	0	0.683388	NA	NA	ALOX5	240
ENSG00000012817	71.2324	-0.201058	0.188301	0.161643	0.315404	KDM5D	8284
ENSG00000012822	30.6587	-0.528308	0.307136	0.00800255	0.0320785	CALCOCO1	57658
ENSG00000012963	241.579	0.462961	0.118065	1.67e-05	0.000181605	UBR7	55148
ENSG00000012983	323.364	-0.678603	0.104115	7.00004e-12	3.22097e-10	MAP4K5	11183
ENSG00000013016	6.3795	-1.3538	0.833346	0.000691845	0.00433724	EHD3	30845
ENSG00000013275	1212.54	-0.131642	0.0918605	0.116799	0.250127	PSMC4	5704
ENSG00000013288	455.544	-0.0406429	0.155099	0.746846	0.850306	MAN2B2	23324
ENSG00000013293	0.618762	0.0750328	0.605829	0.476626	NA	SLC7A14	57709
ENSG00000013297	0.674248	-0.304592	0.740782	0.0879534	NA	CLDN11	5010
ENSG00000013306	800.267	0.0576	0.0932329	0.499151	0.665862	SLC25A39	51629
ENSG00000013364	844.106	-0.317976	0.123944	0.00339589	0.0162274	MVP	9961
ENSG00000013374	1658.77	0.07122	0.121745	0.500362	0.666537	NUB1	51667
ENSG00000013375	753.961	-0.306163	0.130296	0.00657086	0.0276918	PGM3	5238
ENSG00000013392	33.7923	-0.244705	0.20592	0.108408	0.237766	RWDD2A	112611
ENSG00000013441	244.432	-0.0500267	0.17873	0.716283	0.829116	CLK1	1195
ENSG00000013503	140.803	-0.314332	0.156552	0.0151351	0.0532088	POLR3B	55703
ENSG00000013523	22.2092	0.263479	0.277129	0.128519	0.268967	ANGEL1	23357
ENSG00000013561	616.447	0.0334179	0.157182	0.792488	0.878968	RNF14	9604
ENSG00000013563	279.233	0.00572189	0.137257	0.960545	0.978335	DNASE1L1	1774
ENSG00000013573	130.001	0.318074	0.196089	0.0345606	0.100784	DDX11	1663
ENSG00000013583	289.758	-0.232504	0.108775	0.0162061	0.0561423	HEBP1	50865
ENSG00000013588	342.62	-0.14206	0.15099	0.250984	0.427907	GPRC5A	9052
ENSG00000013619	118.091	-0.735457	0.375461	0.00142251	0.00792904	MAMLD1	10046
ENSG00000013725	0	0	0.683388	NA	NA	CD6	923
ENSG00000013810	2251.37	0.45643	0.109073	5.60884e-06	7.02559e-05	TACC3	10460
ENSG00000014123	418.771	-0.318916	0.120745	0.0027062	0.0135227	UFL1	23376
ENSG00000014138	247.272	-0.025476	0.127025	0.815595	0.893418	POLA2	23649
ENSG00000014164	59.413	0.199628	0.188628	0.165002	0.319701	ZC3H3	23144
ENSG00000014216	451.062	-0.0990089	0.122571	0.350991	0.531239	CAPN1	823
ENSG00000014257	0	0	0.683388	NA	NA	ACP3	55
ENSG00000014641	1296.49	-0.0420684	0.126918	0.699915	0.818204	MDH1	4190
ENSG00000014824	662.894	0.134883	0.103824	0.146725	0.295372	SLC30A9	10463
ENSG00000014914	80.9474	0.990075	0.228696	1.10494e-07	2.20466e-06	MTMR11	10903
ENSG00000014919	326.359	-0.131193	0.137915	0.257862	0.435882	COX15	1355
ENSG00000015133	127.043	0.0451463	0.156395	0.721402	0.832264	CCDC88C	440193
ENSG00000015153	373.6	-0.222157	0.12059	0.03431	0.100167	YAF2	10138
ENSG00000015171	1430.1	0.449191	0.0804156	4.90476e-09	1.35411e-07	ZMYND11	10771
ENSG00000015285	2.35149	0.0668141	0.371082	0.638948	0.775761	WAS	7454
ENSG00000015413	0	0	0.683388	NA	NA	DPEP1	1800
ENSG00000015475	1150.67	-0.716277	0.136514	1.06163e-08	2.74603e-07	BID	637
ENSG00000015520	0.278813	-0.0474473	0.565016	0.661077	NA	NPC1L1	29881
ENSG00000015532	195.799	-0.583815	0.115781	6.29571e-08	1.33493e-06	XYLT2	64132
ENSG00000015568	0	0	0.683388	NA	NA	RGPD5	84220
ENSG00000015592	0.0773452	0.00596908	0.57258	0.952639	NA	STMN4	81551
ENSG00000015676	635.154	0.0646657	0.107224	0.498922	0.665754	NUDCD3	23386
ENSG00000016082	0.189723	-0.0516998	0.589761	0.61424	NA	ISL1	3670
ENSG00000016391	0.186676	-0.016296	0.574129	0.87142	NA	CHDH	55349
ENSG00000016402	0.0853605	0.00596908	0.57258	0.952639	NA	IL20RA	53832
ENSG00000016490	0	0	0.683388	NA	NA	CLCA1	1179
ENSG00000016602	0	0	0.683388	NA	NA	CLCA4	22802
ENSG00000016864	257.835	-0.0671314	0.133705	0.55389	0.711074	GLT8D1	55830
ENSG00000017260	506.529	-0.11594	0.0963852	0.184916	0.345423	ATP2C1	27032
ENSG00000017427	0	0	0.683388	NA	NA	IGF1	3479
ENSG00000017483	1.82296	-0.108482	0.405086	0.449253	0.623205	SLC38A5	92745
ENSG00000017797	1647.32	0.378051	0.130309	0.000938792	0.00557996	RALBP1	10928
ENSG00000018189	382.403	0.0984198	0.135789	0.390664	0.569432	RUFY3	22902
ENSG00000018236	0.0948786	-0.0291571	0.57803	0.77313	NA	CNTN1	1272
ENSG00000018280	1.76416	-0.0301546	0.374607	0.826908	0.899095	SLC11A1	6556
ENSG00000018408	2410.64	0.297242	0.138871	0.0118433	0.043775	WWTR1	25937
ENSG00000018510	744.965	0.0629021	0.136507	0.584883	0.735822	AGPS	8540
ENSG00000018607	0	0	0.683388	NA	NA	ZNF806	646915
ENSG00000018610	134.727	-0.0165889	0.137526	0.886112	0.935916	CXorf56	63932
ENSG00000018625	0.330681	0.0431678	0.583169	0.673267	NA	ATP1A2	477
ENSG00000018699	229.497	0.26858	0.186531	0.0628912	0.15876	TTC27	55622
ENSG00000018869	42.3733	-0.810461	0.303688	0.000163067	0.00127883	ZNF582	147948
ENSG00000019102	0	0	0.683388	NA	NA	VSIG2	23584
ENSG00000019144	633.229	-0.244365	0.178113	0.0800991	0.190503	PHLDB1	23187
ENSG00000019169	0.492239	0.0619819	0.595542	0.55089	NA	MARCO	8685
ENSG00000019186	0	0	0.683388	NA	NA	CYP24A1	1591
ENSG00000019485	30.7647	-0.0270674	0.222091	0.859363	0.920245	PRDM11	56981
ENSG00000019505	167.532	-0.215662	0.26363	0.198895	0.363906	SYT13	57586
ENSG00000019549	88.1759	-0.26092	0.390744	0.136595	0.280744	SNAI2	6591
ENSG00000019582	13.5621	0.30838	0.372943	0.0930167	0.21324	CD74	972
ENSG00000019991	0	0	0.683388	NA	NA	HGF	3082
ENSG00000019995	440.364	-0.194357	0.107257	0.0416942	0.116345	ZRANB1	54764
ENSG00000020129	544.319	-0.552894	0.237002	0.00196869	0.0103267	NCDN	23154
ENSG00000020181	1.04075	0.0470874	0.436538	0.714044	NA	ADGRA2	25960
ENSG00000020256	139.719	0.081795	0.14968	0.505729	0.670774	ZFP64	55734
ENSG00000020426	206.579	0.135555	0.146933	0.264081	0.442523	MNAT1	4331
ENSG00000020577	174.228	-0.0461518	0.143138	0.698503	0.817522	SAMD4A	23034
ENSG00000020633	0.15469	0.0187214	0.574699	0.852585	NA	RUNX3	864
ENSG00000020922	629.316	0.653156	0.124093	1.43327e-08	3.58397e-07	MRE11	4361
ENSG00000021300	6.27409	0.0489978	0.399999	0.715517	0.828854	PLEKHB1	58473
ENSG00000021355	670.788	0.510787	0.112479	9.47379e-07	1.47992e-05	SERPINB1	1992
ENSG00000021461	0.0773452	0.00596908	0.57258	0.952639	NA	CYP3A43	64816
ENSG00000021488	0.437224	0.0242532	0.565605	0.81558	NA	SLC7A9	11136
ENSG00000021574	161.671	0.109109	0.16641	0.408415	0.585966	SPAST	6683
ENSG00000021645	173.571	-0.93014	0.367909	0.000124547	0.00102175	NRXN3	9369
ENSG00000021762	265.499	-0.00732392	0.125469	0.946055	0.969799	OSBPL5	114879
ENSG00000021776	440.137	0.201853	0.108271	0.0358615	0.103418	AQR	9716
ENSG00000021826	89.1834	-0.246509	0.214396	0.113694	0.245659	CPS1	1373
ENSG00000021852	0	0	0.683388	NA	NA	C8B	732
ENSG00000022267	44.1602	-0.195932	0.196252	0.182788	0.343153	FHL1	2273
ENSG00000022277	1573.07	-0.208641	0.0913127	0.0124376	0.0455156	RTF2	51507
ENSG00000022355	0.734428	-0.0659669	0.486886	0.59808	NA	GABRA1	2554
ENSG00000022556	0.497846	0.0715306	0.588179	0.511941	NA	NLRP2	55655
ENSG00000022567	56.7568	0.0771347	0.195952	0.594745	0.742909	SLC45A4	57210
ENSG00000022840	813.847	-0.00585267	0.0982607	0.947653	0.970667	RNF10	9921
ENSG00000022976	165.375	0.0674214	0.115347	0.5059	0.670831	ZNF839	55778
ENSG00000023041	455.012	0.0547629	0.12103	0.602828	0.749363	ZDHHC6	64429
ENSG00000023171	0.0855864	0.00596908	0.57258	0.952639	NA	GRAMD1B	57476
ENSG00000023191	1347.86	-0.0805392	0.104536	0.389712	0.56878	RNH1	6050
ENSG00000023228	1032.44	0.0732987	0.112323	0.460096	0.632529	NDUFS1	4719
ENSG00000023287	2188.55	0.27417	0.0948825	0.0015488	0.00850107	RB1CC1	9821
ENSG00000023318	769.081	-0.22648	0.120359	0.0307562	0.0920101	ERP44	23071
ENSG00000023330	276.923	0.497688	0.125245	1.1952e-05	0.000136329	ALAS1	211
ENSG00000023445	1861.01	2.06121	0.104068	4.37502e-88	2.95927e-84	BIRC3	330
ENSG00000023516	370.317	0.0535719	0.134665	0.638492	0.775361	AKAP11	11215
ENSG00000023572	411.242	-0.0668591	0.0960784	0.44418	0.618387	GLRX2	51022
ENSG00000023608	111.79	-0.588374	0.149853	1.00074e-05	0.000116807	SNAPC1	6617
ENSG00000023697	205.11	-0.0405976	0.176696	0.766481	0.863719	DERA	51071
ENSG00000023734	1141.43	0.0686744	0.0723221	0.314631	0.496138	STRAP	11171
ENSG00000023839	5.40583	0.337073	0.439878	0.0742484	0.179877	ABCC2	1244
ENSG00000023892	0	0	0.683388	NA	NA	DEF6	50619
ENSG00000023902	474.554	-0.182717	0.237577	0.255687	0.433124	PLEKHO1	51177
ENSG00000023909	819.341	0.762714	0.141034	3.17145e-09	9.16739e-08	GCLM	2730
ENSG00000024048	235.492	-0.288626	0.126965	0.00874982	0.0344192	UBR2	23304
ENSG00000024422	405.467	-0.503042	0.280595	0.00834992	0.0331352	EHD2	30846
ENSG00000024526	737.984	0.607564	0.145976	3.46648e-06	4.63843e-05	DEPDC1	55635
ENSG00000024862	170.137	-0.117212	0.128735	0.287336	0.468205	CCDC28A	25901
ENSG00000025039	17.6801	4.02974	1.01357	1.44995e-06	2.1484e-05	RRAGD	58528
ENSG00000025156	248.723	-0.0746395	0.126809	0.493509	0.661664	HSF2	3298
ENSG00000025293	1063.48	0.00592627	0.082055	0.93822	0.96563	PHF20	51230
ENSG00000025423	6.3061	-1.19695	0.793761	0.00109364	0.00636059	HSD17B6	8630
ENSG00000025434	23.4261	0.0308234	0.253339	0.845282	0.911158	NR1H3	10062
ENSG00000025708	122.854	0.521997	0.27345	0.00595756	0.0256404	TYMP	1890
ENSG00000025770	318.343	-0.042583	0.201262	0.771523	0.867162	NCAPH2	29781
ENSG00000025772	1151.08	0.193374	0.0925396	0.0219535	0.0711518	TOMM34	10953
ENSG00000025796	1389.26	-0.174061	0.111977	0.0780614	0.186839	SEC63	11231
ENSG00000025800	2006.71	-0.287037	0.146442	0.0192869	0.0643594	KPNA6	23633
ENSG00000026025	30349.6	0.247162	0.147118	0.0434312	0.120298	VIM	7431
ENSG00000026103	177.145	0.13052	0.172223	0.333776	0.514699	FAS	355
ENSG00000026297	5837.61	-0.466403	0.213938	0.00466167	0.0210491	RNASET2	8635
ENSG00000026508	3236.67	-0.0283179	0.0662252	0.653779	0.786066	CD44	960
ENSG00000026559	0.0984478	0.00596908	0.57258	0.952639	NA	KCNG1	3755
ENSG00000026652	317.383	-0.331039	0.179733	0.0204497	0.0673918	AGPAT4	56895
ENSG00000026751	19.9778	1.15426	0.485382	9.24497e-05	0.000793063	SLAMF7	57823
ENSG00000026950	101.801	0.219631	0.186362	0.124931	0.263498	BTN3A1	11119
ENSG00000027001	78.5262	0.413486	0.226542	0.013667	0.0491964	MIPEP	4285
ENSG00000027075	5.05087	-0.383378	0.61381	0.0573409	0.148036	PRKCH	5583
ENSG00000027644	0	0	0.683388	NA	NA	INSRR	3645
ENSG00000027697	66.5079	0.133489	0.188092	0.348709	0.528909	IFNGR1	3459
ENSG00000027847	443.406	-0.562076	0.122028	5.84221e-07	9.62649e-06	B4GALT7	11285
ENSG00000027869	0	0	0.683388	NA	NA	SH2D2A	9047
ENSG00000028116	435.18	0.240959	0.14184	0.0429744	0.119204	VRK2	7444
ENSG00000028137	0	0	0.683388	NA	NA	TNFRSF1B	7133
ENSG00000028203	533.532	0.0272873	0.114886	0.78728	0.875705	VEZT	55591
ENSG00000028277	12.7488	-0.140997	0.26029	0.386479	0.565955	POU2F2	5452
ENSG00000028310	1436.1	0.0216431	0.132045	0.847359	0.912738	BRD9	65980
ENSG00000028528	446.981	-0.0353729	0.138058	0.760674	0.859395	SNX1	6642
ENSG00000028839	147.992	-0.0962573	0.157406	0.449221	0.623205	TBPL1	9519
ENSG00000029153	243.057	1.05041	0.200385	7.22567e-10	2.34973e-08	ARNTL2	56938
ENSG00000029363	1402.42	0.0932577	0.112909	0.348991	0.529182	BCLAF1	9774
ENSG00000029364	257.318	0.0321528	0.146034	0.790186	0.877566	SLC39A9	55334
ENSG00000029534	7.09799	1.92312	1.12444	0.00045368	0.00303531	ANK1	286
ENSG00000029559	0	0	0.683388	NA	NA	IBSP	3381
ENSG00000029639	260.348	0.101021	0.162568	0.436987	0.612533	TFB1M	51106
ENSG00000029725	871.448	-0.134004	0.0802634	0.0728799	0.177387	RABEP1	9135
ENSG00000029993	776.579	0.681162	0.114542	2.52841e-10	8.88424e-09	HMGB3	3149
ENSG00000030066	170.914	0.418328	0.138837	0.000554558	0.00360849	NUP160	23279
ENSG00000030110	82.6878	-0.169812	0.245692	0.294549	0.474797	BAK1	578
ENSG00000030304	0	0	0.683388	NA	NA	MUSK	4593
ENSG00000030419	29.5524	-0.559071	0.299315	0.0050523	0.0224237	IKZF2	22807
ENSG00000030582	1357.71	-0.884759	0.214874	6.16068e-07	1.0102e-05	GRN	2896
ENSG00000031003	282.782	-0.0748908	0.174339	0.581102	0.732394	FAM13B	51306
ENSG00000031081	342.896	-0.153931	0.230612	0.329401	0.510205	ARHGAP31	57514
ENSG00000031691	224.758	0.079912	0.131434	0.47537	0.645792	CENPQ	55166
ENSG00000031698	1355.89	-0.352024	0.131898	0.0021506	0.0111509	SARS1	6301
ENSG00000031823	473.497	-0.135184	0.144465	0.259627	0.437553	RANBP3	8498
ENSG00000032219	481.426	-0.281758	0.117005	0.0062767	0.0267016	ARID4A	5926
ENSG00000032389	269.554	0.00914267	0.161136	0.94354	0.968379	EIPR1	7260
ENSG00000032444	125.941	-0.439305	0.25083	0.0135192	0.0488223	PNPLA6	10908
ENSG00000032742	175.009	0.658292	0.179578	1.86124e-05	0.000199042	IFT88	8100
ENSG00000033011	249.218	-0.32493	0.156827	0.0123301	0.0452651	ALG1	56052
ENSG00000033030	271.99	0.574863	0.176495	0.000123642	0.00101523	ZCCHC8	55596
ENSG00000033050	912.644	0.158135	0.120358	0.130533	0.27192	ABCF2	10061
ENSG00000033100	1032.99	-0.845805	0.105591	3.15693e-17	2.75529e-15	CHPF2	54480
ENSG00000033122	0.405264	-0.0912306	0.619796	0.397649	NA	LRRC7	57554
ENSG00000033170	167.122	0.229186	0.200529	0.125833	0.264898	FUT8	2530
ENSG00000033178	1592.43	0.0921788	0.108743	0.340133	0.521219	UBA6	55236
ENSG00000033327	89.7449	-0.768792	0.184146	1.18872e-06	1.81297e-05	GAB2	9846
ENSG00000033627	264.978	-0.30412	0.125805	0.00551043	0.0240545	ATP6V0A1	535
ENSG00000033800	282.648	-0.123024	0.134742	0.280433	0.461139	PIAS1	8554
ENSG00000033867	1600.05	-0.221517	0.0924368	0.00866448	0.034153	SLC4A7	9497
ENSG00000034053	0	0	0.683388	NA	NA	APBA2	321
ENSG00000034152	588.512	-0.473878	0.180754	0.00142891	0.00796142	MAP2K3	5606
ENSG00000034239	0	0	0.683388	NA	NA	EFCAB1	79645
ENSG00000034510	21234.2	0.336811	0.121354	0.00166281	0.0090086	TMSB10	9168
ENSG00000034533	51.6898	-0.00787	0.172979	0.95349	0.973752	ASTE1	28990
ENSG00000034677	474.693	-0.110287	0.121282	0.294782	0.475022	RNF19A	25897
ENSG00000034693	90.0756	-0.145923	0.15381	0.244452	0.4201	PEX3	8504
ENSG00000034713	1380.37	-0.264255	0.161817	0.0441567	0.121923	GABARAPL2	11345
ENSG00000034971	0	0	0.683388	NA	NA	MYOC	4653
ENSG00000035115	110.692	-0.168504	0.203248	0.259082	0.437134	SH3YL1	26751
ENSG00000035141	706.519	0.530249	0.116735	8.8341e-07	1.39612e-05	FAM136A	84908
ENSG00000035403	2163.49	-0.188276	0.123007	0.0768998	0.184549	VCL	7414
ENSG00000035499	102.45	0.977145	0.214073	4.02622e-08	9.04763e-07	DEPDC1B	55789
ENSG00000035664	10.0909	1.07103	0.789086	0.00192252	0.0101435	DAPK2	23604
ENSG00000035681	356.228	0.203167	0.200522	0.172826	0.330318	NSMAF	8439
ENSG00000035687	558.089	0.0014172	0.133371	0.990018	0.994625	ADSS2	159
ENSG00000035720	0	0	0.683388	NA	NA	STAP1	26228
ENSG00000035862	1537.06	-0.78549	0.182144	5.81171e-07	9.5879e-06	TIMP2	7077
ENSG00000035928	2811.67	-0.0026359	0.0800134	0.971887	0.984329	RFC1	5981
ENSG00000036054	353.859	-0.562957	0.181831	0.000221888	0.00164753	TBC1D23	55773
ENSG00000036257	651.123	0.256099	0.138664	0.0289677	0.0875698	CUL3	8452
ENSG00000036448	16.0143	-0.180573	0.298565	0.281423	0.461872	MYOM2	9172
ENSG00000036473	0	0	0.683388	NA	NA	OTC	5009
ENSG00000036530	28.2612	0.0417131	0.248612	0.791374	0.878036	CYP46A1	10858
ENSG00000036549	577.979	-0.40583	0.108189	4.02999e-05	0.000384469	ZZZ3	26009
ENSG00000036565	0.106589	-0.0291571	0.57803	0.77313	NA	SLC18A1	6570
ENSG00000036672	3.30505	-0.237904	0.441066	0.158146	0.310553	USP2	9099
ENSG00000036828	0	0	0.683388	NA	NA	CASR	846
ENSG00000037042	127.344	-0.577776	0.171359	8.26759e-05	0.00071833	TUBG2	27175
ENSG00000037241	412.691	0.489598	0.141524	8.99715e-05	0.000774258	RPL26L1	51121
ENSG00000037280	0.105125	0.00596908	0.57258	0.952639	NA	FLT4	2324
ENSG00000037474	1461.73	0.137895	0.129273	0.212038	0.379913	NSUN2	54888
ENSG00000037637	126.238	-0.0998587	0.158262	0.434137	0.610055	FBXO42	54455
ENSG00000037749	45.9164	-0.137498	0.21193	0.364859	0.545401	MFAP3	4238
ENSG00000037757	135.888	0.129402	0.192039	0.369103	0.549371	MRI1	84245
ENSG00000037897	360.613	-0.188737	0.100429	0.0368066	0.105492	METTL1	4234
ENSG00000037965	78.8555	0.145931	0.167343	0.271422	0.451413	HOXC8	3224
ENSG00000038002	112.363	0.00876623	0.145588	0.942052	0.967445	AGA	175
ENSG00000038210	141.372	0.0718575	0.134852	0.52889	0.691354	PI4K2B	55300
ENSG00000038219	2288.38	-0.139074	0.111505	0.157839	0.310129	BOD1L1	259282
ENSG00000038274	306.018	0.217377	0.162629	0.096897	0.219715	MAT2B	27430
ENSG00000038295	7.60033	0.811672	1.02121	0.0106106	0.0400526	TLL1	7092
ENSG00000038358	4.73407	0.0742474	0.382465	0.598813	0.745993	EDC4	23644
ENSG00000038382	1686.91	-0.0291764	0.17632	0.830749	0.901575	TRIO	7204
ENSG00000038427	2756.37	-0.378722	0.336976	0.0474601	0.128743	VCAN	1462
ENSG00000038532	120.102	-0.420717	0.152666	0.00123126	0.00702506	CLEC16A	23274
ENSG00000038945	79.5732	-0.198889	0.165947	0.13333	0.276004	MSR1	4481
ENSG00000039068	0.967481	0.0940775	0.487617	0.472729	NA	CDH1	999
ENSG00000039123	851.472	0.0250895	0.155745	0.842479	0.909364	MTREX	23517
ENSG00000039139	67.9917	0.27087	0.212077	0.0820977	0.193622	DNAH5	1767
ENSG00000039319	215.728	0.233127	0.141191	0.0492466	0.13241	ZFYVE16	9765
ENSG00000039523	1705.98	0.199237	0.166089	0.132887	0.275397	RIPOR1	79567
ENSG00000039537	0.518556	-0.00707118	0.486379	0.952377	NA	C6	729
ENSG00000039560	5051.11	-0.0530549	0.0900875	0.521671	0.684498	RAI14	26064
ENSG00000039600	0.320787	0.0546379	0.563908	0.619872	NA	SOX30	11063
ENSG00000039650	208.821	0.0337001	0.145315	0.779604	0.871466	PNKP	11284
ENSG00000039987	0.189689	-0.0516946	0.589758	0.614274	NA	BEST2	54831
ENSG00000040199	137.749	0.117287	0.181764	0.40032	0.579201	PHLPP2	23035
ENSG00000040275	3612.92	-0.204078	0.204548	0.175671	0.334291	SPDL1	54908
ENSG00000040341	1625.33	-0.408524	0.195018	0.0077565	0.0313317	STAU2	27067
ENSG00000040487	107.846	-0.0753212	0.168461	0.570837	0.725202	SLC66A1	54896
ENSG00000040531	51.2092	0.17733	0.185362	0.211332	0.379113	CTNS	1497
ENSG00000040608	54.8026	0.198602	0.2145	0.198076	0.363085	RTN4R	65078
ENSG00000040633	367.192	-0.142633	0.13847	0.220056	0.389853	PHF23	79142
ENSG00000040731	0	0	0.683388	NA	NA	CDH10	1008
ENSG00000040933	152.061	0.273711	0.160122	0.0360037	0.103718	INPP4A	3631
ENSG00000041353	76.7927	0.683915	0.243901	0.000256251	0.00185576	RAB27B	5874
ENSG00000041357	3255.84	0.233054	0.119342	0.0253018	0.0790127	PSMA4	5685
ENSG00000041515	0.453142	0.0376961	0.517624	0.745206	NA	MYO16	23026
ENSG00000041802	1029.6	0.0375056	0.10011	0.678535	0.802941	LSG1	55341
ENSG00000041880	132.781	-0.33639	0.176896	0.0174265	0.059592	PARP3	10039
ENSG00000041982	48.1607	-3.619	0.846603	8.7369e-07	1.38237e-05	TNC	3371
ENSG00000041988	179.798	-0.0527594	0.144727	0.660377	0.790722	THAP3	90326
ENSG00000042062	0.186676	-0.016296	0.574129	0.87142	NA	RIPOR3	140876
ENSG00000042088	141.161	-0.140432	0.146708	0.246818	0.422867	TDP1	55775
ENSG00000042286	299.284	0.107222	0.149569	0.382811	0.562397	AIFM2	84883
ENSG00000042304	0	0	0.683388	NA	NA	C2orf83	56918
ENSG00000042317	28.6323	-0.147941	0.211878	0.330328	0.51129	SPATA7	55812
ENSG00000042429	147.64	0.0867751	0.12975	0.433826	0.609759	MED17	9440
ENSG00000042445	601.146	-0.182316	0.135929	0.112376	0.243625	RETSAT	54884
ENSG00000042493	2768.64	0.127343	0.177147	0.354031	0.534107	CAPG	822
ENSG00000042753	1544.54	-0.455458	0.143065	0.000270857	0.00195109	AP2S1	1175
ENSG00000042781	0.0749199	0.00596908	0.57258	0.952639	NA	USH2A	7399
ENSG00000042813	0	0	0.683388	NA	NA	ZPBP	11055
ENSG00000042832	0.395354	0.0242919	0.542099	0.824699	NA	TG	7038
ENSG00000042980	0.169798	-0.016296	0.574129	0.87142	NA	ADAM28	10863
ENSG00000043039	0.573836	0.105088	0.587298	0.384842	NA	BARX2	8538
ENSG00000043093	222.907	0.141942	0.16155	0.273457	0.453349	DCUN1D1	54165
ENSG00000043143	345.218	0.666985	0.15416	1.24064e-06	1.87944e-05	JADE2	23338
ENSG00000043355	235.291	0.25974	0.105692	0.00607518	0.0260162	ZIC2	7546
ENSG00000043462	0.0749199	0.00596908	0.57258	0.952639	NA	LCP2	3937
ENSG00000043514	209.592	0.058954	0.175489	0.665129	0.793603	TRIT1	54802
ENSG00000043591	0	0	0.683388	NA	NA	ADRB1	153
ENSG00000044012	0	0	0.683388	NA	NA	GUCA2B	2981
ENSG00000044090	66.6149	-0.461411	0.200914	0.00360981	0.0170508	CUL7	9820
ENSG00000044115	2913.86	-0.0861677	0.114505	0.392218	0.571083	CTNNA1	1495
ENSG00000044446	270.849	0.359833	0.18504	0.0140707	0.050187	PHKA2	5256
ENSG00000044459	631.622	0.361219	0.123354	0.000923516	0.00550609	CNTLN	54875
ENSG00000044524	0	0	0.683388	NA	NA	EPHA3	2042
ENSG00000044574	4256.67	0.0357578	0.107553	0.709371	0.824644	HSPA5	3309
ENSG00000046604	699.298	0.0764956	0.150687	0.535574	0.696792	DSG2	1829
ENSG00000046647	61.9739	-0.604146	0.220797	0.000512	0.00336705	GEMIN8	54960
ENSG00000046651	433.801	0.452752	0.105493	3.53817e-06	4.72035e-05	OFD1	8481
ENSG00000046653	0.106589	-0.0291571	0.57803	0.77313	NA	GPM6B	2824
ENSG00000046774	0	0	0.683388	NA	NA	MAGEC2	51438
ENSG00000046889	204.336	0.324131	0.266532	0.0647884	0.162307	PREX2	80243
ENSG00000047056	49.2467	-0.037582	0.194854	0.794493	0.88047	WDR37	22884
ENSG00000047188	317.879	0.113826	0.158538	0.373345	0.553836	YTHDC2	64848
ENSG00000047230	116.28	0.316858	0.15665	0.0144316	0.0512687	CTPS2	56474
ENSG00000047249	668.319	-0.199063	0.11596	0.0501732	0.134166	ATP6V1H	51606
ENSG00000047315	1243.88	0.0666324	0.145328	0.580012	0.731804	POLR2B	5431
ENSG00000047346	63.9991	-0.953966	0.196519	1.15846e-08	2.96812e-07	FAM214A	56204
ENSG00000047365	16.8401	-0.16814	0.254235	0.303734	0.484541	ARAP2	116984
ENSG00000047410	4533.72	0.153237	0.0989684	0.0861956	0.201016	TPR	7175
ENSG00000047457	241.24	0.131932	0.365975	0.390566	0.56935	CP	1356
ENSG00000047578	68.2793	0.189537	0.209684	0.213273	0.381616	KIAA0556	23247
ENSG00000047579	398.389	0.283121	0.129631	0.0113254	0.0422066	DTNBP1	84062
ENSG00000047597	0.0749199	0.00596908	0.57258	0.952639	NA	XK	7504
ENSG00000047617	0.101316	-0.0291571	0.57803	0.77313	NA	ANO2	57101
ENSG00000047621	421.126	-0.182799	0.19284	0.208437	0.375715	C12orf4	57102
ENSG00000047634	313.456	0.0966226	0.162589	0.457199	0.63067	SCML1	6322
ENSG00000047644	584.66	0.0987257	0.103029	0.285678	0.466304	WWC3	55841
ENSG00000047648	9.51341	0.0665021	0.381123	0.635462	0.773174	ARHGAP6	395
ENSG00000047662	0	0	0.683388	NA	NA	FAM184B	27146
ENSG00000047849	3555.2	-0.4034	0.108962	4.9305e-05	0.000458418	MAP4	4134
ENSG00000047932	672.624	-0.47695	0.095621	1.17358e-07	2.32108e-06	GOPC	57120
ENSG00000047936	0.202632	-0.0536766	0.590927	0.60149	NA	ROS1	6098
ENSG00000048028	177.996	0.616079	0.165881	1.9797e-05	0.00020923	USP28	57646
ENSG00000048052	103.133	-0.721586	0.193634	9.87092e-06	0.000115591	HDAC9	9734
ENSG00000048140	699.911	0.250566	0.12154	0.0179508	0.0609535	TSPAN17	26262
ENSG00000048162	639.468	0.390227	0.130616	0.000675635	0.00426107	NOP16	51491
ENSG00000048342	75.0093	0.206411	0.201523	0.167476	0.323059	CC2D2A	57545
ENSG00000048392	570.846	-0.33808	0.195984	0.0253174	0.0790432	RRM2B	50484
ENSG00000048405	445.984	0.102335	0.149131	0.403893	0.582496	ZNF800	168850
ENSG00000048462	0	0	0.683388	NA	NA	TNFRSF17	608
ENSG00000048471	62.0765	-0.39145	0.189815	0.00913696	0.0356724	SNX29	92017
ENSG00000048540	0	0	0.683388	NA	NA	LMO3	55885
ENSG00000048544	1239.21	0.301353	0.108505	0.0019398	0.010213	MRPS10	55173
ENSG00000048545	0	0	0.683388	NA	NA	GUCA1A	2978
ENSG00000048649	1870.45	-0.241101	0.118402	0.0199653	0.0661536	RSF1	51773
ENSG00000048707	204.256	0.0731492	0.145529	0.543905	0.703572	VPS13D	55187
ENSG00000048740	0	0	0.683388	NA	NA	CELF2	10659
ENSG00000048828	5346.71	0.28483	0.0840201	0.000264233	0.00190744	FAM120A	23196
ENSG00000048991	876.597	0.216875	0.0970081	0.0135976	0.0490139	R3HDM1	23518
ENSG00000049089	0.502278	0.0386004	0.540173	0.730393	NA	COL9A2	1298
ENSG00000049130	136.622	-0.291677	0.182652	0.0415494	0.116036	KITLG	4254
ENSG00000049167	38.1723	0.428278	0.24594	0.0147388	0.052141	ERCC8	1161
ENSG00000049192	24.6251	-1.01221	0.343904	2.32358e-05	0.000240501	ADAMTS6	11174
ENSG00000049239	131.442	-0.137693	0.140611	0.241686	0.4165	H6PD	9563
ENSG00000049245	1112.29	-0.297005	0.104245	0.00158061	0.00863243	VAMP3	9341
ENSG00000049246	131.165	0.149555	0.173114	0.270232	0.449877	PER3	8863
ENSG00000049247	0	0	0.683388	NA	NA	UTS2	10911
ENSG00000049249	57.3243	-1.08437	0.451649	0.000101794	0.000861746	TNFRSF9	3604
ENSG00000049283	0.655902	-0.171953	0.648343	0.209885	NA	EPN3	55040
ENSG00000049323	17.1169	-1.66021	0.588682	1.88665e-05	0.000201257	LTBP1	4052
ENSG00000049449	1489.93	-0.323176	0.17089	0.0190363	0.0636678	RCN1	5954
ENSG00000049540	0	0	0.683388	NA	NA	ELN	2006
ENSG00000049541	241.39	0.453627	0.122404	4.07254e-05	0.000387981	RFC2	5982
ENSG00000049618	554.465	0.273945	0.127781	0.0130988	0.0476603	ARID1B	57492
ENSG00000049656	2418.51	0.171555	0.13861	0.140753	0.2869	CLPTM1L	81037
ENSG00000049759	891.682	-0.312122	0.154109	0.0146659	0.0519102	NEDD4L	23327
ENSG00000049768	0.269395	0.0377685	0.561887	0.724198	NA	FOXP3	50943
ENSG00000049769	52.1018	-0.383522	0.204495	0.0145183	0.0515091	PPP1R3F	89801
ENSG00000049860	1162.36	-0.0574456	0.144576	0.632091	0.771562	HEXB	3074
ENSG00000049883	59.7508	-0.0575951	0.207996	0.69917	0.817845	PTCD2	79810
ENSG00000050030	0	0	0.683388	NA	NA	NEXMIF	340533
ENSG00000050130	177.508	0.492415	0.27772	0.00926802	0.0360872	JKAMP	51528
ENSG00000050165	8.45129	-0.105125	0.294234	0.5135	0.67739	DKK3	27122
ENSG00000050327	162.214	-0.547151	0.166226	0.00012632	0.00103441	ARHGEF5	7984
ENSG00000050344	361.033	1.67659	0.175659	1.30133e-23	2.2284e-21	NFE2L3	9603
ENSG00000050393	464.772	0.228614	0.104214	0.0143188	0.0510018	MCUR1	63933
ENSG00000050405	1646.07	-1.32203	0.29247	1.27937e-08	3.24107e-07	LIMA1	51474
ENSG00000050426	147.67	0.16841	0.141462	0.154253	0.305256	LETMD1	25875
ENSG00000050438	30.2469	0.30121	0.274008	0.0862133	0.201016	SLC4A8	9498
ENSG00000050555	0.105125	0.00596908	0.57258	0.952639	NA	LAMC3	10319
ENSG00000050628	0	0	0.683388	NA	NA	PTGER3	5733
ENSG00000050730	5.16946	-0.268742	0.43174	0.125614	0.2646	TNIP3	79931
ENSG00000050748	395.293	0.304041	0.185334	0.0357944	0.103269	MAPK9	5601
ENSG00000050767	0.235426	0.0316173	0.57902	0.754851	NA	COL23A1	91522
ENSG00000050820	1040.19	-0.372254	0.108524	0.000155994	0.00123647	BCAR1	9564
ENSG00000051009	90.6118	0.0341133	0.150958	0.782604	0.873161	FAM160A2	84067
ENSG00000051108	383.27	-0.185059	0.154872	0.142623	0.28944	HERPUD1	9709
ENSG00000051128	614.308	-0.207393	0.207722	0.172545	0.330061	HOMER3	9454
ENSG00000051180	409.699	0.351315	0.165366	0.00956267	0.037014	RAD51	5888
ENSG00000051341	213.294	0.713254	0.1856	6.71963e-06	8.29408e-05	POLQ	10721
ENSG00000051382	518.235	0.462279	0.144843	0.000256456	0.00185626	PIK3CB	5291
ENSG00000051523	318.518	-0.310875	0.261967	0.0733298	0.178162	CYBA	1535
ENSG00000051596	7.64076	0.291413	0.344854	0.107246	0.235869	THOC3	84321
ENSG00000051620	881.76	-0.0569896	0.0968876	0.517346	0.680671	HEBP2	23593
ENSG00000051825	394.531	0.236808	0.152804	0.0594322	0.151985	MPHOSPH9	10198
ENSG00000052126	359.989	-0.931534	0.180184	2.71254e-09	7.95991e-08	PLEKHA5	54477
ENSG00000052344	0	0	0.683388	NA	NA	PRSS8	5652
ENSG00000052723	302	0.0614392	0.122771	0.5636	0.71901	SIKE1	80143
ENSG00000052749	400.797	-0.133995	0.133271	0.235915	0.410085	RRP12	23223
ENSG00000052795	342.715	-0.0564384	0.116693	0.581176	0.732394	FNIP2	57600
ENSG00000052802	449.261	0.202077	0.11533	0.0458728	0.125342	MSMO1	6307
ENSG00000052841	535.103	-0.0992033	0.0899142	0.229306	0.401508	TTC17	55761
ENSG00000052850	0	0	0.683388	NA	NA	ALX4	60529
ENSG00000053108	0	0	0.683388	NA	NA	FSTL4	23105
ENSG00000053254	523.327	-2.21205	0.195043	1.67171e-30	5.3845e-28	FOXN3	1112
ENSG00000053328	0	0	0.683388	NA	NA	METTL24	728464
ENSG00000053371	705.666	-0.208183	0.0827452	0.00662532	0.0278519	AKR7A2	8574
ENSG00000053372	1242.32	0.161291	0.125723	0.135987	0.279834	MRTO4	51154
ENSG00000053438	0	0	0.683388	NA	NA	NNAT	4826
ENSG00000053501	73.1146	-0.52655	0.217813	0.00186768	0.00991602	USE1	55850
ENSG00000053524	1.60967	0.0819096	0.445765	0.537948	0.698647	MCF2L2	23101
ENSG00000053702	0	0	0.683388	NA	NA	NRIP2	83714
ENSG00000053747	131.217	0.871327	0.198342	2.05392e-07	3.81667e-06	LAMA3	3909
ENSG00000053770	136.843	-0.0218918	0.164868	0.867282	0.925065	AP5M1	55745
ENSG00000053900	304.755	0.191322	0.134244	0.0927619	0.212873	ANAPC4	29945
ENSG00000053918	0.19195	-0.016296	0.574129	0.87142	NA	KCNQ1	3784
ENSG00000054116	1400.85	-0.222037	0.13047	0.0466172	0.126906	TRAPPC3	27095
ENSG00000054118	1920.29	0.18853	0.112119	0.0566347	0.146548	THRAP3	9967
ENSG00000054148	2891.34	0.08136	0.113365	0.415558	0.592628	PHPT1	29085
ENSG00000054179	8.53084	-0.386693	0.379424	0.047565	0.128935	ENTPD2	954
ENSG00000054219	0	0	0.683388	NA	NA	LY75	4065
ENSG00000054267	1882.44	-0.243082	0.127613	0.0269854	0.0827909	ARID4B	51742
ENSG00000054277	398.411	0.604291	0.224945	0.000586176	0.00377969	OPN3	23596
ENSG00000054282	310.888	-0.510846	0.115889	1.74708e-06	2.52505e-05	SDCCAG8	10806
ENSG00000054356	0	0	0.683388	NA	NA	PTPRN	5798
ENSG00000054392	106.495	-0.863938	0.239865	5.59248e-06	7.01159e-05	HHAT	55733
ENSG00000054523	661.589	-0.29203	0.1474	0.0179197	0.0608785	KIF1B	23095
ENSG00000054598	234.171	0.110588	0.152821	0.375189	0.555495	FOXC1	2296
ENSG00000054611	336.006	-0.103296	0.183513	0.460967	0.633082	TBC1D22A	25771
ENSG00000054654	435.51	0.583116	0.162659	3.78233e-05	0.000364699	SYNE2	23224
ENSG00000054690	9.3542	0.559735	0.529404	0.0158396	0.0550419	PLEKHH1	57475
ENSG00000054793	86.6768	-0.208497	0.159143	0.105729	0.233342	ATP9A	10079
ENSG00000054796	0	0	0.683388	NA	NA	SPO11	23626
ENSG00000054803	0	0	0.683388	NA	NA	CBLN4	140689
ENSG00000054938	0	0	0.683388	NA	NA	CHRDL2	25884
ENSG00000054965	84.0744	0.0908727	0.195694	0.530986	0.693326	FAM168A	23201
ENSG00000054967	130.074	-0.148676	0.134463	0.19145	0.354204	RELT	84957
ENSG00000054983	0	0	0.683388	NA	NA	GALC	2581
ENSG00000055044	3404.81	0.274787	0.143519	0.022723	0.0727911	NOP58	51602
ENSG00000055070	982.598	-0.348133	0.11451	0.000676356	0.00426363	SZRD1	26099
ENSG00000055118	8.36972	-0.78178	0.639637	0.00503034	0.0223556	KCNH2	3757
ENSG00000055130	1134.84	0.178672	0.131674	0.110996	0.241612	CUL1	8454
ENSG00000055147	228.617	-0.0819369	0.14439	0.494207	0.662141	FAM114A2	10827
ENSG00000055163	295.783	0.0627256	0.267563	0.694008	0.814412	CYFIP2	26999
ENSG00000055208	425.453	-0.0943422	0.133811	0.405555	0.583866	TAB2	23118
ENSG00000055211	419.209	-0.107354	0.145664	0.373373	0.553836	GINM1	116254
ENSG00000055332	1757.15	0.394245	0.119048	0.000220107	0.00163819	EIF2AK2	5610
ENSG00000055483	1072.18	-0.0107156	0.0893393	0.896382	0.941972	USP36	57602
ENSG00000055609	925.172	-0.670131	0.137243	9.18042e-08	1.87319e-06	KMT2C	58508
ENSG00000055732	0.508702	0.0403223	0.540978	0.719161	NA	MCOLN3	55283
ENSG00000055813	1.64443	0.109343	0.512235	0.408418	0.585966	CCDC85A	114800
ENSG00000055917	636.048	0.178621	0.101029	0.0492468	0.13241	PUM2	23369
ENSG00000055950	698.659	-0.0906113	0.116347	0.374207	0.554428	MRPL43	84545
ENSG00000055955	0.675793	-0.265222	0.760177	0.100849	NA	ITIH4	3700
ENSG00000055957	0	0	0.683388	NA	NA	ITIH1	3697
ENSG00000056050	389.359	0.324048	0.117257	0.00182534	0.00973322	HPF1	54969
ENSG00000056097	1776.57	0.146297	0.0970687	0.0959996	0.218563	ZFR	51663
ENSG00000056277	37.8461	0.267165	0.26963	0.121134	0.25693	ZNF280C	55609
ENSG00000056291	0	0	0.683388	NA	NA	NPFFR2	10886
ENSG00000056487	0.0853605	0.00596908	0.57258	0.952639	NA	PHF21B	112885
ENSG00000056558	124.332	0.0273138	0.190737	0.848149	0.913153	TRAF1	7185
ENSG00000056586	1092.83	0.104967	0.0680395	0.103972	0.230731	RC3H2	54542
ENSG00000056736	0	0	0.683388	NA	NA	IL17RB	55540
ENSG00000056972	160.907	-0.0998546	0.16077	0.438945	0.614386	TRAF3IP2	10758
ENSG00000056998	0	0	0.683388	NA	NA	GYG2	8908
ENSG00000057019	6446.77	-0.15947	0.119092	0.124186	0.262294	DCBLD2	131566
ENSG00000057149	0	0	0.683388	NA	NA	SERPINB3	6317
ENSG00000057252	623.722	0.172274	0.115323	0.0884842	0.205285	SOAT1	6646
ENSG00000057294	2.76579	0.547234	0.916643	0.0276523	0.0844045	PKP2	5318
ENSG00000057468	0.746528	0.0329032	0.503454	0.779734	NA	MSH4	4438
ENSG00000057593	0	0	0.683388	NA	NA	F7	2155
ENSG00000057608	3016.51	-0.017722	0.12277	0.867796	0.925453	GDI2	2665
ENSG00000057657	9.96376	-0.382401	0.503629	0.0543935	0.142328	PRDM1	639
ENSG00000057663	310.068	0.0996132	0.158696	0.436104	0.611803	ATG5	9474
ENSG00000057704	15.3431	0.131496	0.270809	0.420129	0.597258	TMCC3	57458
ENSG00000057757	408.064	0.0180218	0.10229	0.844927	0.911061	PITHD1	57095
ENSG00000057935	138.424	0.0108379	0.162871	0.933552	0.962811	MTA3	57504
ENSG00000058056	615.768	0.276143	0.0925305	0.00112812	0.00653025	USP13	8975
ENSG00000058063	221.462	0.175822	0.170258	0.191069	0.353692	ATP11B	23200
ENSG00000058085	137.461	1.77308	0.431723	2.20448e-07	4.07408e-06	LAMC2	3918
ENSG00000058091	311.138	-0.159917	0.148531	0.191375	0.354113	CDK14	5218
ENSG00000058262	1161.44	-0.368001	0.186989	0.0128023	0.0467071	SEC61A1	29927
ENSG00000058272	3524.16	-0.366345	0.128396	0.00114809	0.00662672	PPP1R12A	4659
ENSG00000058335	1.11538	-0.0345637	0.431135	0.786923	NA	RASGRF1	5923
ENSG00000058404	0.210251	0.0187214	0.574699	0.852585	NA	CAMK2B	816
ENSG00000058453	67.3905	-0.298888	0.190079	0.0420337	0.117075	CROCC	9696
ENSG00000058600	234.319	0.0140203	0.167765	0.915689	0.953467	POLR3E	55718
ENSG00000058668	1341.29	-0.776496	0.189234	1.51239e-06	2.22629e-05	ATP2B4	493
ENSG00000058673	446.402	0.0719994	0.125981	0.506846	0.671492	ZC3H11A	9877
ENSG00000058729	103.075	-0.116127	0.153263	0.352743	0.532937	RIOK2	55781
ENSG00000058799	220.084	-0.262499	0.142996	0.0288236	0.0872317	YIPF1	54432
ENSG00000058804	536.117	0.444845	0.12448	6.97821e-05	0.000614991	NDC1	55706
ENSG00000058866	110.787	-0.141525	0.147757	0.245554	0.421394	DGKG	1608
ENSG00000059122	216.385	-0.0489163	0.135786	0.66984	0.796833	FLYWCH1	84256
ENSG00000059145	265.556	0.926189	0.18566	7.34459e-09	1.98318e-07	UNKL	64718
ENSG00000059377	189.195	-0.0327867	0.151629	0.791473	0.878057	TBXAS1	6916
ENSG00000059378	192.597	0.368989	0.128611	0.00108007	0.00629791	PARP12	64761
ENSG00000059573	544.792	-0.109798	0.138066	0.344064	0.525014	ALDH18A1	5832
ENSG00000059588	135.411	0.0455833	0.151146	0.712576	0.82704	TARBP1	6894
ENSG00000059691	71.5691	-0.0498703	0.160883	0.699025	0.817753	GATB	5188
ENSG00000059728	56.0071	-1.27608	0.333821	3.39685e-07	5.93703e-06	MXD1	4084
ENSG00000059758	126.619	0.1469	0.154126	0.241991	0.416836	CDK17	5128
ENSG00000059769	554.701	-0.0526672	0.0989425	0.55659	0.712968	DNAJC25	548645
ENSG00000059804	359.366	0.210703	0.306772	0.217264	0.386424	SLC2A3	6515
ENSG00000059915	0.389761	-0.0629106	0.585612	0.556641	NA	PSD	5662
ENSG00000060069	130.923	0.103347	0.139065	0.375678	0.556097	CTDP1	9150
ENSG00000060138	1899.84	0.0467324	0.105833	0.621591	0.763334	YBX3	8531
ENSG00000060140	50.4378	-0.402773	0.278352	0.0282086	0.0857077	STYK1	55359
ENSG00000060237	1827	0.0886717	0.107568	0.354674	0.534837	WNK1	65125
ENSG00000060339	3475.14	0.179321	0.111687	0.068918	0.170163	CCAR1	55749
ENSG00000060491	557.893	0.0189548	0.144936	0.874714	0.929573	OGFR	11054
ENSG00000060558	1.56816	-0.084345	0.429618	0.533402	0.695504	GNA15	2769
ENSG00000060566	7.26636	0.903344	1.04151	0.00779452	0.0314413	CREB3L3	84699
ENSG00000060642	57.037	-0.151791	0.180296	0.275338	0.455184	PIGV	55650
ENSG00000060656	7.93122	0.320326	0.440499	0.0844407	0.198058	PTPRU	10076
ENSG00000060688	122.899	0.178504	0.226793	0.257514	0.435402	SNRNP40	9410
ENSG00000060709	0.227185	0.0316173	0.57902	0.754851	NA	RIMBP2	23504
ENSG00000060718	1.28561	-0.455718	0.836633	0.0409189	NA	COL11A1	1301
ENSG00000060749	751.095	0.269934	0.138498	0.0214585	0.0699327	QSER1	79832
ENSG00000060762	55.8883	-0.413453	0.231782	0.0148467	0.052454	MPC1	51660
ENSG00000060971	375.158	-0.224269	0.152673	0.073657	0.178796	ACAA1	30
ENSG00000060982	1029.99	-0.433717	0.144627	0.000545367	0.00356068	BCAT1	586
ENSG00000061273	2459.19	-0.167038	0.219103	0.280876	0.461463	HDAC7	51564
ENSG00000061337	3.28344	-0.331444	0.517908	0.0783983	0.187347	LZTS1	11178
ENSG00000061455	0.17219	-0.016296	0.574129	0.87142	NA	PRDM6	93166
ENSG00000061492	0	0	0.683388	NA	NA	WNT8A	7478
ENSG00000061656	39.087	0.0920177	0.256072	0.565116	0.720062	SPAG4	6676
ENSG00000061676	1380	0.0684843	0.0977642	0.439811	0.615026	NCKAP1	10787
ENSG00000061794	1249.52	0.211522	0.0791981	0.00415247	0.0191461	MRPS35	60488
ENSG00000061918	23.9706	0.0636409	0.261751	0.689495	0.810878	GUCY1B1	2983
ENSG00000061936	949.116	0.0993628	0.101496	0.276651	0.456908	SFSWAP	6433
ENSG00000061938	270.032	0.200652	0.130108	0.0711617	0.174258	TNK2	10188
ENSG00000061987	163.429	-0.164679	0.155881	0.193479	0.356703	MON2	23041
ENSG00000062038	2.41884	0.157291	0.445883	0.293448	0.474149	CDH3	1001
ENSG00000062096	0	0	0.683388	NA	NA	ARSF	416
ENSG00000062194	685.804	0.0248111	0.0763289	0.729444	0.837684	GPBP1	65056
ENSG00000062282	220.81	0.140148	0.117946	0.17341	0.331154	DGAT2	84649
ENSG00000062370	29.2416	0.0369184	0.201624	0.801349	0.885077	ZNF112	7771
ENSG00000062485	492.28	0.114254	0.118611	0.269412	0.44912	CS	1431
ENSG00000062524	0	0	0.683388	NA	NA	LTK	4058
ENSG00000062582	11.564	0.276214	0.398794	0.120354	0.255596	MRPS24	64951
ENSG00000062598	239.647	-0.102758	0.112361	0.300081	0.480584	ELMO2	63916
ENSG00000062650	1126.93	0.182806	0.137327	0.114164	0.246357	WAPL	23063
ENSG00000062716	1613.08	0.0460007	0.12067	0.661384	0.791368	VMP1	81671
ENSG00000062725	265.337	-0.0701735	0.131911	0.531974	0.693977	APPBP2	10513
ENSG00000062822	87.2017	0.407213	0.203781	0.00976183	0.0375605	POLD1	5424
ENSG00000063015	0.0773452	0.00596908	0.57258	0.952639	NA	SEZ6	124925
ENSG00000063046	305.068	0.231152	0.171084	0.088557	0.205418	EIF4B	1975
ENSG00000063127	0	0	0.683388	NA	NA	SLC6A16	28968
ENSG00000063169	35.8848	0.415228	0.279925	0.0246268	0.0773464	BICRA	29998
ENSG00000063176	122.658	-0.2936	0.148616	0.0180273	0.0611518	SPHK2	56848
ENSG00000063177	8203.79	-0.0475853	0.0829027	0.537088	0.698197	RPL18	6141
ENSG00000063180	23.3808	-0.00302595	0.244508	0.984606	0.991939	CA11	770
ENSG00000063241	197.006	0.122322	0.284885	0.452128	0.625846	ISOC2	79763
ENSG00000063244	1031.99	0.0217752	0.180847	0.875083	0.929573	U2AF2	11338
ENSG00000063245	768.894	-0.171671	0.169667	0.20058	0.366089	EPN1	29924
ENSG00000063322	221.633	-0.0927148	0.105155	0.324201	0.505457	MED29	55588
ENSG00000063515	0	0	0.683388	NA	NA	GSC2	2928
ENSG00000063587	545.066	-0.267653	0.10459	0.00437786	0.0199205	ZNF275	10838
ENSG00000063587	545.066	-0.267653	0.10459	0.00437786	0.0199205	ZNF275	105373378
ENSG00000063601	78.671	0.376309	0.181829	0.00968537	0.0373713	MTMR1	8776
ENSG00000063660	1031.28	0.0148102	0.167969	0.911025	0.950447	GPC1	2817
ENSG00000063761	25.5675	0.0281284	0.214768	0.852058	0.915904	ADCK1	57143
ENSG00000063854	366.301	-0.0850644	0.106474	0.370699	0.551018	HAGH	3029
ENSG00000063978	215.894	0.0638171	0.137382	0.581183	0.732394	RNF4	6047
ENSG00000064012	401.477	0.423344	0.233585	0.013243	0.0480945	CASP8	841
ENSG00000064042	22.2812	-0.741276	0.373124	0.00129825	0.00736692	LIMCH1	22998
ENSG00000064102	487.814	0.378235	0.137593	0.00150808	0.00832027	INTS13	55726
ENSG00000064115	764.404	-0.107554	0.185975	0.446325	0.620415	TM7SF3	51768
ENSG00000064195	0.374746	0.06414	0.564796	0.568185	NA	DLX3	1747
ENSG00000064199	144.292	0.288422	0.148808	0.0201691	0.0667271	SPA17	53340
ENSG00000064201	0.15037	0.0187214	0.574699	0.852585	NA	TSPAN32	10077
ENSG00000064205	5.53209	-0.162241	0.359813	0.310064	0.490945	CCN5	8839
ENSG00000064218	0	0	0.683388	NA	NA	DMRT3	58524
ENSG00000064225	19.9107	0.0574713	0.246671	0.715705	0.828943	ST3GAL6	10402
ENSG00000064270	0	0	0.683388	NA	NA	ATP2C2	9914
ENSG00000064300	2.16118	0.390191	0.756877	0.0567142	0.146698	NGFR	4804
ENSG00000064309	39.9812	0.237939	0.238849	0.145823	0.294124	CDON	50937
ENSG00000064313	1069.66	-0.0678035	0.0920134	0.420981	0.598217	TAF2	6873
ENSG00000064393	2627.17	0.185113	0.150568	0.134675	0.277812	HIPK2	28996
ENSG00000064419	2176.23	0.0845073	0.134523	0.458073	0.631459	TNPO3	23534
ENSG00000064490	141.425	0.0783738	0.153067	0.530024	0.692569	RFXANK	8625
ENSG00000064545	242.133	-0.0417774	0.195367	0.772485	0.867482	TMEM161A	54929
ENSG00000064547	42.42	-0.258955	0.24136	0.117252	0.25077	LPAR2	9170
ENSG00000064601	1535.28	-0.502313	0.141424	6.10323e-05	0.000548447	CTSA	5476
ENSG00000064607	837.677	0.155445	0.107526	0.103964	0.230731	SUGP2	10147
ENSG00000064651	532.933	0.0323688	0.108509	0.73765	0.843286	SLC12A2	6558
ENSG00000064652	443.975	0.126809	0.106468	0.181436	0.341753	SNX24	28966
ENSG00000064655	0	0	0.683388	NA	NA	EYA2	2139
ENSG00000064666	3530.78	-0.204172	0.172221	0.132916	0.275397	CNN2	1265
ENSG00000064687	21.3243	-0.187652	0.296164	0.264981	0.443592	ABCA7	10347
ENSG00000064692	0	0	0.683388	NA	NA	SNCAIP	9627
ENSG00000064703	199.895	0.219725	0.1523	0.0790277	0.188651	DDX20	11218
ENSG00000064726	55.1952	0.0356934	0.233895	0.818346	0.894593	BTBD1	53339
ENSG00000064763	0	0	0.683388	NA	NA	FAR2	55711
ENSG00000064787	1.62627	-0.0400206	0.396256	0.765473	0.862871	BCAS1	8537
ENSG00000064835	0	0	0.683388	NA	NA	POU1F1	5449
ENSG00000064886	0.56905	0.00271585	0.502674	0.981291	NA	CHI3L2	1117
ENSG00000064932	490.297	0.146208	0.139142	0.21035	0.377988	SBNO2	22904
ENSG00000064933	277.271	0.2988	0.132421	0.00872231	0.0343309	PMS1	5378
ENSG00000064961	604.711	0.355975	0.130941	0.00182024	0.00972135	HMG20B	10362
ENSG00000064989	0.334929	0.0116721	0.545019	0.913924	NA	CALCRL	10203
ENSG00000064995	518.904	-0.138099	0.119637	0.184667	0.34535	TAF11	6882
ENSG00000064999	157.577	-0.074802	0.122152	0.480148	0.650259	ANKS1A	23294
ENSG00000065000	3846.65	-0.090275	0.134045	0.426723	0.603335	AP3D1	8943
ENSG00000065029	74.7418	-0.108335	0.191794	0.450904	0.624791	ZNF76	7629
ENSG00000065054	18.2185	-0.176243	0.298845	0.29186	0.472509	SLC9A3R2	9351
ENSG00000065057	197.041	0.32891	0.162508	0.0135879	0.0490048	NTHL1	4913
ENSG00000065060	116.216	0.257431	0.169686	0.0574518	0.148237	UHRF1BP1	54887
ENSG00000065135	1574	-0.254389	0.0857229	0.00132633	0.0075042	GNAI3	2773
ENSG00000065150	1299.22	0.510063	0.122441	5.10416e-06	6.50793e-05	IPO5	3843
ENSG00000065154	440.216	0.0834086	0.171415	0.534751	0.696257	OAT	4942
ENSG00000065183	760.064	0.355387	0.138971	0.00294106	0.0144207	WDR3	10885
ENSG00000065243	932.057	-0.0396055	0.122314	0.709021	0.82452	PKN2	5586
ENSG00000065268	358.336	0.219504	0.158292	0.0877213	0.203864	WDR18	57418
ENSG00000065308	757.208	-0.630646	0.174587	2.66128e-05	0.000269072	TRAM2	9697
ENSG00000065320	0.590864	0.0877146	0.596646	0.436085	NA	NTN1	9423
ENSG00000065325	1.81254	-0.115457	0.433248	0.41404	0.591274	GLP2R	9340
ENSG00000065328	885.953	0.73411	0.116365	1.88197e-11	8.10806e-10	MCM10	55388
ENSG00000065357	4.39822	-0.302629	0.466299	0.0963222	0.218926	DGKA	1606
ENSG00000065361	0.532806	0.0553825	0.519396	0.640743	NA	ERBB3	2065
ENSG00000065371	0	0	0.683388	NA	NA	ROPN1	54763
ENSG00000065413	59.0192	0.291013	0.221276	0.0691498	0.170457	ANKRD44	91526
ENSG00000065427	2685.77	0.120564	0.0883872	0.137876	0.28269	KARS1	3735
ENSG00000065457	336.887	-0.227411	0.107573	0.0176065	0.0599953	ADAT1	23536
ENSG00000065485	366.517	-0.656572	0.110257	2.77082e-10	9.63589e-09	PDIA5	10954
ENSG00000065491	87.4406	0.084372	0.155357	0.503342	0.668991	TBC1D22B	55633
ENSG00000065518	1365.04	0.357146	0.109018	0.000289366	0.00206246	NDUFB4	4710
ENSG00000065526	1264.59	0.0514398	0.114421	0.609662	0.754782	SPEN	23013
ENSG00000065534	2587.17	-0.0133458	0.201769	0.927507	0.960368	MYLK	4638
ENSG00000065548	5013.76	-0.165269	0.102541	0.0722964	0.176252	ZC3H15	55854
ENSG00000065559	229.822	-0.179533	0.165548	0.173979	0.331864	MAP2K4	6416
ENSG00000065600	139.768	0.251822	0.166547	0.0596	0.152219	PACC1	55248
ENSG00000065609	0	0	0.683388	NA	NA	SNAP91	9892
ENSG00000065613	2154.83	0.57413	0.117423	1.41645e-07	2.74131e-06	SLK	9748
ENSG00000065615	140.179	0.245845	0.177841	0.0780607	0.186839	CYB5R4	51167
ENSG00000065618	9.72771	0.282903	0.345045	0.115551	0.248241	COL17A1	1308
ENSG00000065621	8.23955	2.06485	1.19837	0.000419331	0.00284346	GSTO2	119391
ENSG00000065665	109.553	-0.14328	0.147047	0.238162	0.412309	SEC61A2	55176
ENSG00000065675	0.928972	-0.0780408	0.471105	0.546262	NA	PRKCQ	5588
ENSG00000065717	1.67122	0.550399	0.923581	0.0273051	0.0835519	TLE2	7089
ENSG00000065802	329.182	-0.102702	0.127792	0.348634	0.528909	ASB1	51665
ENSG00000065809	2416.34	0.479709	0.134251	6.14972e-05	0.00055095	FAM107B	83641
ENSG00000065833	484.111	0.191334	0.0994723	0.0328871	0.0967799	ME1	4199
ENSG00000065882	667.697	0.0285998	0.096811	0.74526	0.848857	TBC1D1	23216
ENSG00000065883	336.351	-0.0255026	0.144657	0.831771	0.902171	CDK13	8621
ENSG00000065911	1532.69	0.459303	0.104625	2.22804e-06	3.14623e-05	MTHFD2	10797
ENSG00000065923	75.6745	-0.500525	0.320055	0.0122799	0.0450929	SLC9A7	84679
ENSG00000065970	276.422	0.0764732	0.103529	0.410467	0.587737	FOXJ2	55810
ENSG00000065978	2213.48	-0.055431	0.171541	0.679858	0.803789	YBX1	4904
ENSG00000065989	3.52532	0.141146	0.375768	0.358954	0.539308	PDE4A	5141
ENSG00000066027	385.59	0.446907	0.14337	0.000350436	0.00243238	PPP2R5A	5525
ENSG00000066032	1.72561	0.100187	0.452588	0.461249	0.633287	CTNNA2	1496
ENSG00000066044	831.158	0.447189	0.138567	0.000241143	0.00176908	ELAVL1	1994
ENSG00000066056	0.995996	-0.251235	0.633242	0.131111	NA	TIE1	7075
ENSG00000066084	129.972	0.120635	0.220697	0.433616	0.60964	DIP2B	57609
ENSG00000066117	314.216	0.0940635	0.141225	0.425249	0.602131	SMARCD1	6602
ENSG00000066135	542.102	-0.334139	0.138169	0.00479029	0.0215149	KDM4A	9682
ENSG00000066136	234.765	0.010698	0.11993	0.91852	0.954757	NFYC	4802
ENSG00000066185	0	0	0.683388	NA	NA	ZMYND12	84217
ENSG00000066230	0	0	0.683388	NA	NA	SLC9A3	6550
ENSG00000066248	37.88	-1.21825	0.378874	4.45062e-06	5.79481e-05	NGEF	25791
ENSG00000066279	3035.72	0.523921	0.124923	4.30539e-06	5.63827e-05	ASPM	259266
ENSG00000066294	0	0	0.683388	NA	NA	CD84	8832
ENSG00000066322	373.487	-0.202963	0.232737	0.205507	0.372367	ELOVL1	64834
ENSG00000066336	0	0	0.683388	NA	NA	SPI1	6688
ENSG00000066379	95.3185	0.594732	0.201109	0.00028634	0.00204304	ZNRD1	30834
ENSG00000066382	0	0	0.683388	NA	NA	MPPED2	744
ENSG00000066405	0.617278	-0.233149	0.723357	0.126578	NA	CLDN18	51208
ENSG00000066422	333.634	-0.138012	0.127049	0.20565	0.372576	ZBTB11	27107
ENSG00000066427	119.244	0.0272516	0.120566	0.795194	0.880959	ATXN3	4287
ENSG00000066455	107.172	-0.289365	0.194904	0.052117	0.137995	GOLGA5	9950
ENSG00000066468	16.0774	0.0876347	0.32501	0.571599	0.725567	FGFR2	2263
ENSG00000066557	196.61	0.194211	0.135187	0.0896603	0.207196	LRRC40	55631
ENSG00000066583	158.649	0.589359	0.180915	0.000114368	0.000950934	ISOC1	51015
ENSG00000066629	84.5858	1.19143	0.211977	3.94163e-11	1.59171e-09	EML1	2009
ENSG00000066651	117.415	0.257046	0.210599	0.0966462	0.219404	TRMT11	60487
ENSG00000066654	745.127	-0.0298312	0.115237	0.768523	0.865156	THUMPD1	55623
ENSG00000066697	1104.6	0.332224	0.130693	0.00340772	0.0162724	MSANTD3	91283
ENSG00000066735	0.759029	-0.148163	0.674681	0.219669	NA	KIF26A	26153
ENSG00000066739	93.5657	-0.421911	0.179269	0.00380659	0.0178185	ATG2B	55102
ENSG00000066777	985.593	-0.04651	0.12307	0.662675	0.792141	ARFGEF1	10565
ENSG00000066813	0	0	0.683388	NA	NA	ACSM2B	348158
ENSG00000066827	59.4562	-0.769691	0.209955	8.79219e-06	0.000104517	ZFAT	57623
ENSG00000066855	560.35	0.361905	0.162427	0.0070052	0.028954	MTFR1	9650
ENSG00000066923	1.20624	0.378161	0.83812	0.0565295	NA	STAG3	10734
ENSG00000066926	196.859	0.534894	0.120607	1.4239e-06	2.11444e-05	FECH	2235
ENSG00000066933	473.76	0.223681	0.155498	0.0782184	0.187016	MYO9A	4649
ENSG00000067048	622.781	-0.283966	0.126634	0.00969956	0.0374047	DDX3Y	8653
ENSG00000067057	3905.09	0.0217392	0.115119	0.830061	0.901282	PFKP	5214
ENSG00000067064	264.823	0.307044	0.172248	0.0261975	0.0811169	IDI1	3422
ENSG00000067066	1023.79	-0.0425457	0.0918474	0.61333	0.757244	SP100	6672
ENSG00000067082	1352.86	0.467439	0.117629	1.32481e-05	0.000148854	KLF6	1316
ENSG00000067113	69.7658	-0.36555	0.190618	0.0145271	0.0515131	PLPP1	8611
ENSG00000067141	195.199	0.377697	0.19796	0.013946	0.0498345	NEO1	4756
ENSG00000067167	1530.26	-0.391596	0.149174	0.00205988	0.0107384	TRAM1	23471
ENSG00000067177	56.7373	1.03178	0.247787	1.77836e-07	3.34598e-06	PHKA1	5255
ENSG00000067182	785.01	-0.170532	0.118607	0.0991021	0.223108	TNFRSF1A	7132
ENSG00000067191	29.2321	0.0381901	0.219116	0.801747	0.885102	CACNB1	782
ENSG00000067208	695.449	-0.500684	0.104861	3.19677e-07	5.63832e-06	EVI5	7813
ENSG00000067221	76.0285	-1.1702	0.262621	2.31359e-08	5.47172e-07	STOML1	9399
ENSG00000067225	12679.5	-0.00314194	0.127706	0.977149	0.986778	PKM	5315
ENSG00000067248	632.966	-0.0624052	0.117126	0.542973	0.70296	DHX29	54505
ENSG00000067334	1756.6	0.0163308	0.0779644	0.823226	0.896739	DNTTIP2	30836
ENSG00000067365	68.3447	-0.0387567	0.204657	0.79312	0.879453	METTL22	79091
ENSG00000067369	523.007	-0.169561	0.105409	0.0714403	0.174669	TP53BP1	7158
ENSG00000067445	1.58921	0.302519	0.807027	0.0783075	0.187163	TRO	7216
ENSG00000067533	1097.2	0.228104	0.109875	0.019274	0.0643323	RRP15	51018
ENSG00000067560	5214.51	-0.159141	0.0854051	0.0434457	0.120314	RHOA	387
ENSG00000067596	208.603	-0.023799	0.106235	0.802214	0.885462	DHX8	1659
ENSG00000067601	4.72193	0.165391	0.367641	0.299488	0.480089	PMS2P4	5382
ENSG00000067606	0.245641	0.0316173	0.57902	0.754851	NA	PRKCZ	5590
ENSG00000067646	66.3556	0.144042	0.220917	0.352037	0.532106	ZFY	7544
ENSG00000067704	830.869	0.377852	0.184638	0.0101541	0.0387708	IARS2	55699
ENSG00000067715	27.2211	-3.07585	0.322361	3.83327e-22	5.76183e-20	SYT1	6857
ENSG00000067798	292.488	-0.499136	0.198789	0.00170363	0.00919296	NAV3	89795
ENSG00000067829	439.922	-0.352569	0.160459	0.00791908	0.0318174	IDH3G	3421
ENSG00000067836	119.644	-0.673135	0.167111	4.19374e-06	5.49738e-05	ROGDI	79641
ENSG00000067840	0.396011	0.0726937	0.566592	0.525115	NA	PDZD4	57595
ENSG00000067842	0	0	0.683388	NA	NA	ATP2B3	492
ENSG00000067900	2878.81	-0.0254357	0.0936152	0.766332	0.863624	ROCK1	6093
ENSG00000067955	913.287	0.259822	0.12053	0.0135919	0.0490061	CBFB	865
ENSG00000067992	66.0551	-0.0944953	0.155707	0.454268	0.627712	PDK3	5165
ENSG00000068001	144.802	0.197958	0.160585	0.126541	0.265994	HYAL2	8692
ENSG00000068024	115.371	0.328413	0.167233	0.0157028	0.0546788	HDAC4	9759
ENSG00000068028	197.565	0.0726453	0.180992	0.600622	0.74749	RASSF1	11186
ENSG00000068078	60.1807	1.04476	0.310791	4.5086e-06	5.86465e-05	FGFR3	2261
ENSG00000068079	50.8116	0.351245	0.215628	0.0285478	0.0865689	IFI35	3430
ENSG00000068097	236.676	-0.0453842	0.117473	0.659065	0.789549	HEATR6	63897
ENSG00000068120	407.064	0.0848082	0.117106	0.408044	0.585747	COASY	80347
ENSG00000068137	221.951	0.213019	0.201227	0.15442	0.305452	PLEKHH3	79990
ENSG00000068305	285.725	-0.247435	0.175288	0.0734827	0.178469	MEF2A	4205
ENSG00000068308	521.299	-0.298786	0.113269	0.002998	0.0146415	OTUD5	55593
ENSG00000068323	417.606	-0.307206	0.182146	0.0320705	0.0949552	TFE3	7030
ENSG00000068354	139.75	-0.348755	0.176319	0.0137643	0.0494655	TBC1D25	4943
ENSG00000068366	633.15	-0.425347	0.207162	0.00782264	0.0315236	ACSL4	2182
ENSG00000068383	438.002	-0.142815	0.117133	0.163066	0.317175	INPP5A	3632
ENSG00000068394	163.389	0.0792683	0.159904	0.537349	0.698363	GPKOW	27238
ENSG00000068400	558.853	-0.116449	0.138657	0.317123	0.4989	GRIPAP1	56850
ENSG00000068438	343.203	0.0117039	0.129416	0.915863	0.953551	FTSJ1	24140
ENSG00000068489	2038.69	0.445115	0.0925061	3.1158e-07	5.51708e-06	PRR11	55771
ENSG00000068615	0	0	0.683388	NA	NA	REEP1	65055
ENSG00000068650	217.369	-0.141119	0.118094	0.170867	0.327824	ATP11A	23250
ENSG00000068654	404.415	0.0791984	0.0920261	0.347089	0.527517	POLR1A	25885
ENSG00000068697	7219.69	-0.773194	0.0969362	8.05889e-17	6.72967e-15	LAPTM4A	9741
ENSG00000068724	140.765	-0.0547258	0.12938	0.621063	0.762962	TTC7A	57217
ENSG00000068745	389.435	-0.100969	0.128494	0.358828	0.539214	IP6K2	51447
ENSG00000068781	0.213179	-0.0544343	0.591364	0.596677	NA	STON1-GTF2A1L	286749
ENSG00000068784	215.759	0.0849256	0.140264	0.469446	0.640666	SRBD1	55133
ENSG00000068796	691.123	-0.0155225	0.120214	0.882211	0.9337	KIF2A	3796
ENSG00000068831	0.781277	0.194569	0.647873	0.18313	NA	RASGRP2	10235
ENSG00000068878	924.818	-0.347748	0.107166	0.000335782	0.00234631	PSME4	23198
ENSG00000068885	88.5916	0.153603	0.182717	0.273603	0.453468	IFT80	57560
ENSG00000068903	90.2567	-0.278889	0.148699	0.0243811	0.0768829	SIRT2	22933
ENSG00000068912	1003.04	-0.217318	0.14086	0.0659225	0.164384	ERLEC1	27248
ENSG00000068971	57.1753	-0.974806	0.42433	0.000198277	0.00150269	PPP2R5B	5526
ENSG00000068976	0.210251	0.0187214	0.574699	0.852585	NA	PYGM	5837
ENSG00000068985	0	0	0.683388	NA	NA	PAGE1	8712
ENSG00000069011	345.465	0.126281	0.166802	0.339739	0.520851	PITX1	5307
ENSG00000069018	0	0	0.683388	NA	NA	TRPC7	57113
ENSG00000069020	28.975	-1.14863	0.451259	5.48707e-05	0.000500533	MAST4	375449
ENSG00000069122	0.367617	0.0503861	0.582434	0.629247	NA	ADGRF5	221395
ENSG00000069188	2.23274	0.00712903	0.395531	0.957041	0.975795	SDK2	54549
ENSG00000069206	0	0	0.683388	NA	NA	ADAM7	8756
ENSG00000069248	406.049	0.0527249	0.0937976	0.538294	0.698682	NUP133	55746
ENSG00000069275	20306.8	-0.0788553	0.0921435	0.349709	0.529867	NUCKS1	64710
ENSG00000069329	2936.51	0.0470351	0.0853527	0.551928	0.709742	VPS35	55737
ENSG00000069345	844.48	-0.0707993	0.0992954	0.430427	0.606859	DNAJA2	10294
ENSG00000069399	255.635	0.259632	0.195318	0.0799626	0.190285	BCL3	602
ENSG00000069424	102.803	-0.524225	0.330416	0.0101269	0.0386886	KCNAB2	8514
ENSG00000069431	14.4456	-2.68094	0.471078	1.86977e-09	5.64603e-08	ABCC9	10060
ENSG00000069482	0	0	0.683388	NA	NA	GAL	51083
ENSG00000069493	9.54073	-0.0662237	0.288073	0.676727	0.801716	CLEC2D	29121
ENSG00000069509	211.803	-0.197862	0.143918	0.0988461	0.222754	FUNDC1	139341
ENSG00000069535	0.0948786	-0.0291571	0.57803	0.77313	NA	MAOB	4129
ENSG00000069667	0	0	0.683388	NA	NA	RORA	6095
ENSG00000069696	10.7518	0.138394	0.324969	0.389707	0.56878	DRD4	1815
ENSG00000069702	21.4995	0.148233	0.295143	0.36777	0.54799	TGFBR3	7049
ENSG00000069764	0.105125	0.00596908	0.57258	0.952639	NA	PLA2G10	8399
ENSG00000069812	3.11529	-0.290755	0.458454	0.105358	0.233042	HES2	54626
ENSG00000069849	2348.64	-0.373592	0.15415	0.00395009	0.0183695	ATP1B3	483
ENSG00000069869	662.137	0.0132459	0.173739	0.922007	0.95724	NEDD4	4734
ENSG00000069943	82.9117	0.0109049	0.166798	0.934138	0.963114	PIGB	9488
ENSG00000069956	607.721	-0.169821	0.135686	0.138493	0.283466	MAPK6	5597
ENSG00000069966	381.125	-0.155831	0.108566	0.105811	0.233342	GNB5	10681
ENSG00000069974	294.294	-0.293727	0.153244	0.0206755	0.0679158	RAB27A	5873
ENSG00000069998	156.512	0.236302	0.217245	0.131176	0.27284	HDHD5	27440
ENSG00000070010	1130.76	-0.371343	0.171732	0.00791174	0.0318163	UFD1	7353
ENSG00000070018	211.759	-0.487394	0.173373	0.000772997	0.00476405	LRP6	4040
ENSG00000070019	0.101316	-0.0291571	0.57803	0.77313	NA	GUCY2C	2984
ENSG00000070031	0	0	0.683388	NA	NA	SCT	6343
ENSG00000070047	705.274	-0.129252	0.121385	0.219646	0.389285	PHRF1	57661
ENSG00000070061	280.986	0.17866	0.126287	0.0999203	0.224389	ELP1	8518
ENSG00000070081	4317.34	0.11457	0.193439	0.427685	0.604253	NUCB2	4925
ENSG00000070087	3403.89	0.137051	0.171291	0.308675	0.48973	PFN2	5217
ENSG00000070159	309.526	0.334784	0.149753	0.00779524	0.0314413	PTPN3	5774
ENSG00000070182	0.342945	0.0117818	0.543849	0.913335	NA	SPTB	6710
ENSG00000070190	0	0	0.683388	NA	NA	DAPP1	27071
ENSG00000070193	0	0	0.683388	NA	NA	FGF10	2255
ENSG00000070214	2501.73	0.670461	0.133765	4.7964e-08	1.04654e-06	SLC44A1	23446
ENSG00000070269	90.7074	0.308908	0.171224	0.02477	0.0776926	TMEM260	54916
ENSG00000070366	213.866	-0.0124918	0.128659	0.909829	0.949572	SMG6	23293
ENSG00000070367	394.513	0.0204382	0.137206	0.859697	0.920312	EXOC5	10640
ENSG00000070371	29.4956	-0.716565	0.272172	0.000328868	0.00230634	CLTCL1	8218
ENSG00000070388	1.47542	-0.0620039	0.430484	0.637145	0.774421	FGF22	27006
ENSG00000070404	267.839	-0.206467	0.20908	0.175879	0.334402	FSTL3	10272
ENSG00000070413	526.573	-0.457991	0.126014	5.28417e-05	0.000485627	DGCR2	9993
ENSG00000070423	1216.47	0.08592	0.180474	0.535365	0.696655	RNF126	55658
ENSG00000070444	158.421	-0.10696	0.117113	0.296461	0.476649	MNT	4335
ENSG00000070476	148.71	0.0342277	0.157761	0.788081	0.87604	ZXDC	79364
ENSG00000070495	627.817	0.0765599	0.122256	0.47016	0.641245	JMJD6	23210
ENSG00000070501	134.314	0.0417787	0.143148	0.72588	0.835223	POLB	5423
ENSG00000070526	0	0	0.683388	NA	NA	ST6GALNAC1	55808
ENSG00000070540	244.056	-0.878174	0.166264	2.37013e-09	7.00069e-08	WIPI1	55062
ENSG00000070601	0.36009	0.0481024	0.581679	0.643703	NA	FRMPD1	22844
ENSG00000070610	170.28	0.0550032	0.14998	0.654953	0.787014	GBA2	57704
ENSG00000070614	2156.88	-0.258522	0.171316	0.0580447	0.149167	NDST1	3340
ENSG00000070669	362.629	1.44458	0.184312	8.76647e-18	8.2932e-16	ASNS	440
ENSG00000070718	357.419	0.0855231	0.0963676	0.328585	0.509393	AP3M2	10947
ENSG00000070729	0.612587	-0.0418153	0.503439	0.724897	NA	CNGB1	1258
ENSG00000070731	1.32291	0.480061	0.936252	0.0350504	0.10173	ST6GALNAC2	10610
ENSG00000070748	0	0	0.683388	NA	NA	CHAT	1103
ENSG00000070756	35271	0.0456422	0.143021	0.701509	0.818671	PABPC1	26986
ENSG00000070759	6.98392	0.170447	0.333189	0.299476	0.480089	TESK2	10420
ENSG00000070761	459.301	0.238075	0.236881	0.144228	0.292047	CFAP20	29105
ENSG00000070770	1612.21	0.164464	0.107215	0.0846336	0.198324	CSNK2A2	1459
ENSG00000070778	68.7121	-0.287144	0.166713	0.0328351	0.0966899	PTPN21	11099
ENSG00000070785	348.4	-0.175533	0.112914	0.0775502	0.18578	EIF2B3	8891
ENSG00000070808	0.189757	-0.051705	0.589764	0.614206	NA	CAMK2A	815
ENSG00000070814	2388.09	0.298606	0.138278	0.0112145	0.041874	TCOF1	6949
ENSG00000070831	2548.68	-0.0171922	0.0920782	0.838613	0.906636	CDC42	998
ENSG00000070882	383.057	0.140095	0.178145	0.310014	0.490945	OSBPL3	26031
ENSG00000070886	0	0	0.683388	NA	NA	EPHA8	2046
ENSG00000070915	0.0853605	0.00596908	0.57258	0.952639	NA	SLC12A3	6559
ENSG00000070950	281.306	0.239635	0.121754	0.0236595	0.0750446	RAD18	56852
ENSG00000070961	1176.82	-0.512019	0.18964	0.00094734	0.00562335	ATP2B1	490
ENSG00000070985	0	0	0.683388	NA	NA	TRPM5	29850
ENSG00000071051	266.268	0.196169	0.147609	0.108105	0.237218	NCK2	8440
ENSG00000071054	3923.31	0.0797233	0.120283	0.446293	0.620415	MAP4K4	9448
ENSG00000071073	15.5788	0.00487198	0.303568	0.974875	0.985769	MGAT4A	11320
ENSG00000071082	8885.96	-0.000632167	0.144075	0.995787	0.997557	RPL31	6160
ENSG00000071127	3960.46	-0.217024	0.129062	0.0497842	0.133415	WDR1	9948
ENSG00000071189	308.93	-0.0171985	0.148889	0.888325	0.937311	SNX13	23161
ENSG00000071203	0	0	0.683388	NA	NA	MS4A12	54860
ENSG00000071205	318.799	-0.265034	0.114674	0.00884351	0.0347198	ARHGAP10	79658
ENSG00000071242	20.1211	-1.62538	0.481272	2.62648e-06	3.62561e-05	RPS6KA2	6196
ENSG00000071243	583.032	-0.245031	0.122824	0.0216441	0.070391	ING3	54556
ENSG00000071246	16.3397	0.621376	0.397064	0.00565172	0.0245446	VASH1	22846
ENSG00000071282	100.625	0.498559	0.152472	0.000169123	0.00131791	LMCD1	29995
ENSG00000071462	1141.96	0.059446	0.18258	0.669775	0.796833	BUD23	114049
ENSG00000071537	421.352	-0.0529585	0.105947	0.576187	0.728949	SEL1L	6400
ENSG00000071539	556.794	0.688802	0.14671	2.03194e-07	3.78102e-06	TRIP13	9319
ENSG00000071553	1537.4	-0.555627	0.174315	0.000171493	0.00133255	ATP6AP1	537
ENSG00000071564	1608.6	0.336861	0.119004	0.00139947	0.00783287	TCF3	6929
ENSG00000071575	21.0956	0.950855	0.487703	0.000551269	0.00359228	TRIB2	28951
ENSG00000071626	2959.28	0.269289	0.121261	0.0109982	0.0412094	DAZAP1	26528
ENSG00000071655	442.181	0.0739557	0.145525	0.539464	0.699699	MBD3	53615
ENSG00000071677	0	0	0.683388	NA	NA	PRLH	51052
ENSG00000071794	1520.87	0.33739	0.105219	0.00040139	0.00273966	HLTF	6596
ENSG00000071859	994.147	-0.427158	0.110252	2.28024e-05	0.000236739	FAM50A	9130
ENSG00000071889	374.368	-0.0869196	0.104797	0.354127	0.534132	FAM3A	60343
ENSG00000071894	513.29	0.177902	0.109357	0.0664261	0.165338	CPSF1	29894
ENSG00000071909	1.44974	-0.597013	1.04699	0.0220447	0.0712935	MYO3B	140469
ENSG00000071967	0	0	0.683388	NA	NA	CYBRD1	79901
ENSG00000071991	0	0	0.683388	NA	NA	CDH19	28513
ENSG00000071994	651.733	0.286805	0.111945	0.00396245	0.0184143	PDCD2	5134
ENSG00000072041	0	0	0.683388	NA	NA	SLC6A15	55117
ENSG00000072042	632.552	0.00795234	0.121623	0.940033	0.966778	RDH11	51109
ENSG00000072062	469.055	-0.36122	0.164516	0.00763463	0.0308948	PRKACA	5566
ENSG00000072071	145.562	1.82807	0.184701	1.29716e-24	2.58058e-22	ADGRL1	22859
ENSG00000072080	0.0773452	0.00596908	0.57258	0.952639	NA	SPP2	6694
ENSG00000072110	5051.36	-0.317557	0.179904	0.0258264	0.0802986	ACTN1	87
ENSG00000072121	46.786	0.123763	0.1775	0.368193	0.548499	ZFYVE26	23503
ENSG00000072133	0	0	0.683388	NA	NA	RPS6KA6	27330
ENSG00000072134	184.003	0.570053	0.242873	0.00171371	0.00924365	EPN2	22905
ENSG00000072135	373.187	-0.0463499	0.123468	0.664542	0.793186	PTPN18	26469
ENSG00000072163	48.0292	-0.209169	0.185789	0.14257	0.289375	LIMS2	55679
ENSG00000072182	0.914852	0.147818	0.566191	0.284735	NA	ASIC4	55515
ENSG00000072195	7.85621	-1.30579	0.801948	0.00070834	0.00442402	SPEG	10290
ENSG00000072201	4.67795	0.00636721	0.362039	0.963732	0.979596	LNX1	84708
ENSG00000072210	474.8	0.487784	0.159377	0.000355461	0.00246346	ALDH3A2	224
ENSG00000072274	1688.49	0.234066	0.193316	0.110561	0.241003	TFRC	7037
ENSG00000072310	106.294	0.282887	0.206953	0.0664246	0.165338	SREBF1	6720
ENSG00000072315	0	0	0.683388	NA	NA	TRPC5	7224
ENSG00000072364	1127.16	-0.251208	0.0980309	0.00469359	0.0211579	AFF4	27125
ENSG00000072401	153.923	0.116398	0.184755	0.408364	0.585966	UBE2D1	7321
ENSG00000072415	513.46	-0.286911	0.107116	0.00280646	0.0139273	MPP5	64398
ENSG00000072422	61.0357	-2.26242	0.283829	2.49087e-16	1.89306e-14	RHOBTB1	9886
ENSG00000072501	3555.05	0.0405297	0.0850691	0.607262	0.75312	SMC1A	8243
ENSG00000072506	845.736	-0.143953	0.0808013	0.0553533	0.144025	HSD17B10	3028
ENSG00000072518	339.623	0.0918005	0.134604	0.420365	0.597524	MARK2	2011
ENSG00000072571	1816.97	0.645319	0.121523	1.16308e-08	2.9687e-07	HMMR	3161
ENSG00000072609	2.40001	0.0183316	0.364609	0.895593	0.941528	CHFR	55743
ENSG00000072657	0	0	0.683388	NA	NA	TRHDE	29953
ENSG00000072682	1260.29	-0.651028	0.142644	4.688e-07	7.94727e-06	P4HA2	8974
ENSG00000072694	0	0	0.683388	NA	NA	FCGR2B	2213
ENSG00000072736	275.512	0.0837495	0.114616	0.406034	0.584281	NFATC3	4775
ENSG00000072756	134.441	0.13328	0.131788	0.234505	0.408253	TRNT1	51095
ENSG00000072778	1053.01	-0.0350298	0.0971509	0.691493	0.812659	ACADVL	37
ENSG00000072786	356.473	-0.428825	0.209529	0.0077939	0.0314413	STK10	6793
ENSG00000072803	416.99	0.105013	0.129607	0.343007	0.52402	FBXW11	23291
ENSG00000072818	62.7985	-0.304805	0.169187	0.0254093	0.0792202	ACAP1	9744
ENSG00000072832	0.0749199	0.00596908	0.57258	0.952639	NA	CRMP1	1400
ENSG00000072840	131.538	-0.804975	0.401639	0.000889939	0.00534596	EVC	2121
ENSG00000072849	298.497	0.0669819	0.114313	0.505674	0.670774	DERL2	51009
ENSG00000072858	0	0	0.683388	NA	NA	SIDT1	54847
ENSG00000072864	305.485	0.0957114	0.134091	0.399492	0.578437	NDE1	54820
ENSG00000072952	0.775091	-0.194372	0.630121	0.188734	NA	IRAG1	10335
ENSG00000072954	27.0129	0.19896	0.292745	0.240076	0.414644	TMEM38A	79041
ENSG00000072958	1066.75	-0.0908122	0.0943309	0.290811	0.471381	AP1M1	8907
ENSG00000073008	1480.81	0.18267	0.263073	0.270178	0.449843	PVR	5817
ENSG00000073050	217.199	-0.0378114	0.15382	0.762666	0.860922	XRCC1	7515
ENSG00000073060	933.594	0.211532	0.152355	0.0906964	0.209126	SCARB1	949
ENSG00000073067	0	0	0.683388	NA	NA	CYP2W1	54905
ENSG00000073111	777.87	0.692771	0.155105	5.69412e-07	9.44326e-06	MCM2	4171
ENSG00000073146	0.0948786	-0.0291571	0.57803	0.77313	NA	MOV10L1	54456
ENSG00000073150	167.562	-0.272212	0.200228	0.0711693	0.174258	PANX2	56666
ENSG00000073169	152.078	-0.555396	0.237845	0.00192873	0.0101693	SELENOO	83642
ENSG00000073282	0	0	0.683388	NA	NA	TP63	8626
ENSG00000073331	127.458	-0.0054321	0.167258	0.96722	0.981443	ALPK1	80216
ENSG00000073350	154.599	-0.15908	0.185335	0.261175	0.439037	LLGL2	3993
ENSG00000073417	158.75	0.503379	0.192035	0.00123467	0.00703863	PDE8A	5151
ENSG00000073464	150.998	-0.972449	0.305056	1.22885e-05	0.000139814	CLCN4	1183
ENSG00000073536	123.556	0.198891	0.182615	0.15823	0.310628	NLE1	54475
ENSG00000073578	1597.26	0.0768174	0.150608	0.53371	0.695706	SDHA	6389
ENSG00000073584	678.836	0.231154	0.131195	0.0392893	0.110915	SMARCE1	6605
ENSG00000073598	0	0	0.683388	NA	NA	FNDC8	54752
ENSG00000073605	55.4395	-0.624623	0.217515	0.000308551	0.00217854	GSDMB	55876
ENSG00000073614	1324.31	-0.204606	0.101196	0.0245507	0.0772018	KDM5A	5927
ENSG00000073670	1.15502	0.0440608	0.475028	0.720309	NA	ADAM11	4185
ENSG00000073711	234.579	-0.0260978	0.205208	0.859924	0.920482	PPP2R3A	5523
ENSG00000073712	246.23	-0.0152881	0.148699	0.900575	0.9443	FERMT2	10979
ENSG00000073734	0	0	0.683388	NA	NA	ABCB11	8647
ENSG00000073737	0.477285	0.0396594	0.539282	0.724124	NA	DHRS9	10170
ENSG00000073754	0.305095	-0.00355981	0.572425	0.971739	NA	CD5L	922
ENSG00000073756	0.210251	0.0187214	0.574699	0.852585	NA	PTGS2	5743
ENSG00000073792	1010.82	-0.359808	0.142412	0.00314977	0.0152615	IGF2BP2	10644
ENSG00000073803	660.972	-0.140909	0.123983	0.187971	0.349488	MAP3K13	9175
ENSG00000073849	0.189689	-0.0516946	0.589758	0.614274	NA	ST6GAL1	6480
ENSG00000073861	0	0	0.683388	NA	NA	TBX21	30009
ENSG00000073910	2.25051	0.0440912	0.380103	0.749058	0.852179	FRY	10129
ENSG00000073921	1144.06	-0.0431234	0.0829068	0.575986	0.728802	PICALM	8301
ENSG00000073969	317.661	-0.320888	0.12984	0.00438658	0.0199468	NSF	4905
ENSG00000074047	179.797	0.227032	0.158719	0.0781823	0.187016	GLI2	2736
ENSG00000074054	342.722	0.177379	0.153326	0.15682	0.308532	CLASP1	23332
ENSG00000074071	1902.91	-0.086388	0.100443	0.340326	0.521396	MRPS34	65993
ENSG00000074181	0.0773452	0.00596908	0.57258	0.952639	NA	NOTCH3	4854
ENSG00000074201	590.404	0.215451	0.166341	0.105086	0.232517	CLNS1A	1207
ENSG00000074211	3.09085	0.297298	0.610914	0.0988143	0.222719	PPP2R2C	5522
ENSG00000074219	6.46725	0.270972	0.443352	0.122864	0.26003	TEAD2	8463
ENSG00000074266	404.928	0.0510074	0.150812	0.67971	0.803789	EED	8726
ENSG00000074276	0.0855864	0.00596908	0.57258	0.952639	NA	CDHR2	54825
ENSG00000074317	0	0	0.683388	NA	NA	SNCB	6620
ENSG00000074319	335.892	-0.0496822	0.115183	0.623762	0.764751	TSG101	7251
ENSG00000074356	533.693	0.109235	0.144908	0.363291	0.543771	NCBP3	55421
ENSG00000074370	0	0	0.683388	NA	NA	ATP2A3	489
ENSG00000074410	1834.27	0.522671	0.276632	0.00615587	0.0262785	CA12	771
ENSG00000074416	563.179	-1.44946	0.171174	4.87808e-20	5.64022e-18	MGLL	11343
ENSG00000074527	122.244	1.19264	0.333362	1.11935e-06	1.72271e-05	NTN4	59277
ENSG00000074582	182.785	0.278597	0.133842	0.0149723	0.0527796	BCS1L	617
ENSG00000074590	315.231	-0.203659	0.161845	0.11813	0.252118	NUAK1	9891
ENSG00000074603	615.675	-0.0711522	0.0845964	0.364114	0.544641	DPP8	54878
ENSG00000074621	76.1929	-0.312503	0.191231	0.0347274	0.101139	SLC24A1	9187
ENSG00000074657	139.312	0.00834201	0.157306	0.947665	0.970667	ZNF532	55205
ENSG00000074660	6.4685	0.0212007	0.318033	0.888998	0.937582	SCARF1	8578
ENSG00000074695	5477.36	-0.276401	0.127024	0.0119341	0.0440503	LMAN1	3998
ENSG00000074696	2824.33	-0.0257054	0.0818319	0.736075	0.842296	HACD3	51495
ENSG00000074706	1.191	0.136533	0.523429	0.324591	NA	IPCEF1	26034
ENSG00000074755	132.692	-0.124244	0.160537	0.335396	0.51677	ZZEF1	23140
ENSG00000074771	0	0	0.683388	NA	NA	NOX3	50508
ENSG00000074800	22270.9	0.0878729	0.131001	0.431328	0.607623	ENO1	2023
ENSG00000074803	0.0948446	-0.0291571	0.57803	0.77313	NA	SLC12A1	6557
ENSG00000074842	2832.61	-0.487605	0.134151	4.73542e-05	0.000442848	MYDGF	56005
ENSG00000074855	258.143	-0.147496	0.207443	0.32676	0.507743	ANO8	57719
ENSG00000074935	33.701	0.181477	0.244279	0.263399	0.441795	TUBE1	51175
ENSG00000074964	188.2	-0.775649	0.238536	3.5556e-05	0.000346792	ARHGEF10L	55160
ENSG00000074966	4.70307	-0.620142	0.588623	0.0121049	0.0445261	TXK	7294
ENSG00000075035	0	0	0.683388	NA	NA	WSCD2	9671
ENSG00000075043	0.274241	0.0316173	0.57902	0.754851	NA	KCNQ2	3785
ENSG00000075073	0.64512	0.0207321	0.523011	0.854591	NA	TACR2	6865
ENSG00000075089	124.04	0.100219	0.140782	0.394504	0.573423	ACTR6	64431
ENSG00000075131	202.29	0.737924	0.119533	4.30265e-11	1.717e-09	TIPIN	54962
ENSG00000075142	1237.46	0.627808	0.115669	6.70725e-09	1.822e-07	SRI	6717
ENSG00000075151	987.436	-0.397502	0.183366	0.00687391	0.028606	EIF4G3	8672
ENSG00000075188	230.654	0.48963	0.245801	0.00618567	0.0263724	NUP37	79023
ENSG00000075213	123.449	-1.00361	0.166061	9.29446e-12	4.17726e-10	SEMA3A	10371
ENSG00000075218	1100.82	0.12568	0.171498	0.350597	0.530819	GTSE1	51512
ENSG00000075223	371.093	0.196123	0.150373	0.112924	0.2445	SEMA3C	10512
ENSG00000075234	115.587	-0.00906828	0.201023	0.950616	0.972175	TTC38	55020
ENSG00000075239	567.503	0.466882	0.20722	0.00390333	0.0181895	ACAT1	38
ENSG00000075240	26.1166	0.51736	0.393156	0.0150419	0.0529364	GRAMD4	23151
ENSG00000075275	217.733	0.556791	0.197511	0.000531756	0.00348035	CELSR1	9620
ENSG00000075290	0	0	0.683388	NA	NA	WNT8B	7479
ENSG00000075292	821.204	0.0615654	0.127478	0.57384	0.727477	ZNF638	27332
ENSG00000075303	179.2	0.660601	0.169055	7.31603e-06	8.90831e-05	SLC25A40	55972
ENSG00000075336	378.499	0.533016	0.119071	1.18631e-06	1.81134e-05	TIMM21	29090
ENSG00000075340	5.27987	3.04364	1.72134	0.000155166	0.00123114	ADD2	119
ENSG00000075388	0	0	0.683388	NA	NA	FGF4	2249
ENSG00000075391	490.702	-0.109	0.120784	0.298932	0.479709	RASAL2	9462
ENSG00000075399	110.126	-0.908202	0.200985	8.56293e-08	1.76048e-06	VPS9D1	9605
ENSG00000075407	750.669	0.210576	0.0957547	0.0153939	0.0538527	ZNF37A	7587
ENSG00000075413	496.261	-0.0718485	0.119984	0.491732	0.660416	MARK3	4140
ENSG00000075415	2593.32	-0.0483688	0.133704	0.669833	0.796833	SLC25A3	5250
ENSG00000075420	866.164	-0.00983122	0.151661	0.93682	0.964702	FNDC3B	64778
ENSG00000075426	901.704	-0.180882	0.0821156	0.0175285	0.0598328	FOSL2	2355
ENSG00000075429	0	0	0.683388	NA	NA	CACNG5	27091
ENSG00000075461	0	0	0.683388	NA	NA	CACNG4	27092
ENSG00000075539	573.677	0.147497	0.127492	0.177331	0.33627	FRYL	285527
ENSG00000075568	513.138	-0.0621405	0.107678	0.517294	0.680669	TMEM131	23505
ENSG00000075618	1811.49	-0.46467	0.262786	0.0111791	0.041765	FSCN1	6624
ENSG00000075624	7995.85	-0.137156	0.163894	0.294469	0.474797	ACTB	60
ENSG00000075643	226.574	-0.00321369	0.105806	0.972934	0.984652	MOCOS	55034
ENSG00000075651	85.2372	-0.391968	0.189798	0.00905059	0.0353862	PLD1	5337
ENSG00000075673	0	0	0.683388	NA	NA	ATP12A	479
ENSG00000075702	122.406	0.613688	0.183444	7.46601e-05	0.0006533	WDR62	284403
ENSG00000075711	1003.08	-0.312741	0.116583	0.00245935	0.0124328	DLG1	1739
ENSG00000075785	2323.71	-0.244093	0.0840893	0.00172192	0.00928055	RAB7A	7879
ENSG00000075790	1875.99	0.0977994	0.0973412	0.267688	0.446962	BCAP29	55973
ENSG00000075826	65.3367	-0.209721	0.221459	0.181845	0.342142	SEC31B	25956
ENSG00000075856	727.674	0.0975236	0.0924284	0.248347	0.424786	SART3	9733
ENSG00000075884	0	0	0.683388	NA	NA	ARHGAP15	55843
ENSG00000075886	0	0	0.683388	NA	NA	TUBA3D	113457
ENSG00000075891	153.699	0.101432	0.332072	0.513166	0.677346	PAX2	5076
ENSG00000075914	403.59	0.223406	0.129618	0.0442306	0.122088	EXOSC7	23016
ENSG00000075945	149.224	0.0322419	0.147869	0.791388	0.878036	KIFAP3	22920
ENSG00000075975	175.369	-0.19966	0.183157	0.157428	0.309547	MKRN2	23609
ENSG00000076003	746.657	0.443274	0.13336	0.000174786	0.00135346	MCM6	4175
ENSG00000076043	1469.48	-0.473751	0.0951969	1.2549e-07	2.44967e-06	REXO2	25996
ENSG00000076053	122.15	0.120194	0.179581	0.385414	0.565007	RBM7	10179
ENSG00000076067	157.617	-0.209362	0.165876	0.114357	0.246568	RBMS2	5939
ENSG00000076108	1231.4	0.0032242	0.0953336	0.970412	0.983589	BAZ2A	11176
ENSG00000076201	414.166	-0.151778	0.112527	0.125907	0.264954	PTPN23	25930
ENSG00000076242	263.637	0.0986967	0.14005	0.39996	0.578866	MLH1	4292
ENSG00000076248	363.066	0.502572	0.199037	0.00161118	0.00876754	UNG	7374
ENSG00000076258	20.1728	-0.832298	0.339595	0.0002577	0.00186426	FMO4	2329
ENSG00000076321	238.629	-0.310716	0.125203	0.00446396	0.0202442	KLHL20	27252
ENSG00000076344	1.07892	0.0390915	0.473658	0.749843	NA	RGS11	8786
ENSG00000076351	0.978448	0.0721122	0.516748	0.556303	NA	SLC46A1	113235
ENSG00000076356	10.9248	-2.26685	0.787385	2.85832e-05	0.000286144	PLXNA2	5362
ENSG00000076382	462.874	0.825388	0.110028	2.08327e-15	1.3883e-13	SPAG5	10615
ENSG00000076513	573.376	-0.878287	0.462523	0.000817254	0.00497561	ANKRD13A	88455
ENSG00000076554	790.71	0.455776	0.210545	0.00512286	0.0226699	TPD52	7163
ENSG00000076555	34.7602	1.06779	0.406088	5.22983e-05	0.000481287	ACACB	32
ENSG00000076604	242.308	-0.270251	0.143812	0.0251849	0.0787567	TRAF4	9618
ENSG00000076641	621.28	-1.10315	0.101692	4.66133e-30	1.43315e-27	PAG1	55824
ENSG00000076650	221.314	0.154701	0.130253	0.16392	0.318225	GPATCH1	55094
ENSG00000076662	241.647	0.291349	0.134571	0.0114396	0.0425617	ICAM3	3385
ENSG00000076685	538.232	-0.0384327	0.144245	0.748364	0.851463	NT5C2	22978
ENSG00000076706	87.445	-5.53953	0.366907	1.3045e-53	2.20591e-50	MCAM	4162
ENSG00000076716	105.578	-1.4888	0.197845	1.24033e-16	9.98763e-15	GPC4	2239
ENSG00000076770	0	0	0.683388	NA	NA	MBNL3	55796
ENSG00000076826	51.4934	0.33923	0.203383	0.0282451	0.085788	CAMSAP3	57662
ENSG00000076864	1.74237	0.0637719	0.468803	0.615346	0.758835	RAP1GAP	5909
ENSG00000076924	35.0069	0.0141944	0.219724	0.925645	0.959222	XAB2	56949
ENSG00000076928	99.4876	-0.145998	0.165036	0.266849	0.445811	ARHGEF1	9138
ENSG00000076928	99.4876	-0.145998	0.165036	0.266849	0.445811	ARHGEF1	100505585
ENSG00000076944	90.1292	-0.360541	0.20966	0.022721	0.0727911	STXBP2	6813
ENSG00000076984	483.623	-0.0795507	0.198473	0.58578	0.736213	MAP2K7	5609
ENSG00000077009	0	0	0.683388	NA	NA	NMRK2	27231
ENSG00000077044	890.198	-0.149973	0.0843808	0.0545235	0.14253	DGKD	8527
ENSG00000077063	61.5718	-1.41094	0.355087	1.71845e-07	3.24682e-06	CTTNBP2	83992
ENSG00000077080	0	0	0.683388	NA	NA	ACTL6B	51412
ENSG00000077092	1.20207	-0.184937	0.558536	0.217834	NA	RARB	5915
ENSG00000077097	852.325	0.277107	0.126209	0.0113104	0.0421741	TOP2B	7155
ENSG00000077147	2728.65	-0.116948	0.0669068	0.0657648	0.164115	TM9SF3	56889
ENSG00000077150	449.39	0.148336	0.159423	0.248344	0.424786	NFKB2	4791
ENSG00000077152	526.035	0.803388	0.181514	3.05909e-07	5.43089e-06	UBE2T	29089
ENSG00000077157	111.928	-0.389597	0.172512	0.00568777	0.0246616	PPP1R12B	4660
ENSG00000077232	1431.46	0.0423815	0.107587	0.658712	0.789425	DNAJC10	54431
ENSG00000077235	383.491	-0.119207	0.177647	0.386194	0.565721	GTF3C1	2975
ENSG00000077238	367.513	0.136437	0.125608	0.206911	0.37381	IL4R	3566
ENSG00000077254	763.754	-0.102359	0.119223	0.324536	0.505739	USP33	23032
ENSG00000077264	5.10494	-0.726863	0.898369	0.012766	0.0465872	PAK3	5063
ENSG00000077274	0.101316	-0.0291571	0.57803	0.77313	NA	CAPN6	827
ENSG00000077279	0	0	0.683388	NA	NA	DCX	1641
ENSG00000077312	524.409	0.102594	0.115096	0.310071	0.490945	SNRPA	6626
ENSG00000077327	0.186902	-0.016296	0.574129	0.87142	NA	SPAG6	9576
ENSG00000077348	231.263	0.241427	0.133943	0.0342678	0.100081	EXOSC5	56915
ENSG00000077380	3515.93	-0.08806	0.105706	0.351212	0.531513	DYNC1I2	1781
ENSG00000077420	2111	-0.379992	0.110343	0.000143983	0.00115871	APBB1IP	54518
ENSG00000077454	19.6536	0.016815	0.322012	0.911236	0.950513	LRCH4	4034
ENSG00000077458	189.727	0.338546	0.175103	0.0160389	0.0556345	FAM76B	143684
ENSG00000077463	194.382	-0.23331	0.180159	0.0966096	0.219395	SIRT6	51548
ENSG00000077498	0	0	0.683388	NA	NA	TYR	7299
ENSG00000077514	496.769	0.60505	0.141899	2.27118e-06	3.19382e-05	POLD3	10714
ENSG00000077522	0	0	0.683388	NA	NA	ACTN2	88
ENSG00000077549	3653	-0.294781	0.195031	0.0482185	0.130252	CAPZB	832
ENSG00000077585	24.7437	-0.359495	0.290716	0.0495112	0.132836	GPR137B	7107
ENSG00000077616	0.0853605	0.00596908	0.57258	0.952639	NA	NAALAD2	10003
ENSG00000077684	864.464	0.237415	0.0957352	0.00635808	0.0269969	JADE1	79960
ENSG00000077713	117.938	0.64458	0.19922	8.96394e-05	0.000772875	SLC25A43	203427
ENSG00000077721	772.364	-0.124147	0.126279	0.252781	0.430088	UBE2A	7319
ENSG00000077782	1220.22	0.138046	0.150966	0.264522	0.443043	FGFR1	2260
ENSG00000077800	0.101316	-0.0291571	0.57803	0.77313	NA	FKBP6	8468
ENSG00000077935	0	0	0.683388	NA	NA	SMC1B	27127
ENSG00000077942	1.09432	-0.0715793	0.479654	0.573264	NA	FBLN1	2192
ENSG00000077943	0.213179	-0.0544343	0.591364	0.596677	NA	ITGA8	8516
ENSG00000077984	0.22961	0.0316173	0.57902	0.754851	NA	CST7	8530
ENSG00000078018	95.0001	0.620998	0.327627	0.00321325	0.015508	MAP2	4133
ENSG00000078043	253.73	0.0453108	0.119637	0.664072	0.792872	PIAS2	9063
ENSG00000078053	58.3689	-3.71752	0.245011	8.85146e-53	1.33047e-49	AMPH	273
ENSG00000078061	192.358	-0.255462	0.134818	0.0260507	0.0807919	ARAF	369
ENSG00000078070	120.449	-0.109266	0.163259	0.401912	0.580749	MCCC1	56922
ENSG00000078081	0	0	0.683388	NA	NA	LAMP3	27074
ENSG00000078098	1.2908	-0.0435755	0.441231	0.732373	NA	FAP	2191
ENSG00000078114	33.4919	0.0319227	0.256969	0.840111	0.907677	NEBL	10529
ENSG00000078124	296.216	0.570539	0.139527	5.58557e-06	7.00942e-05	ACER3	55331
ENSG00000078140	2281.47	-0.0687002	0.119733	0.510256	0.674886	UBE2K	3093
ENSG00000078142	263.923	-0.203168	0.125402	0.0601981	0.153624	PIK3C3	5289
ENSG00000078177	133.972	0.285518	0.17649	0.0410899	0.114943	N4BP2	55728
ENSG00000078237	223.918	-0.117507	0.159645	0.360373	0.540716	TIGAR	57103
ENSG00000078246	366.996	0.160675	0.108143	0.0943425	0.215804	TULP3	7289
ENSG00000078269	1157.17	-0.230865	0.21028	0.133181	0.275779	SYNJ2	8871
ENSG00000078295	0	0	0.683388	NA	NA	ADCY2	108
ENSG00000078304	821.035	-0.045502	0.0903589	0.583674	0.734595	PPP2R5C	5527
ENSG00000078328	0	0	0.683388	NA	NA	RBFOX1	54715
ENSG00000078369	4394.4	-0.0338386	0.0927061	0.690129	0.811409	GNB1	2782
ENSG00000078399	746.153	0.101593	0.102304	0.269093	0.44892	HOXA9	3205
ENSG00000078401	358.913	-1.65836	0.136896	8.70254e-36	5.11861e-33	EDN1	1906
ENSG00000078403	346.312	0.077099	0.12177	0.46567	0.637158	MLLT10	8028
ENSG00000078487	129.079	-0.221838	0.173646	0.10513	0.232576	ZCWPW1	55063
ENSG00000078549	0	0	0.683388	NA	NA	ADCYAP1R1	117
ENSG00000078579	0	0	0.683388	NA	NA	FGF20	26281
ENSG00000078589	0	0	0.683388	NA	NA	P2RY10	27334
ENSG00000078596	0	0	0.683388	NA	NA	ITM2A	9452
ENSG00000078618	1549.66	0.0425419	0.112648	0.669096	0.796203	NRDC	4898
ENSG00000078668	841.546	0.221885	0.107301	0.0202504	0.0669471	VDAC3	7419
ENSG00000078674	1300.82	0.344195	0.0994712	0.000156217	0.00123657	PCM1	5108
ENSG00000078687	47.6809	0.415144	0.228732	0.013819	0.0495225	TNRC6C	57690
ENSG00000078699	208.169	-0.0459164	0.119014	0.658568	0.789425	CBFA2T2	9139
ENSG00000078725	57.1387	-0.108248	0.275617	0.503441	0.668991	BRINP1	1620
ENSG00000078747	335.295	-0.0904234	0.168575	0.496568	0.66395	ITCH	83737
ENSG00000078795	0.213179	-0.0544343	0.591364	0.596677	NA	PKD2L2	27039
ENSG00000078804	48.3047	-0.387529	0.273677	0.0326402	0.0962206	TP53INP2	58476
ENSG00000078808	3224.41	-0.528007	0.119711	1.62893e-06	2.37971e-05	SDF4	51150
ENSG00000078814	0.815879	0.14292	0.544597	0.302624	NA	MYH7B	57644
ENSG00000078898	0	0	0.683388	NA	NA	BPIFB2	80341
ENSG00000078900	27.1377	-0.165189	0.276398	0.319004	0.500695	TP73	7161
ENSG00000078902	345.921	-0.352599	0.145761	0.00439784	0.0199778	TOLLIP	54472
ENSG00000078967	99.4112	0.153171	0.160903	0.236292	0.410342	UBE2D4	51619
ENSG00000079101	1.53299	0.207444	0.665873	0.164182	0.318592	CLUL1	27098
ENSG00000079102	2.22827	-3.23385	1.57351	9.52581e-05	0.000810983	RUNX1T1	862
ENSG00000079112	0.14984	0.0187214	0.574699	0.852585	NA	CDH17	1015
ENSG00000079134	301.028	0.594786	0.151415	9.63305e-06	0.00011314	THOC1	9984
ENSG00000079150	59.4031	-0.678177	0.26409	0.000500203	0.00329764	FKBP7	51661
ENSG00000079156	274.041	0.0912578	0.126268	0.40079	0.579812	OSBPL6	114880
ENSG00000079215	23.1845	-3.09915	0.463407	5.07518e-12	2.3786e-10	SLC1A3	6507
ENSG00000079246	5455.28	-0.0041841	0.0932863	0.960903	0.978433	XRCC5	7520
ENSG00000079257	34.2239	-0.131252	0.215719	0.390436	0.56929	LXN	56925
ENSG00000079263	10.4211	-3.10571	0.511176	2.42924e-10	8.58036e-09	SP140	11262
ENSG00000079277	327.045	-0.677348	0.177653	9.53632e-06	0.00011218	MKNK1	8569
ENSG00000079308	34.1734	-6.2209	0.587931	4.57344e-29	1.31637e-26	TNS1	7145
ENSG00000079313	122.896	0.0795699	0.189373	0.57633	0.728994	REXO1	57455
ENSG00000079332	1293.72	-0.208924	0.0877416	0.0096023	0.0371248	SAR1A	56681
ENSG00000079335	15.5718	0.117722	0.279076	0.46857	0.64002	CDC14A	8556
ENSG00000079337	21.7084	-0.457407	0.34843	0.0226353	0.072579	RAPGEF3	10411
ENSG00000079385	2.15831	0.354405	0.727534	0.0688225	0.170112	CEACAM1	634
ENSG00000079387	387.649	0.519259	0.161389	0.000184506	0.00141496	SENP1	29843
ENSG00000079393	0.699146	-0.197465	0.70526	0.155806	NA	DUSP13	51207
ENSG00000079432	239.978	-0.341374	0.151576	0.007242	0.0296717	CIC	23152
ENSG00000079435	10.1266	-0.0362242	0.300047	0.816352	0.893713	LIPE	3991
ENSG00000079459	374.051	0.182942	0.103278	0.0479676	0.129677	FDFT1	2222
ENSG00000079462	427.078	0.243407	0.119801	0.0199664	0.0661536	PAFAH1B3	5050
ENSG00000079482	21.2612	-0.488007	0.292364	0.0113767	0.0423629	OPHN1	4983
ENSG00000079557	0.826212	-0.221108	0.703585	0.140721	NA	AFM	173
ENSG00000079616	620.906	0.496571	0.125265	1.24803e-05	0.00014152	KIF22	3835
ENSG00000079689	0	0	0.683388	NA	NA	SCGN	10590
ENSG00000079691	348.617	0.268072	0.233849	0.101071	0.225999	CARMIL1	55604
ENSG00000079739	408.915	-0.302839	0.159638	0.0207152	0.0679784	PGM1	5236
ENSG00000079785	2166.43	0.138695	0.0953271	0.109183	0.238891	DDX1	1653
ENSG00000079805	1766.16	0.209582	0.143931	0.0807001	0.191491	DNM2	1785
ENSG00000079819	4857.55	0.210584	0.0940304	0.0138727	0.049635	EPB41L2	2037
ENSG00000079841	0	0	0.683388	NA	NA	RIMS1	22999
ENSG00000079931	251.771	-0.328275	0.246272	0.0539514	0.141499	MOXD1	26002
ENSG00000079950	338.589	0.0230827	0.0953222	0.790536	0.877811	STX7	8417
ENSG00000079974	85.5043	0.0609396	0.210216	0.684117	0.806443	RABL2B	11158
ENSG00000079999	677.737	0.220398	0.101537	0.0157944	0.0548988	KEAP1	9817
ENSG00000080007	0	0	0.683388	NA	NA	DDX43	55510
ENSG00000080031	12.7927	2.54094	0.897233	3.62802e-05	0.000352377	PTPRH	5794
ENSG00000080166	0.579877	-0.0369478	0.556016	0.732993	NA	DCT	1638
ENSG00000080189	695.359	-0.0375781	0.0960842	0.667442	0.79524	SLC35C2	51006
ENSG00000080200	369.595	-0.046511	0.152205	0.708318	0.824196	CRYBG3	131544
ENSG00000080224	10.3745	0.0589469	0.317498	0.701731	0.818716	EPHA6	285220
ENSG00000080293	0.0853605	0.00596908	0.57258	0.952639	NA	SCTR	6344
ENSG00000080298	49.8572	0.790828	0.300618	0.000204654	0.00154237	RFX3	5991
ENSG00000080345	3684.43	0.639415	0.0915907	3.64621e-13	1.94964e-11	RIF1	55183
ENSG00000080371	660.504	-0.0879802	0.097996	0.321591	0.503237	RAB21	23011
ENSG00000080493	193.295	-0.427015	0.203786	0.00703339	0.0290505	SLC4A4	8671
ENSG00000080503	1622.95	-0.289179	0.0859684	0.000284815	0.00203547	SMARCA2	6595
ENSG00000080511	0	0	0.683388	NA	NA	RDH8	50700
ENSG00000080546	154.585	-0.0619002	0.204634	0.675714	0.801127	SESN1	27244
ENSG00000080561	22.5175	0.0663921	0.249046	0.674963	0.800626	MID2	11043
ENSG00000080572	0.105125	0.00596908	0.57258	0.952639	NA	DNAAF6	139212
ENSG00000080573	0	0	0.683388	NA	NA	COL5A3	50509
ENSG00000080603	247.828	0.242178	0.159422	0.0615402	0.156341	SRCAP	10847
ENSG00000080608	2744.38	0.264477	0.110917	0.00727196	0.0297565	PUM3	9933
ENSG00000080618	0	0	0.683388	NA	NA	CPB2	1361
ENSG00000080644	0	0	0.683388	NA	NA	CHRNA3	1136
ENSG00000080709	0	0	0.683388	NA	NA	KCNN2	3781
ENSG00000080802	432.372	-0.176423	0.102802	0.0555496	0.144398	CNOT4	4850
ENSG00000080815	248.054	-0.260918	0.136861	0.0247215	0.0775765	PSEN1	5663
ENSG00000080819	122.411	0.106972	0.1626	0.410598	0.587785	CPOX	1371
ENSG00000080822	183.469	0.469834	0.203066	0.00330815	0.0158697	CLDND1	56650
ENSG00000080823	887.815	-0.0783263	0.200497	0.593409	0.741857	MOK	5891
ENSG00000080824	32062.5	0.27054	0.139963	0.0222173	0.0716462	HSP90AA1	3320
ENSG00000080839	674.738	0.128988	0.0984087	0.146984	0.295804	RBL1	5933
ENSG00000080845	993.056	-0.468179	0.163035	0.00070299	0.00439873	DLGAP4	22839
ENSG00000080854	0	0	0.683388	NA	NA	IGSF9B	22997
ENSG00000080910	0	0	0.683388	NA	NA	CFHR2	3080
ENSG00000080947	27.366	-0.0861796	0.21904	0.572746	0.72643	CROCCP3	114819
ENSG00000080986	1018.72	0.338536	0.109056	0.000568063	0.00368044	NDC80	10403
ENSG00000081014	117.533	0.235588	0.1819	0.0955278	0.217706	AP4E1	23431
ENSG00000081019	279.558	-0.0113839	0.114009	0.909843	0.949572	RSBN1	54665
ENSG00000081026	393.696	0.118942	0.138681	0.306936	0.48758	MAGI3	260425
ENSG00000081041	7.94619	0.147083	0.310368	0.368435	0.548678	CXCL2	2920
ENSG00000081051	30.6316	-2.19745	0.610779	3.611e-06	4.79544e-05	AFP	174
ENSG00000081052	0.101316	-0.0291571	0.57803	0.77313	NA	COL4A4	1286
ENSG00000081059	107.415	-0.452821	0.22182	0.00690607	0.0286948	TCF7	6932
ENSG00000081087	497.093	-0.297089	0.0983977	0.000909917	0.005437	OSTM1	28962
ENSG00000081138	0	0	0.683388	NA	NA	CDH7	1005
ENSG00000081148	1.31649	-0.393039	0.811249	0.0546384	0.14272	IMPG2	50939
ENSG00000081154	895.266	0.432732	0.112283	2.43156e-05	0.000249576	PCNP	57092
ENSG00000081177	26.4707	0.181475	0.277093	0.277322	0.457849	EXD2	55218
ENSG00000081181	6.62616	-0.0500959	0.318229	0.743622	0.847491	ARG2	384
ENSG00000081189	48.4053	-1.85516	0.240304	2.9405e-16	2.20995e-14	MEF2C	4208
ENSG00000081237	0.78245	-0.222004	0.734454	0.127736	NA	PTPRC	5788
ENSG00000081248	0	0	0.683388	NA	NA	CACNA1S	779
ENSG00000081277	0	0	0.683388	NA	NA	PKP1	5317
ENSG00000081307	261.027	0.198137	0.120052	0.0578688	0.148859	UBA5	79876
ENSG00000081320	216.894	-0.0870656	0.170219	0.515213	0.678817	STK17B	9262
ENSG00000081377	204.026	0.00941526	0.215071	0.950227	0.971941	CDC14B	8555
ENSG00000081386	71.5265	0.0929916	0.202089	0.528318	0.690795	ZNF510	22869
ENSG00000081479	0	0	0.683388	NA	NA	LRP2	4036
ENSG00000081665	65.1489	-0.346814	0.203319	0.0251517	0.0786892	ZNF506	440515
ENSG00000081692	157.163	-0.35373	0.151831	0.00557476	0.0242864	JMJD4	65094
ENSG00000081721	190.157	0.641983	0.13374	1.60951e-07	3.07969e-06	DUSP12	11266
ENSG00000081760	394.111	-0.610873	0.160834	1.47807e-05	0.000163762	AACS	65985
ENSG00000081791	290.52	-0.0561253	0.115693	0.580735	0.732394	DELE1	9812
ENSG00000081800	0	0	0.683388	NA	NA	SLC13A1	6561
ENSG00000081803	38.9374	-0.0181594	0.206253	0.902474	0.94509	CADPS2	93664
ENSG00000081818	0.0855864	0.00596908	0.57258	0.952639	NA	PCDHB4	56131
ENSG00000081842	0	0	0.683388	NA	NA	PCDHA6	56142
ENSG00000081853	0.834411	-0.0522677	0.457483	0.67938	NA	PCDHGA2	56113
ENSG00000081870	834.685	-0.0328533	0.141936	0.781509	0.872605	HSPB11	51668
ENSG00000081913	110.047	-0.512379	0.16945	0.000357736	0.00247543	PHLPP1	23239
ENSG00000081923	190.236	-0.135214	0.295088	0.40793	0.58574	ATP8B1	5205
ENSG00000081985	0.272081	0.0316173	0.57902	0.754851	NA	IL12RB2	3595
ENSG00000082014	362.138	0.0391357	0.186849	0.781526	0.872605	SMARCD3	6604
ENSG00000082068	391.93	-0.14361	0.132037	0.200847	0.366229	WDR70	55100
ENSG00000082074	0.420501	0.053496	0.589902	0.603619	NA	FYB1	2533
ENSG00000082126	45.121	-0.550872	0.355666	0.00896776	0.0351335	MPP4	58538
ENSG00000082146	106.104	-0.0907433	0.15972	0.479858	0.650038	STRADB	55437
ENSG00000082153	1512.29	0.138949	0.216729	0.364868	0.545401	BZW1	9689
ENSG00000082175	0	0	0.683388	NA	NA	PGR	5241
ENSG00000082196	12.0196	0.0493654	0.269291	0.756198	0.8568	C1QTNF3	114899
ENSG00000082212	373.37	0.297153	0.143856	0.0142693	0.0508387	ME2	4200
ENSG00000082213	384.521	0.298521	0.112758	0.0029171	0.0143344	C5orf22	55322
ENSG00000082258	241.546	-0.0926896	0.128005	0.398305	0.577155	CCNT2	905
ENSG00000082269	130.065	0.81657	0.2353	1.26585e-05	0.00014342	FAM135A	57579
ENSG00000082293	0	0	0.683388	NA	NA	COL19A1	1310
ENSG00000082397	6.62471	-0.259561	0.470836	0.132333	0.27474	EPB41L3	23136
ENSG00000082438	276.414	0.66867	0.227705	0.00019375	0.00147298	COBLL1	22837
ENSG00000082458	54.679	0.554028	0.238657	0.0020091	0.0105126	DLG3	1741
ENSG00000082482	2.34516	0.210667	0.513089	0.18594	0.346955	KCNK2	3776
ENSG00000082497	330.623	-0.0965918	0.153803	0.440523	0.615444	SERTAD4	56256
ENSG00000082512	50.2668	0.611917	0.314377	0.00309272	0.0150173	TRAF5	7188
ENSG00000082515	412.093	0.220881	0.112291	0.025912	0.0804751	MRPL22	29093
ENSG00000082516	264.093	0.32129	0.16043	0.0148243	0.0524022	GEMIN5	25929
ENSG00000082556	0.0749199	0.00596908	0.57258	0.952639	NA	OPRK1	4986
ENSG00000082641	705.598	0.0130518	0.0788083	0.859624	0.920312	NFE2L1	4779
ENSG00000082684	184.697	0.383297	0.246458	0.0270337	0.0828902	SEMA5B	54437
ENSG00000082701	415.676	0.0459904	0.111715	0.64184	0.77739	GSK3B	2932
ENSG00000082781	3122.68	-1.17694	0.158295	1.85019e-16	1.46184e-14	ITGB5	3693
ENSG00000082805	853.604	-0.122605	0.126396	0.259067	0.437134	ERC1	23085
ENSG00000082898	942.739	0.291264	0.110562	0.00313714	0.0152057	XPO1	7514
ENSG00000082929	0	0	0.683388	NA	NA	LINC01587	10141
ENSG00000082996	213.027	0.452389	0.139392	0.000221895	0.00164753	RNF13	11342
ENSG00000083067	0.27731	-0.00355981	0.572425	0.971739	NA	TRPM3	80036
ENSG00000083093	97.9173	0.0348663	0.198877	0.810935	0.8911	PALB2	79728
ENSG00000083097	24.2292	-0.14316	0.248707	0.374769	0.555056	DOP1A	23033
ENSG00000083099	607.986	-0.0876351	0.148699	0.473826	0.644342	LYRM2	57226
ENSG00000083123	43.6727	0.565106	0.266417	0.00294319	0.014425	BCKDHB	594
ENSG00000083168	502.152	0.0819171	0.0939488	0.339172	0.520452	KAT6A	7994
ENSG00000083223	758.206	-0.233344	0.127646	0.0336177	0.0985233	TUT7	79670
ENSG00000083290	1.86363	0.24481	0.633094	0.136532	0.280658	ULK2	9706
ENSG00000083307	0	0	0.683388	NA	NA	GRHL2	79977
ENSG00000083312	2000.48	-0.0233946	0.161564	0.856442	0.918499	TNPO1	3842
ENSG00000083444	1466.94	-0.519644	0.149024	7.20767e-05	0.0006338	PLOD1	5351
ENSG00000083454	1.20885	0.0237795	0.43635	0.850566	NA	P2RX5	5026
ENSG00000083457	286.577	0.168927	0.113895	0.0915935	0.210799	ITGAE	3682
ENSG00000083520	571.946	-0.108442	0.102305	0.238025	0.412293	DIS3	22894
ENSG00000083535	155.29	0.108856	0.205901	0.465271	0.63687	PIBF1	10464
ENSG00000083544	95.6679	0.34886	0.18346	0.0163849	0.0566602	TDRD3	81550
ENSG00000083635	214.753	0.316173	0.127849	0.00446174	0.0202409	NUFIP1	26747
ENSG00000083642	1190.55	0.0810943	0.0973255	0.3583	0.538684	PDS5B	23047
ENSG00000083720	411.648	-0.70476	0.129067	3.6104e-09	1.03041e-07	OXCT1	5019
ENSG00000083750	25.8608	0.251904	0.252488	0.133383	0.276071	RRAGB	10325
ENSG00000083782	0	0	0.683388	NA	NA	EPYC	1833
ENSG00000083799	489.9	-0.639566	0.108088	3.79981e-10	1.28509e-08	CYLD	1540
ENSG00000083807	23.9758	0.0641568	0.24911	0.685206	0.807304	SLC27A5	10998
ENSG00000083812	47.8392	-0.178025	0.178102	0.198466	0.363536	ZNF324	25799
ENSG00000083814	0	0	0.683388	NA	NA	ZNF671	79891
ENSG00000083817	18.7934	-0.0708826	0.233085	0.649289	0.782362	ZNF416	55659
ENSG00000083828	18.9272	0.0289998	0.24414	0.853416	0.916708	ZNF586	54807
ENSG00000083838	45.4326	-0.0316064	0.182924	0.820678	0.895427	ZNF446	55663
ENSG00000083844	263.266	0.103659	0.115944	0.307857	0.488667	ZNF264	9422
ENSG00000083845	7081.84	-0.148314	0.103707	0.110123	0.24036	RPS5	6193
ENSG00000083857	197.418	0.103558	0.178588	0.452613	0.626324	FAT1	2195
ENSG00000083896	1357.5	-0.0467638	0.0814647	0.537978	0.698647	YTHDC1	91746
ENSG00000083937	521.394	-0.039501	0.100015	0.662202	0.791856	CHMP2B	25978
ENSG00000084070	267.483	-0.523895	0.138304	2.2834e-05	0.000236885	SMAP2	64744
ENSG00000084072	177.369	0.162351	0.123915	0.12913	0.269845	PPIE	10450
ENSG00000084073	538.433	-0.262619	0.105787	0.0055841	0.0243056	ZMPSTE24	10269
ENSG00000084090	3127.17	-0.0440632	0.120751	0.674981	0.800626	STARD7	56910
ENSG00000084092	251.57	0.356001	0.154796	0.00597378	0.0256713	NOA1	84273
ENSG00000084093	1744.72	-0.180674	0.0986648	0.0425038	0.118141	REST	5978
ENSG00000084110	0.357402	0.0610982	0.564199	0.58442	NA	HAL	3034
ENSG00000084112	227.628	-0.12903	0.162206	0.320527	0.502618	SSH1	54434
ENSG00000084207	5584.83	-0.0260523	0.117294	0.799895	0.884283	GSTP1	2950
ENSG00000084234	11441.3	-0.738078	0.0950348	5.67073e-16	3.99116e-14	APLP2	334
ENSG00000084444	14.3906	-0.138357	0.256238	0.393597	0.572597	FAM234B	57613
ENSG00000084453	0.210251	0.0187214	0.574699	0.852585	NA	SLCO1A2	6579
ENSG00000084463	1285.48	0.112468	0.146513	0.353024	0.533158	WBP11	51729
ENSG00000084623	1248.35	0.130645	0.132237	0.245088	0.420755	EIF3I	8668
ENSG00000084628	0.315462	0.0536901	0.563957	0.625204	NA	NKAIN1	79570
ENSG00000084636	7.28741	-0.770003	0.666892	0.00596321	0.0256404	COL16A1	1307
ENSG00000084652	896.402	0.00909921	0.116112	0.928906	0.960575	TXLNA	200081
ENSG00000084674	0	0	0.683388	NA	NA	APOB	338
ENSG00000084676	313.4	0.083533	0.123392	0.433881	0.609759	NCOA1	8648
ENSG00000084693	218.209	0.0862628	0.147003	0.477261	0.647972	AGBL5	60509
ENSG00000084710	83.2376	3.1223	0.3788	4.27118e-17	3.70388e-15	EFR3B	22979
ENSG00000084731	134.388	-0.232461	0.203946	0.124299	0.262491	KIF3C	3797
ENSG00000084733	1478.6	0.217098	0.117601	0.0348262	0.101274	RAB10	10890
ENSG00000084734	4.08891	-1.67546	1.1866	0.0010065	0.00591111	GCKR	2646
ENSG00000084754	1964.63	-0.0722795	0.111418	0.463501	0.635026	HADHA	3030
ENSG00000084764	89.2689	-0.829703	0.253403	2.26177e-05	0.000235182	MAPRE3	22924
ENSG00000084774	622.16	0.247147	0.083144	0.00135314	0.00762722	CAD	790
ENSG00000085063	2264.3	-0.714588	0.122615	4.1435e-10	1.39784e-08	CD59	966
ENSG00000085117	1297.26	-0.173525	0.316416	0.2963	0.476503	CD82	3732
ENSG00000085185	113.961	-0.316188	0.171005	0.0216503	0.070391	BCORL1	63035
ENSG00000085224	2410.33	-0.156108	0.0893087	0.056626	0.146548	ATRX	546
ENSG00000085231	355.666	0.286403	0.15547	0.0253689	0.0791307	AK6	102157402
ENSG00000085265	0.385884	-0.131092	0.620594	0.293384	NA	FCN1	2219
ENSG00000085274	100.769	0.119378	0.151071	0.334647	0.515791	MYNN	55892
ENSG00000085276	133.189	-1.77435	0.152224	5.16276e-33	2.11642e-30	MECOM	2122
ENSG00000085365	331.585	-0.0872336	0.10377	0.348519	0.528871	SCAMP1	9522
ENSG00000085377	231.445	0.0767125	0.142371	0.517991	0.681255	PREP	5550
ENSG00000085382	40.9016	0.043548	0.213109	0.77227	0.867417	HACE1	57531
ENSG00000085415	272.2	0.371486	0.178205	0.00956607	0.0370165	SEH1L	81929
ENSG00000085433	87.2607	-0.181057	0.182448	0.19775	0.362635	WDR47	22911
ENSG00000085449	441.994	-0.144508	0.153982	0.249397	0.426043	WDFY1	57590
ENSG00000085465	3.23801	0.207177	0.424838	0.202727	0.368812	OVGP1	5016
ENSG00000085491	1186.11	0.29453	0.140015	0.0131544	0.0478239	SLC25A24	29957
ENSG00000085511	270.895	0.270524	0.139857	0.0221493	0.0714677	MAP3K4	4216
ENSG00000085514	4.25978	0.132819	0.33781	0.401433	0.580361	PILRA	29992
ENSG00000085552	1.71555	0.526586	1.0176	0.0275022	0.0840221	IGSF9	57549
ENSG00000085563	129.244	-0.333278	0.274948	0.061155	0.15565	ABCB1	5243
ENSG00000085644	73.4111	-0.0444767	0.180032	0.747606	0.85098	ZNF213	7760
ENSG00000085662	3083.03	-0.422602	0.099043	4.34103e-06	5.67944e-05	AKR1B1	231
ENSG00000085719	1188.16	0.168023	0.121577	0.110972	0.241612	CPNE3	8895
ENSG00000085721	673.963	0.0117207	0.185752	0.93356	0.962811	RRN3	54700
ENSG00000085733	2448.3	0.0894379	0.154308	0.476064	0.646541	CTTN	2017
ENSG00000085741	0	0	0.683388	NA	NA	WNT11	7481
ENSG00000085760	1272.76	0.217043	0.110602	0.0266731	0.0821595	MTIF2	4528
ENSG00000085788	184.156	0.547601	0.130006	3.64312e-06	4.82232e-05	DDHD2	23259
ENSG00000085831	2.12439	0.181516	0.47056	0.238187	0.412309	TTC39A	22996
ENSG00000085832	290.461	-0.643402	0.126806	4.07021e-08	9.11618e-07	EPS15	2060
ENSG00000085840	129.866	0.662742	0.230918	0.00024402	0.00178825	ORC1	4998
ENSG00000085871	112.24	-0.0373083	0.181481	0.788131	0.87604	MGST2	4258
ENSG00000085872	303.112	0.237503	0.128281	0.0312863	0.093266	CHERP	10523
ENSG00000085978	291.658	-0.146828	0.111609	0.136175	0.280137	ATG16L1	55054
ENSG00000085982	546.844	-0.0398268	0.108294	0.679708	0.803789	USP40	55230
ENSG00000085998	438.271	-0.036714	0.120052	0.725661	0.835127	POMGNT1	55624
ENSG00000085999	146.081	0.486656	0.284427	0.0107133	0.040348	RAD54L	8438
ENSG00000086015	281.643	-0.117584	0.114258	0.241755	0.416514	MAST2	23139
ENSG00000086061	2461.4	0.131984	0.138264	0.25589	0.433414	DNAJA1	3301
ENSG00000086062	1633.66	-0.241153	0.148904	0.0506274	0.134953	B4GALT1	2683
ENSG00000086065	855.612	0.0271996	0.163163	0.834448	0.903579	CHMP5	51510
ENSG00000086102	462.966	-0.228146	0.115359	0.0244206	0.0769536	NFX1	4799
ENSG00000086159	0	0	0.683388	NA	NA	AQP6	363
ENSG00000086189	101.863	0.607161	0.17723	5.87711e-05	0.000531099	DIMT1	27292
ENSG00000086200	120.047	0.332556	0.168884	0.0152015	0.0534007	IPO11	51194
ENSG00000086205	0	0	0.683388	NA	NA	FOLH1	2346
ENSG00000086232	1929.24	-0.0599381	0.105772	0.526336	0.689087	EIF2AK1	27102
ENSG00000086288	0	0	0.683388	NA	NA	NME8	51314
ENSG00000086289	1442.1	0.0555084	0.167208	0.674598	0.800382	EPDR1	54749
ENSG00000086300	498.137	0.25438	0.170621	0.0613034	0.155883	SNX10	29887
ENSG00000086475	821.544	0.545405	0.0920575	5.24506e-10	1.74766e-08	SEPHS1	22929
ENSG00000086504	263.139	-0.134115	0.132907	0.234542	0.408253	MRPL28	10573
ENSG00000086506	0	0	0.683388	NA	NA	HBQ1	3049
ENSG00000086544	57.8354	0.0279074	0.155769	0.825078	0.897817	ITPKC	80271
ENSG00000086548	0	0	0.683388	NA	NA	CEACAM6	4680
ENSG00000086570	1.29893	-0.7231	1.17454	0.0141696	NA	FAT2	2196
ENSG00000086589	782.27	0.0295549	0.122565	0.781019	0.872228	RBM22	55696
ENSG00000086598	948.697	-0.118267	0.15035	0.33755	0.519143	TMED2	10959
ENSG00000086619	113.718	0.462531	0.233155	0.00740038	0.0301452	ERO1B	56605
ENSG00000086666	535.508	-0.182115	0.146877	0.134055	0.276954	ZFAND6	54469
ENSG00000086696	0	0	0.683388	NA	NA	HSD17B2	3294
ENSG00000086712	628.307	0.17244	0.157626	0.176813	0.335614	TXLNG	55787
ENSG00000086717	0.0773452	0.00596908	0.57258	0.952639	NA	PPEF1	5475
ENSG00000086730	11.2393	1.82758	1.16289	0.000646168	0.00410778	LAT2	7462
ENSG00000086758	1042.14	-0.0744115	0.141283	0.528379	0.690795	HUWE1	10075
ENSG00000086827	262.27	-0.180241	0.1548	0.15305	0.304033	ZW10	9183
ENSG00000086848	74.2765	0.113102	0.172009	0.401483	0.580361	ALG9	79796
ENSG00000086967	0	0	0.683388	NA	NA	MYBPC2	4606
ENSG00000086991	0	0	0.683388	NA	NA	NOX4	50507
ENSG00000087008	290.771	-0.739738	0.152888	7.21443e-08	1.51363e-06	ACOX3	8310
ENSG00000087053	491.373	-0.545477	0.0996485	7.16272e-09	1.93794e-07	MTMR2	8898
ENSG00000087074	507.843	-0.212757	0.118863	0.0402423	0.113054	PPP1R15A	23645
ENSG00000087076	4.39361	-0.134789	0.35537	0.38703	0.566516	HSD17B14	51171
ENSG00000087077	2586.54	-0.112613	0.119437	0.278969	0.459468	TRIP6	7205
ENSG00000087085	1.46026	0.0610687	0.41736	0.646589	0.780499	ACHE	43
ENSG00000087086	10384.1	-0.152868	0.134531	0.179415	0.339115	FTL	2512
ENSG00000087087	1741.05	0.0912687	0.104848	0.33068	0.511511	SRRT	51593
ENSG00000087088	305.087	0.0160589	0.294175	0.918196	0.954688	BAX	581
ENSG00000087095	165.132	-0.173507	0.156273	0.171623	0.328714	NLK	51701
ENSG00000087111	569.435	-0.544108	0.228616	0.0018513	0.00983615	PIGS	94005
ENSG00000087116	65.148	-0.325215	0.179599	0.0225313	0.0723138	ADAMTS2	9509
ENSG00000087128	0.0984478	0.00596908	0.57258	0.952639	NA	TMPRSS11E	28983
ENSG00000087152	442.732	-0.0782133	0.11596	0.442038	0.616483	ATXN7L3	56970
ENSG00000087157	184.922	0.108379	0.162378	0.404066	0.582503	PGS1	9489
ENSG00000087191	2206.07	0.0506088	0.114014	0.614465	0.75823	PSMC5	5705
ENSG00000087206	354.013	0.125479	0.159867	0.329281	0.510132	UIMC1	51720
ENSG00000087237	0.160506	0.0187214	0.574699	0.852585	NA	CETP	1071
ENSG00000087245	149.101	-2.18504	0.315979	4.43665e-13	2.33537e-11	MMP2	4313
ENSG00000087250	0	0	0.683388	NA	NA	MT3	4504
ENSG00000087253	376.508	-0.220601	0.229477	0.168168	0.324024	LPCAT2	54947
ENSG00000087258	0	0	0.683388	NA	NA	GNAO1	2775
ENSG00000087263	876.19	-0.350601	0.118281	0.000860046	0.00519696	OGFOD1	55239
ENSG00000087266	326.893	-0.395993	0.127186	0.000434651	0.00293265	SH3BP2	6452
ENSG00000087269	1401.51	0.180475	0.0826171	0.0183962	0.0621381	NOP14	8602
ENSG00000087274	1292.81	-0.0322882	0.101842	0.725011	0.834932	ADD1	118
ENSG00000087299	82.7231	0.637948	0.226504	0.000332474	0.00233017	L2HGDH	79944
ENSG00000087301	60.48	0.157068	0.20069	0.288768	0.469525	TXNDC16	57544
ENSG00000087302	783.809	0.0449516	0.0919684	0.593798	0.741932	RTRAF	51637
ENSG00000087303	8.94456	-0.35911	0.438642	0.0625881	0.158319	NID2	22795
ENSG00000087338	385.004	0.0337975	0.101294	0.711487	0.826331	GMCL1	64395
ENSG00000087365	3416.36	-0.0595487	0.100491	0.511569	0.676161	SF3B2	10992
ENSG00000087448	671.611	0.1394	0.139457	0.233099	0.406781	KLHL42	57542
ENSG00000087460	6999.45	0.152809	0.146731	0.207798	0.374811	GNAS	2778
ENSG00000087470	705.078	0.0527662	0.107614	0.58235	0.733454	DNM1L	10059
ENSG00000087494	23.249	0.456189	0.524549	0.0328493	0.096706	PTHLH	5744
ENSG00000087495	0	0	0.683388	NA	NA	PHACTR3	116154
ENSG00000087502	963.818	-0.0855317	0.133211	0.449366	0.623298	ERGIC2	51290
ENSG00000087510	1.16306	-1.00245	1.38274	0.00659596	NA	TFAP2C	7022
ENSG00000087586	3130.77	0.358869	0.110717	0.000324821	0.00228506	AURKA	6790
ENSG00000087589	1.10928	-0.194004	0.588015	0.198918	NA	CASS4	57091
ENSG00000087842	275.857	0.63742	0.178228	2.91429e-05	0.000290741	PIR	8544
ENSG00000087884	399.539	-0.0839656	0.150103	0.495345	0.663105	AAMDC	28971
ENSG00000087903	111.586	0.281612	0.198672	0.0612624	0.155811	RFX2	5990
ENSG00000087995	119.101	0.186045	0.161062	0.151443	0.301573	METTL2A	339175
ENSG00000088002	0.623683	0.122303	0.598169	0.329096	NA	SULT2B1	6820
ENSG00000088035	136.008	0.0197116	0.13873	0.865697	0.924031	ALG6	29929
ENSG00000088038	99.9236	-0.00900065	0.157711	0.943634	0.968403	CNOT3	4849
ENSG00000088053	3.14139	0.103829	0.36476	0.486309	0.655478	GP6	51206
ENSG00000088179	134.594	0.597423	0.171471	5.04922e-05	0.000467911	PTPN4	5775
ENSG00000088205	3904.17	0.085254	0.129927	0.442407	0.616636	DDX18	8886
ENSG00000088247	7680.06	-0.00824746	0.14548	0.945447	0.969537	KHSRP	8570
ENSG00000088256	1882.46	0.0623143	0.153393	0.618063	0.760797	GNA11	2767
ENSG00000088280	28.2483	-0.410256	0.245928	0.0188149	0.0631428	ASAP3	55616
ENSG00000088298	68.4123	0.180074	0.218739	0.245898	0.421786	EDEM2	55741
ENSG00000088298	68.4123	0.180074	0.218739	0.245898	0.421786	EDEM2	111089941
ENSG00000088305	56.795	-0.304455	0.223109	0.059199	0.151531	DNMT3B	1789
ENSG00000088320	0	0	0.683388	NA	NA	REM1	28954
ENSG00000088325	4081.19	0.441796	0.110983	1.40104e-05	0.000156509	TPX2	22974
ENSG00000088356	801.407	-0.0315067	0.11562	0.756532	0.856807	PDRG1	81572
ENSG00000088367	627.521	-0.150772	0.148989	0.218876	0.388578	EPB41L1	2036
ENSG00000088386	0	0	0.683388	NA	NA	SLC15A1	6564
ENSG00000088387	73.7843	0.214341	0.208281	0.159753	0.313117	DOCK9	23348
ENSG00000088448	466.505	0.123634	0.130421	0.266394	0.445337	ANKRD10	55608
ENSG00000088451	46.6107	0.279346	0.214985	0.0756686	0.182241	TGDS	23483
ENSG00000088538	12.0904	0.774952	0.531021	0.00321708	0.0155209	DOCK3	1795
ENSG00000088543	19.1975	0.134546	0.246552	0.401948	0.580749	C3orf18	51161
ENSG00000088682	250.639	0.152217	0.165703	0.248433	0.424843	COQ9	57017
ENSG00000088726	0.9076	-0.120366	0.526527	0.368426	NA	TMEM40	55287
ENSG00000088727	308.699	0.63623	0.186112	5.11345e-05	0.000472505	KIF9	64147
ENSG00000088756	24.1174	-3.12538	0.38058	5.48993e-17	4.67093e-15	ARHGAP28	79822
ENSG00000088766	288.482	0.293286	0.143189	0.0151616	0.0532881	CRLS1	54675
ENSG00000088782	0	0	0.683388	NA	NA	DEFB127	140850
ENSG00000088808	48.1699	-0.106698	0.178009	0.43821	0.613671	PPP1R13B	23368
ENSG00000088812	141.65	-0.0680568	0.167726	0.607501	0.753279	ATRN	8455
ENSG00000088826	156.893	0.526093	0.141534	2.9787e-05	0.000295641	SMOX	54498
ENSG00000088827	0	0	0.683388	NA	NA	SIGLEC1	6614
ENSG00000088832	2416.66	-0.359094	0.115142	0.000495916	0.00327256	FKBP1A	2280
ENSG00000088833	731.662	0.198228	0.0896925	0.0158702	0.0551199	NSFL1C	55968
ENSG00000088836	4.02296	-0.0668228	0.335223	0.657344	0.788836	SLC4A11	83959
ENSG00000088854	125.404	-0.0305787	0.139637	0.793966	0.880175	C20orf194	25943
ENSG00000088876	49.7191	-0.180096	0.206921	0.232982	0.406644	ZNF343	79175
ENSG00000088881	1.63038	0.160052	0.491409	0.276896	0.457257	EBF4	57593
ENSG00000088882	0	0	0.683388	NA	NA	CPXM1	56265
ENSG00000088888	796.098	-0.179849	0.107803	0.0604837	0.154265	MAVS	57506
ENSG00000088899	25.9314	-1.76826	0.461478	6.43578e-07	1.05276e-05	LZTS3	9762
ENSG00000088926	0	0	0.683388	NA	NA	F11	2160
ENSG00000088930	1504.64	-0.0770163	0.0943364	0.370601	0.550943	XRN2	22803
ENSG00000088970	60.649	-0.172603	0.175738	0.208401	0.375715	KIZ	55857
ENSG00000088986	3805.23	0.151342	0.0832657	0.0496716	0.13319	DYNLL1	8655
ENSG00000088992	3.82359	0.300742	0.597169	0.0968353	0.219649	TESC	54997
ENSG00000089006	826.776	-0.0649013	0.0973236	0.462484	0.633957	SNX5	27131
ENSG00000089009	1475.09	0.06114	0.118187	0.553983	0.711074	RPL6	6128
ENSG00000089012	0.597632	0.111205	0.58995	0.36457	NA	SIRPG	55423
ENSG00000089022	301.139	0.217805	0.150548	0.0791243	0.188815	MAPKAPK5	8550
ENSG00000089041	3.24222	-0.158061	0.391517	0.308255	0.489216	P2RX7	5027
ENSG00000089048	2131.14	0.220412	0.140643	0.0619328	0.156985	ESF1	51575
ENSG00000089050	127.004	0.0130179	0.153111	0.916939	0.953887	RBBP9	10741
ENSG00000089053	1069.29	0.0287229	0.0777089	0.693489	0.814085	ANAPC5	51433
ENSG00000089057	152.902	0.256352	0.144771	0.0342567	0.10007	SLC23A2	9962
ENSG00000089060	113.416	-0.176032	0.133801	0.12079	0.256362	SLC8B1	80024
ENSG00000089063	410.626	-0.0153435	0.163341	0.906208	0.947635	TMEM230	29058
ENSG00000089091	41.7078	0.658542	0.428302	0.00478995	0.0215149	DZANK1	55184
ENSG00000089094	272.682	0.0137873	0.128091	0.900197	0.94424	KDM2B	84678
ENSG00000089101	0.298539	-0.0410079	0.583133	0.687342	NA	CFAP61	26074
ENSG00000089116	0	0	0.683388	NA	NA	LHX5	64211
ENSG00000089123	51.0685	0.134657	0.212989	0.375751	0.556144	TASP1	55617
ENSG00000089127	29.9789	0.854609	0.586937	0.00245108	0.0123956	OAS1	4938
ENSG00000089154	847.385	-0.117919	0.103461	0.203483	0.36984	GCN1	10985
ENSG00000089157	2963.01	0.0212998	0.18452	0.879153	0.931994	RPLP0	6175
ENSG00000089159	1537.27	-0.117329	0.120789	0.26345	0.441795	PXN	5829
ENSG00000089163	2.06992	0.155766	0.460163	0.293433	0.474149	SIRT4	23409
ENSG00000089169	0	0	0.683388	NA	NA	RPH3A	22895
ENSG00000089177	342.411	-0.10306	0.135796	0.368708	0.548903	KIF16B	55614
ENSG00000089195	577.053	0.176964	0.124797	0.100036	0.224499	TRMT6	51605
ENSG00000089199	0.0853605	0.00596908	0.57258	0.952639	NA	CHGB	1114
ENSG00000089220	6880.76	-0.215385	0.124808	0.0456837	0.125032	PEBP1	5037
ENSG00000089225	0	0	0.683388	NA	NA	TBX5	6910
ENSG00000089234	149.506	-0.163666	0.14526	0.174331	0.332391	BRAP	8315
ENSG00000089248	1423.79	-0.100892	0.121771	0.339449	0.520584	ERP29	10961
ENSG00000089250	0.15469	0.0187214	0.574699	0.852585	NA	NOS1	4842
ENSG00000089280	6173.13	0.10911	0.103392	0.239199	0.413637	FUS	2521
ENSG00000089289	444.892	-0.152965	0.117136	0.135165	0.278595	IGBP1	3476
ENSG00000089327	500.766	-0.127454	0.16232	0.326669	0.507659	FXYD5	53827
ENSG00000089335	113.818	0.00895017	0.137526	0.938407	0.965749	ZNF302	55900
ENSG00000089351	469.377	-0.0252441	0.174682	0.852469	0.916054	GRAMD1A	57655
ENSG00000089356	0.998101	0.185005	0.664872	0.186857	NA	FXYD3	5349
ENSG00000089472	0	0	0.683388	NA	NA	HEPH	9843
ENSG00000089486	375.581	-0.526068	0.160747	0.000148537	0.00118619	CDIP1	29965
ENSG00000089505	0.246358	0.0316173	0.57902	0.754851	NA	CMTM1	113540
ENSG00000089558	0	0	0.683388	NA	NA	KCNH4	23415
ENSG00000089597	1975.07	-0.0860799	0.154123	0.492417	0.660987	GANAB	23193
ENSG00000089639	49.0558	-0.476741	0.238013	0.00653218	0.0275803	GMIP	51291
ENSG00000089682	368.972	0.0849321	0.107975	0.376847	0.557157	RBM41	55285
ENSG00000089685	2915.56	0.386024	0.0960176	1.43128e-05	0.000159099	BIRC5	332
ENSG00000089692	6.16438	0.930642	0.858665	0.0047385	0.0213248	LAG3	3902
ENSG00000089693	1763.81	-0.242586	0.122606	0.0227659	0.0728768	MLF2	8079
ENSG00000089723	42.0669	0.273618	0.244132	0.101004	0.22594	OTUB2	78990
ENSG00000089737	1454.42	-0.262438	0.111929	0.00818303	0.032626	DDX24	57062
ENSG00000089775	47.4491	0.332121	0.259263	0.056607	0.146548	ZBTB25	7597
ENSG00000089818	97.694	-0.0959265	0.157669	0.451286	0.625192	NECAP1	25977
ENSG00000089820	2.58365	0.365284	0.669737	0.0650834	0.162835	ARHGAP4	393
ENSG00000089847	0.959295	-0.204197	0.611716	0.181141	NA	ANKRD24	170961
ENSG00000089876	154.056	0.0907154	0.152943	0.467102	0.638537	DHX32	55760
ENSG00000089902	329.933	-0.115804	0.130711	0.298709	0.479415	RCOR1	23186
ENSG00000089916	393.131	0.165605	0.133342	0.14326	0.290558	GPATCH2L	55668
ENSG00000090006	166.735	0.0749856	0.198783	0.60763	0.753301	LTBP4	8425
ENSG00000090013	796.156	0.0249795	0.139631	0.831061	0.901716	BLVRB	645
ENSG00000090020	135.301	-0.620649	0.167647	2.01914e-05	0.000213065	SLC9A1	6548
ENSG00000090054	106.956	0.0016666	0.207303	0.991046	0.995292	SPTLC1	10558
ENSG00000090060	1234.84	0.292958	0.118017	0.00483799	0.0217076	PAPOLA	10914
ENSG00000090061	359.722	-0.104583	0.107194	0.273374	0.453281	CCNK	8812
ENSG00000090097	534.107	-0.119584	0.198721	0.414705	0.591786	PCBP4	57060
ENSG00000090104	0	0	0.683388	NA	NA	RGS1	5996
ENSG00000090238	21.5053	-2.69596	0.347301	2.20934e-15	1.4651e-13	YPEL3	83719
ENSG00000090263	1182.85	-0.083839	0.0970411	0.341037	0.522012	MRPS33	51650
ENSG00000090266	4083.25	-0.231274	0.125372	0.0327027	0.096384	NDUFB2	4708
ENSG00000090273	1259.47	0.172564	0.139942	0.141238	0.287534	NUDC	10726
ENSG00000090316	919.168	0.0612905	0.0969078	0.486255	0.655478	MAEA	10296
ENSG00000090339	396.854	-0.258109	0.146825	0.0349346	0.101481	ICAM1	3383
ENSG00000090372	194.754	0.127332	0.124974	0.237064	0.410891	STRN4	29888
ENSG00000090376	0	0	0.683388	NA	NA	IRAK3	11213
ENSG00000090382	0	0	0.683388	NA	NA	LYZ	4069
ENSG00000090402	0	0	0.683388	NA	NA	SI	6476
ENSG00000090432	298.035	-0.340981	0.153866	0.00796565	0.0319476	MUL1	79594
ENSG00000090447	89.2215	0.798282	0.180386	3.19375e-07	5.63832e-06	TFAP4	7023
ENSG00000090470	327.269	0.229092	0.129224	0.0387359	0.109719	PDCD7	10081
ENSG00000090487	843.509	0.238341	0.0966709	0.00659146	0.0277526	SPG21	51324
ENSG00000090512	0.170721	0.0187214	0.574699	0.852585	NA	FETUB	26998
ENSG00000090520	846.16	0.0418431	0.0970843	0.635244	0.773151	DNAJB11	51726
ENSG00000090530	729.619	-0.404865	0.131191	0.000460031	0.00306869	P3H2	55214
ENSG00000090534	0	0	0.683388	NA	NA	THPO	7066
ENSG00000090539	0	0	0.683388	NA	NA	CHRD	8646
ENSG00000090554	0.386101	0.0545035	0.584119	0.603676	NA	FLT3LG	2323
ENSG00000090565	295.077	-0.23321	0.137352	0.0446383	0.122987	RAB11FIP3	9727
ENSG00000090581	379.806	-0.495856	0.285042	0.00960504	0.0371248	GNPTG	84572
ENSG00000090612	214.25	0.251858	0.150967	0.043539	0.120523	ZNF268	10795
ENSG00000090615	1441.89	-0.297131	0.158698	0.0225206	0.0722969	GOLGA3	2802
ENSG00000090621	4463.03	-0.0016856	0.185466	0.990426	0.994838	PABPC4	8761
ENSG00000090659	0	0	0.683388	NA	NA	CD209	30835
ENSG00000090661	0.196896	0.0187214	0.574699	0.852585	NA	CERS4	79603
ENSG00000090674	22.1444	0.086252	0.226495	0.577281	0.729488	MCOLN1	57192
ENSG00000090686	1914.92	-0.22914	0.129055	0.0384993	0.109232	USP48	84196
ENSG00000090776	22.3615	0.15407	0.261395	0.346599	0.52718	EFNB1	1947
ENSG00000090857	763.125	-0.169711	0.166869	0.200769	0.366229	PDPR	55066
ENSG00000090861	1539.73	0.212157	0.106868	0.0258599	0.0803842	AARS1	16
ENSG00000090863	1802.24	-0.528191	0.127639	5.38242e-06	6.80499e-05	GLG1	2734
ENSG00000090889	1050.76	0.619613	0.10436	3.69889e-10	1.2668e-08	KIF4A	24137
ENSG00000090905	1305.6	-0.102267	0.0860116	0.197937	0.362879	TNRC6A	27327
ENSG00000090924	107.4	-0.252342	0.144937	0.0372309	0.106504	PLEKHG2	64857
ENSG00000090932	0	0	0.683388	NA	NA	DLL3	10683
ENSG00000090971	27.5508	0.195732	0.246858	0.231348	0.404403	NAT14	57106
ENSG00000090975	115.243	0.266859	0.172575	0.0518632	0.137543	PITPNM2	57605
ENSG00000090989	512.331	-0.0315171	0.118795	0.761381	0.860044	EXOC1	55763
ENSG00000091009	332.733	0.181676	0.118652	0.0790632	0.188703	RBM27	54439
ENSG00000091010	0	0	0.683388	NA	NA	POU4F3	5459
ENSG00000091039	1495.66	-0.0157017	0.119805	0.88055	0.932525	OSBPL8	114882
ENSG00000091073	688.059	-0.129784	0.167097	0.327147	0.508052	DTX2	113878
ENSG00000091106	0	0	0.683388	NA	NA	NLRC4	58484
ENSG00000091127	329.686	0.47865	0.168036	0.000719615	0.00448408	PUS7	54517
ENSG00000091128	1.66768	-0.401202	0.78268	0.053364	0.14034	LAMB4	22798
ENSG00000091129	12.1951	-0.184218	0.302098	0.272765	0.452881	NRCAM	4897
ENSG00000091136	2687.87	-0.675887	0.161661	2.19421e-06	3.1017e-05	LAMB1	3912
ENSG00000091137	3.95626	0.129619	0.360832	0.400231	0.579138	SLC26A4	5172
ENSG00000091138	0	0	0.683388	NA	NA	SLC26A3	1811
ENSG00000091140	819.282	0.111595	0.10806	0.245457	0.421281	DLD	1738
ENSG00000091157	93.4742	-0.00914732	0.163683	0.944075	0.968627	WDR7	23335
ENSG00000091164	742.764	0.146674	0.0970663	0.0951371	0.217108	TXNL1	9352
ENSG00000091181	0.284636	-0.0715963	0.602716	0.495642	NA	IL5RA	3568
ENSG00000091262	0.14984	0.0187214	0.574699	0.852585	NA	ABCC6	368
ENSG00000091317	1787.69	0.120357	0.125117	0.264206	0.442676	CMTM6	54918
ENSG00000091409	381.041	0.482803	0.256438	0.00803908	0.0321858	ITGA6	3655
ENSG00000091428	0	0	0.683388	NA	NA	RAPGEF4	11069
ENSG00000091436	1795.74	0.00987385	0.0872952	0.90258	0.945127	MAP3K20	51776
ENSG00000091482	1.03122	-0.014102	0.434573	0.910848	NA	SMPX	23676
ENSG00000091483	698.748	0.120363	0.147748	0.323155	0.504634	FH	2271
ENSG00000091490	174.482	-4.01712	0.339448	2.9591e-33	1.29131e-30	SEL1L3	23231
ENSG00000091513	0.646057	0.0977903	0.600588	0.397192	NA	TF	7018
ENSG00000091527	1350.51	0.319885	0.0990794	0.000401072	0.00273887	CDV3	55573
ENSG00000091536	0.740022	0.0394105	0.485453	0.744759	NA	MYO15A	51168
ENSG00000091542	691.439	0.274634	0.142562	0.0221258	0.0714407	ALKBH5	54890
ENSG00000091583	0.492507	-0.22941	0.697645	0.136917	NA	APOH	350
ENSG00000091592	246.766	0.0137264	0.145461	0.909323	0.949469	NLRP1	22861
ENSG00000091622	92.7378	0.107713	0.332269	0.489489	0.658297	PITPNM3	83394
ENSG00000091640	775.748	-0.419268	0.146096	0.000872935	0.00526251	SPAG7	9552
ENSG00000091651	860.059	0.343557	0.151418	0.00686204	0.0285718	ORC6	23594
ENSG00000091656	332.06	-0.320871	0.377516	0.0837644	0.19689	ZFHX4	79776
ENSG00000091664	0	0	0.683388	NA	NA	SLC17A6	57084
ENSG00000091704	0	0	0.683388	NA	NA	CPA1	1357
ENSG00000091732	386.594	-0.0581833	0.146513	0.630913	0.770638	ZC3HC1	51530
ENSG00000091831	0	0	0.683388	NA	NA	ESR1	2099
ENSG00000091844	57.2759	0.703111	0.324779	0.00110863	0.00643171	RGS17	26575
ENSG00000091879	0.634262	-0.168486	0.676527	0.19716	NA	ANGPT2	285
ENSG00000091947	307.656	-0.0236441	0.125222	0.826818	0.899095	TMEM101	84336
ENSG00000091972	0.486097	0.0710058	0.586644	0.51589	NA	CD200	4345
ENSG00000091986	4376.4	-2.38091	0.28789	2.85299e-17	2.52256e-15	CCDC80	151887
ENSG00000092009	0	0	0.683388	NA	NA	CMA1	1215
ENSG00000092010	1467.68	0.647991	0.120399	7.77604e-09	2.08306e-07	PSME1	5720
ENSG00000092020	415.681	0.0178748	0.141438	0.879766	0.932239	PPP2R3C	55012
ENSG00000092036	44.8721	0.152011	0.253466	0.349563	0.529847	HAUS4	54930
ENSG00000092051	0.101316	-0.0291571	0.57803	0.77313	NA	JPH4	84502
ENSG00000092054	0	0	0.683388	NA	NA	MYH7	4625
ENSG00000092067	0	0	0.683388	NA	NA	CEBPE	1053
ENSG00000092068	1.60753	-2.53788	1.65891	0.000375431	0.00258179	SLC7A8	23428
ENSG00000092094	80.4059	-0.0119687	0.194202	0.933736	0.96292	OSGEP	55644
ENSG00000092096	3.73191	0.996234	1.22793	0.00694828	0.0287979	SLC22A17	51310
ENSG00000092098	0.331267	0.0442492	0.584107	0.665498	NA	RNF31	55072
ENSG00000092108	430.826	-0.298965	0.127704	0.00695545	0.0288188	SCFD1	23256
ENSG00000092140	333.974	0.465274	0.136262	0.000116282	0.00096448	G2E3	55632
ENSG00000092148	778.335	0.0324007	0.102974	0.726476	0.835625	HECTD1	25831
ENSG00000092199	1231.14	0.147258	0.122568	0.165069	0.319784	HNRNPC	3183
ENSG00000092200	0	0	0.683388	NA	NA	RPGRIP1	57096
ENSG00000092201	1861.01	0.162725	0.106794	0.0869633	0.202451	SUPT16H	11198
ENSG00000092203	333.461	-0.303906	0.154348	0.0174387	0.0596035	TOX4	9878
ENSG00000092208	28.3698	0.0706391	0.222916	0.645457	0.779968	GEMIN2	8487
ENSG00000092295	6.19092	0.167686	0.354136	0.299012	0.47973	TGM1	7051
ENSG00000092330	112.644	-0.00814391	0.149138	0.947046	0.970552	TINF2	26277
ENSG00000092345	0	0	0.683388	NA	NA	DAZL	1618
ENSG00000092377	0	0	0.683388	NA	NA	TBL1Y	90665
ENSG00000092421	453.692	1.77479	1.267	0.000965985	0.00571147	SEMA6A	57556
ENSG00000092439	577.335	0.0402392	0.092153	0.633674	0.772422	TRPM7	54822
ENSG00000092445	135.738	-0.0564034	0.158722	0.659105	0.789549	TYRO3	7301
ENSG00000092470	525.817	0.766346	0.168476	2.33746e-07	4.3022e-06	WDR76	79968
ENSG00000092529	0	0	0.683388	NA	NA	CAPN3	825
ENSG00000092531	387.172	-0.549595	0.138843	1.04464e-05	0.00012118	SNAP23	8773
ENSG00000092607	31.9388	-0.287001	0.328974	0.110842	0.241422	TBX15	6913
ENSG00000092621	0	0	0.683388	NA	NA	PHGDH	26227
ENSG00000092758	0.373692	-0.0814902	0.573822	0.480733	NA	COL9A3	1299
ENSG00000092820	3255.53	0.318585	0.158197	0.014621	0.0518188	EZR	7430
ENSG00000092841	9019.75	-0.893527	0.106237	7.01386e-19	7.35531e-17	MYL6	4637
ENSG00000092847	272.927	-0.0292268	0.116726	0.775291	0.869158	AGO1	26523
ENSG00000092850	0	0	0.683388	NA	NA	TEKT2	27285
ENSG00000092853	2527.73	0.395895	0.148967	0.00183771	0.00977994	CLSPN	63967
ENSG00000092871	163.475	0.186304	0.114616	0.0642008	0.161373	RFFL	117584
ENSG00000092929	2.96336	-0.0504396	0.378562	0.716366	0.829116	UNC13D	201294
ENSG00000092931	134.589	-0.399694	0.147643	0.00156026	0.00854737	MFSD11	79157
ENSG00000092964	416.631	1.16989	0.308151	4.75276e-07	8.04697e-06	DPYSL2	1808
ENSG00000092969	3406.09	-0.0533218	0.273876	0.737471	0.843252	TGFB2	7042
ENSG00000092978	397.381	-0.265783	0.0994492	0.00316098	0.0153103	GPATCH2	55105
ENSG00000093000	569.161	0.0420388	0.164276	0.747759	0.851058	NUP50	10762
ENSG00000093009	270.206	0.185311	0.174566	0.175512	0.334171	CDC45	8318
ENSG00000093010	1459.04	-0.431929	0.271337	0.0186775	0.0628218	COMT	1312
ENSG00000093072	0	0	0.683388	NA	NA	ADA2	51816
ENSG00000093134	0	0	0.683388	NA	NA	VNN3	55350
ENSG00000093144	515.197	0.160152	0.10018	0.0758339	0.182541	ECHDC1	55862
ENSG00000093167	881.342	0.0878578	0.0973139	0.319454	0.501285	LRRFIP2	9209
ENSG00000093183	383.621	0.395886	0.123329	0.000312605	0.00220486	SEC22C	9117
ENSG00000093217	70.6636	0.532749	0.238565	0.00280863	0.013933	XYLB	9942
ENSG00000094631	228.844	0.02131	0.145432	0.859631	0.920312	HDAC6	10013
ENSG00000094661	0	0	0.683388	NA	NA	OR1I1	126370
ENSG00000094755	0	0	0.683388	NA	NA	GABRP	2568
ENSG00000094796	0	0	0.683388	NA	NA	KRT31	3881
ENSG00000094804	318.872	0.43621	0.105464	7.3798e-06	8.95371e-05	CDC6	990
[truncated: 22,847 more rows]
