# Supplementary material for: The SWI/SNF complex member SMARCB1 supports lineage fidelity in kidney cancer
Source: iScience. 2023 Jul 13;26(8):107360. doi: 10.1016/j.isci.2023.107360 (PMC10405256; doi:10.1016/j.isci.2023.107360)
Supplement: Table S6. DESeq2 analysis P81S112(A)_vs._P81S112(LT) [file mmc7.xlsx]

## Sheet: Table S6
Table S6. DESeq2 analysis P81S112(A)_vs_P81S112(LT).
ensembl_gene_id	baseMean	log2FoldChange	lfcSE	pvalue	padj	hgnc_symbol	entrezgene_id
ENSG00000000003	28.002	-0.190693	0.171093	0.0424398	0.190343	TSPAN6	7105
ENSG00000000005	0	0	0.335239	NA	NA	TNMD	64102
ENSG00000000419	308.191	0.243559	0.130311	0.00843911	0.0670402	DPM1	8813
ENSG00000000457	43.5881	0.137487	0.126105	0.122315	0.353484	SCYL3	57147
ENSG00000000460	168.777	0.171868	0.100694	0.0351156	0.169442	C1orf112	55732
ENSG00000000938	0	0	0.335239	NA	NA	FGR	2268
ENSG00000000971	77.5892	-0.136867	0.197882	0.102429	0.317977	CFH	3075
ENSG00000001036	475.523	0.123393	0.0900071	0.10524	0.32313	FUCA2	2519
ENSG00000001084	162.773	-0.127832	0.106575	0.127021	0.360436	GCLC	2729
ENSG00000001167	67.993	0.197939	0.150017	0.0350981	0.169442	NFYA	4800
ENSG00000001460	72.7342	0.141316	0.129604	0.114604	0.340553	STPG1	90529
ENSG00000001461	441.861	-0.0807381	0.093866	0.301478	0.575574	NIPAL3	57185
ENSG00000001497	509.025	0.208583	0.0968735	0.008992	0.0697543	LAS1L	81887
ENSG00000001561	0.0698709	-0.00462815	0.297964	0.872119	NA	ENPP4	22875
ENSG00000001617	37.7982	0.424983	0.338342	0.00202581	0.0258218	SEMA3F	6405
ENSG00000001626	0.337854	-0.0206855	0.283245	0.572203	NA	CFTR	1080
ENSG00000001629	1197.29	-0.0348615	0.123578	0.688479	0.856024	ANKIB1	54467
ENSG00000001630	1.93035	0.108777	0.319715	0.100877	0.314757	CYP51A1	1595
ENSG00000001631	808.637	-0.221649	0.09301	0.00441357	0.0429008	KRIT1	889
ENSG00000002016	35.4038	0.127745	0.138907	0.154176	0.400818	RAD52	5893
ENSG00000002330	271.144	-0.0668494	0.112615	0.433074	0.6875	BAD	572
ENSG00000002549	425.881	0.127843	0.142084	0.153711	0.400029	LAP3	51056
ENSG00000002586	1080.99	0.230642	0.0976652	0.0040611	0.0407968	CD99	4267
ENSG00000002587	3.4552	-0.18087	0.407048	0.0366071	0.17342	HS3ST1	9957
ENSG00000002726	0.121047	-0.000777305	0.297309	0.9784	NA	AOC1	26
ENSG00000002745	0	0	0.335239	NA	NA	WNT16	51384
ENSG00000002746	23.9672	-0.0915673	0.168401	0.262906	0.536531	HECW1	23072
ENSG00000002822	86.7655	0.0438081	0.12382	0.614791	0.814221	MAD1L1	8379
ENSG00000002834	3176.65	0.00447837	0.108244	0.957401	0.984211	LASP1	3927
ENSG00000002919	185.984	-0.060356	0.0961108	0.445987	0.696953	SNX11	29916
ENSG00000002933	0	0	0.335239	NA	NA	TMEM176A	55365
ENSG00000003056	515.206	0.0498713	0.120855	0.56551	0.783457	M6PR	4074
ENSG00000003096	17.8989	-1.03078	0.411848	2.36546e-05	0.000915799	KLHL13	90293
ENSG00000003137	2.52573	0.0266287	0.205885	0.632991	0.824945	CYP26B1	56603
ENSG00000003147	0.617081	-0.0244489	0.263061	0.559714	NA	ICA1	3382
ENSG00000003249	157.473	-0.0683707	0.161743	0.399849	0.66215	DBNDD1	79007
ENSG00000003393	405.745	-0.205668	0.0821714	0.00405134	0.0407968	ALS2	57679
ENSG00000003400	68.4043	-0.764178	0.216265	4.95439e-07	4.06999e-05	CASP10	843
ENSG00000003402	3075.84	-0.333552	0.0979343	3.25751e-05	0.00119587	CFLAR	8837
ENSG00000003436	2340	0.0455628	0.0821315	0.524625	0.754844	TFPI	7035
ENSG00000003509	145.391	0.136614	0.109397	0.107315	0.326748	NDUFAF7	55471
ENSG00000003756	547.539	0.154162	0.111039	0.0715021	0.255598	RBM5	10181
ENSG00000003987	0	0	0.335239	NA	NA	MTMR7	9108
ENSG00000003989	1.02528	0.0460612	0.260208	0.351844	NA	SLC7A2	6542
ENSG00000004059	17.0521	0.0665045	0.194308	0.333813	0.605583	ARF5	381
ENSG00000004139	7.87875	0.0779229	0.211859	0.24744	0.519683	SARM1	23098
ENSG00000004142	662.539	0.154131	0.0632483	0.0082641	0.0660393	POLDIP2	26073
ENSG00000004399	123.67	-0.190305	0.14388	0.0406946	0.184855	PLXND1	23129
ENSG00000004455	1239	-0.0719074	0.094918	0.360531	0.62897	AK2	204
ENSG00000004468	0.347304	0.00934453	0.28443	0.779874	NA	CD38	952
ENSG00000004478	1170.24	0.0454285	0.0774531	0.508087	0.743619	FKBP4	2288
ENSG00000004487	261.806	0.150104	0.137605	0.0975562	0.308936	KDM1A	23028
ENSG00000004534	371.699	0.140237	0.0926472	0.0707024	0.253952	RBM6	10180
ENSG00000004660	85.5214	0.359048	0.190387	0.00112312	0.0167655	CAMKK1	84254
ENSG00000004700	542.521	-0.0183377	0.129607	0.833109	0.928794	RECQL	5965
ENSG00000004766	206.469	0.0716278	0.0892443	0.344232	0.615766	VPS50	55610
ENSG00000004776	1.52924	-0.00170646	0.214026	0.972825	0.990092	HSPB6	126393
ENSG00000004777	109.815	0.0875396	0.138443	0.319578	0.593308	ARHGAP33	115703
ENSG00000004779	1780.42	0.03686	0.0995434	0.647817	0.833862	NDUFAB1	4706
ENSG00000004799	24.2471	-0.780976	0.348613	4.16585e-05	0.00144096	PDK4	5166
ENSG00000004809	0	0	0.335239	NA	NA	SLC22A16	85413
ENSG00000004838	4.9038	-0.149329	0.274427	0.0655329	0.243096	ZMYND10	51364
ENSG00000004846	0.363822	0.0121431	0.275696	0.736859	NA	ABCB5	340273
ENSG00000004848	0.554695	-0.0612711	0.317097	0.201077	NA	ARX	170302
ENSG00000004864	1291.51	-0.129891	0.0670979	0.0341094	0.166626	SLC25A13	10165
ENSG00000004866	197.988	-0.0153231	0.120507	0.859447	0.940491	ST7	7982
ENSG00000004866	197.988	-0.0153231	0.120507	0.859447	0.940491	ST7	93655
ENSG00000004897	1243.32	-0.0143611	0.107016	0.863382	0.942119	CDC27	996
ENSG00000004939	0.0550401	0.00258735	0.297501	0.928223	NA	SLC4A1	6521
ENSG00000004948	0.0698709	-0.00462815	0.297964	0.872119	NA	CALCR	799
ENSG00000004961	553.513	0.0858705	0.0900413	0.259572	0.533269	HCCS	3052
ENSG00000004975	166.072	0.010681	0.120906	0.901808	0.960707	DVL2	1856
ENSG00000005001	0.529941	-0.0426049	0.304899	0.301498	NA	PRSS22	64063
ENSG00000005007	728.507	0.199029	0.0642338	0.000751683	0.0127389	UPF1	5976
ENSG00000005020	1283.25	-0.395337	0.117177	9.92578e-06	0.000473231	SKAP2	8935
ENSG00000005022	1667.33	0.38397	0.143311	0.00011132	0.00309239	SLC25A5	292
ENSG00000005059	464.372	0.194479	0.0880057	0.00958223	0.0728974	MCUB	55013
ENSG00000005073	196.33	0.0483874	0.0980404	0.545569	0.769369	HOXA11	3207
ENSG00000005075	1271.8	0.0395874	0.0989438	0.622623	0.818739	POLR2J	5439
ENSG00000005100	431.884	0.484415	0.0905727	1.6763e-10	3.6427e-08	DHX33	56919
ENSG00000005102	0	0	0.335239	NA	NA	MEOX1	4222
ENSG00000005108	0.127535	0.00644887	0.298597	0.822778	NA	THSD7A	221981
ENSG00000005156	285.318	0.279724	0.138392	0.00337429	0.0359382	LIG3	3980
ENSG00000005175	819.634	0.109573	0.0931608	0.159114	0.408487	RPAP3	79657
ENSG00000005187	54.3829	0.00933569	0.145312	0.911937	0.965216	ACSM3	6296
ENSG00000005189	101.886	0.246582	0.117793	0.00547652	0.0502623	REXO5	81691
ENSG00000005194	524.071	0.0288816	0.0948172	0.713131	0.869425	CIAPIN1	57019
ENSG00000005206	283.536	-0.0552743	0.110441	0.513592	0.747583	SPPL2B	56928
ENSG00000005238	103.862	-0.136714	0.129342	0.126206	0.359469	FAM214B	80256
ENSG00000005243	172.406	-0.627027	0.127102	5.3919e-10	1.06831e-07	COPZ2	51226
ENSG00000005249	241.242	0.172517	0.124282	0.0537374	0.218403	PRKAR2B	5577
ENSG00000005302	518.912	-0.0393839	0.10562	0.635284	0.826408	MSL3	10943
ENSG00000005339	914.593	-0.1679	0.088456	0.0258194	0.139077	CREBBP	1387
ENSG00000005379	0.127365	0.00644887	0.298597	0.822778	NA	TSPOAP1	9256
ENSG00000005381	0	0	0.335239	NA	NA	MPO	4353
ENSG00000005421	0.213178	-0.0114522	0.301385	0.692638	NA	PON1	5444
ENSG00000005436	184.497	0.222504	0.10861	0.00898831	0.0697543	GCFC2	6936
ENSG00000005448	155.221	-0.0976992	0.149416	0.261821	0.535771	WDR54	84058
ENSG00000005469	162.498	0.0261081	0.0977135	0.743818	0.88692	CROT	54677
ENSG00000005471	0	0	0.335239	NA	NA	ABCB4	5244
ENSG00000005483	2633.72	-0.0503237	0.0699766	0.42796	0.682936	KMT2E	55904
ENSG00000005486	429.855	-0.142244	0.0960891	0.0729613	0.259102	RHBDD2	57414
ENSG00000005513	0	0	0.335239	NA	NA	SOX8	30812
ENSG00000005700	2341.35	-0.0602271	0.0897303	0.42802	0.682936	IBTK	25998
ENSG00000005801	248.175	0.0117202	0.0934951	0.880423	0.949802	ZNF195	7748
ENSG00000005810	575.375	0.249117	0.130551	0.00717504	0.060043	MYCBP2	23077
ENSG00000005812	155.797	0.185552	0.127192	0.0400095	0.182605	FBXL3	26224
ENSG00000005844	0.329178	0.0207827	0.283496	0.570131	NA	ITGAL	3683
ENSG00000005882	98.376	-0.0233682	0.108733	0.78089	0.903006	PDK2	5164
ENSG00000005884	1219.74	0.375961	0.136209	0.000102459	0.00287589	ITGA3	3675
ENSG00000005889	207.387	0.0681188	0.122635	0.434732	0.688627	ZFX	7543
ENSG00000005893	1390.65	0.0346151	0.102282	0.672173	0.848434	LAMP2	3920
ENSG00000005961	0.831332	-0.0922944	0.383784	0.0918287	NA	ITGA2B	3674
ENSG00000005981	1.75394	-0.0932629	0.303365	0.132201	0.36831	ASB4	51666
ENSG00000006007	1126.38	-0.125182	0.111257	0.142448	0.38444	GDE1	51573
ENSG00000006015	357.284	0.0327977	0.0985639	0.682833	0.853579	REX1BD	55049
ENSG00000006016	7.26829	-0.100346	0.245399	0.146518	0.38974	CRLF1	9244
ENSG00000006025	26.3215	-0.0341575	0.156971	0.671511	0.848314	OSBPL7	114881
ENSG00000006042	0.455674	-0.031281	0.291771	0.419077	NA	TMEM98	26022
ENSG00000006047	0.0568409	0.00258735	0.297501	0.928223	NA	YBX2	51087
ENSG00000006059	0	0	0.335239	NA	NA	KRT33A	3883
ENSG00000006062	799.887	-0.0452247	0.0882678	0.547518	0.770654	MAP3K14	9020
ENSG00000006071	0	0	0.335239	NA	NA	ABCC8	6833
ENSG00000006116	0	0	0.335239	NA	NA	CACNG3	10368
ENSG00000006118	159.44	0.150749	0.120337	0.0871771	0.288726	TMEM132A	54972
ENSG00000006125	4501.23	0.0347237	0.0907569	0.650002	0.835637	AP2B1	163
ENSG00000006128	0	0	0.335239	NA	NA	TAC1	6863
ENSG00000006194	195.061	-0.0310471	0.0892169	0.681724	0.853018	ZNF263	10127
ENSG00000006210	23.4362	-0.331314	0.26093	0.00447157	0.043309	CX3CL1	6376
ENSG00000006282	118.486	0.0207117	0.131185	0.811799	0.917869	SPATA20	64847
ENSG00000006283	0.805953	-0.101056	0.417931	0.0681911	NA	CACNA1G	8913
ENSG00000006327	1032.6	0.0382954	0.127594	0.660528	0.842023	TNFRSF12A	51330
ENSG00000006377	0.405	0.0281431	0.30925	0.400065	NA	DLX6	1750
ENSG00000006432	49.8431	-0.0780431	0.123208	0.371967	0.640367	MAP3K9	4293
ENSG00000006451	1595.06	-0.10759	0.082711	0.134821	0.372604	RALA	5898
ENSG00000006453	883.23	-0.189295	0.0836505	0.00901723	0.0698213	BAIAP2L1	55971
ENSG00000006459	73.4783	0.0554112	0.123242	0.524749	0.754933	KDM7A	80853
ENSG00000006468	48.3112	-0.359247	0.261167	0.0028189	0.0320228	ETV1	2115
ENSG00000006530	199.239	0.201364	0.116504	0.0218588	0.125856	AGK	55750
ENSG00000006534	461.995	-0.025408	0.0908684	0.740054	0.885265	ALDH3B1	221
ENSG00000006555	0	0	0.335239	NA	NA	TTC22	55001
ENSG00000006576	808.017	0.0195956	0.100923	0.809406	0.916199	PHTF2	57157
ENSG00000006606	10.9763	-1.49707	0.628112	4.00804e-05	0.00139897	CCL26	10344
ENSG00000006607	398.928	0.0861831	0.0945362	0.272109	0.545974	FARP2	9855
ENSG00000006611	0.422157	0.0298991	0.310952	0.377622	NA	USH1C	10083
ENSG00000006625	1307.66	0.107969	0.0869764	0.147127	0.390667	GGCT	79017
ENSG00000006634	890.731	0.111879	0.138766	0.208433	0.473566	DBF4	10926
ENSG00000006638	41.8644	-0.0371716	0.136601	0.668105	0.845995	TBXA2R	6915
ENSG00000006652	439.129	0.107958	0.0887283	0.152528	0.39818	IFRD1	3475
ENSG00000006659	0	0	0.335239	NA	NA	LGALS14	56891
ENSG00000006695	186.597	0.0764455	0.106539	0.359803	0.628385	COX10	1352
ENSG00000006704	496.243	-0.0652362	0.0905629	0.393385	0.657327	GTF2IRD1	9569
ENSG00000006712	414.254	-0.00158825	0.0809152	0.98212	0.993398	PAF1	54623
ENSG00000006715	680.227	-0.42119	0.120657	3.85938e-06	0.000223165	VPS41	27072
ENSG00000006740	0.533439	0.00561736	0.277511	0.871408	NA	ARHGAP44	9912
ENSG00000006744	676.853	-0.00344216	0.0895023	0.963806	0.987101	ELAC2	60528
ENSG00000006747	0.778701	-0.0895863	0.397387	0.0845966	NA	SCIN	85477
ENSG00000006756	131.356	-0.0131085	0.114932	0.878269	0.949139	ARSD	414
ENSG00000006757	136.313	-0.09105	0.109971	0.282284	0.557472	PNPLA4	8228
ENSG00000006788	0	0	0.335239	NA	NA	MYH13	8735
ENSG00000006831	806.834	-0.0145978	0.0728296	0.823693	0.923855	ADIPOR2	79602
ENSG00000006837	8.36769	-0.0318117	0.180986	0.637906	0.828227	CDKL3	51265
ENSG00000007001	0.113682	0.00644887	0.298597	0.822778	NA	UPP2	151531
ENSG00000007038	0	0	0.335239	NA	NA	PRSS21	10942
ENSG00000007047	338.642	-0.210914	0.132535	0.0220542	0.126176	MARK4	57787
ENSG00000007062	0.170523	0.0103512	0.300641	0.720443	NA	PROM1	8842
ENSG00000007080	298.103	0.133012	0.102375	0.105404	0.323348	CCDC124	115098
ENSG00000007129	0	0	0.335239	NA	NA	CEACAM21	90273
ENSG00000007168	1259.79	0.0524737	0.0848938	0.473882	0.718402	PAFAH1B1	5048
ENSG00000007171	0.0776333	-0.00462815	0.297964	0.872119	NA	NOS2	4843
ENSG00000007174	0	0	0.335239	NA	NA	DNAH9	1770
ENSG00000007202	352.918	0.132503	0.095824	0.094244	0.303135	KIAA0100	9703
ENSG00000007216	0	0	0.335239	NA	NA	SLC13A2	9058
ENSG00000007237	0	0	0.335239	NA	NA	GAS7	8522
ENSG00000007255	103.62	-0.0235081	0.144475	0.78172	0.903268	TRAPPC6A	79090
ENSG00000007264	0	0	0.335239	NA	NA	MATK	4145
ENSG00000007306	0	0	0.335239	NA	NA	CEACAM7	1087
ENSG00000007312	0.399375	-0.0141616	0.27642	0.697227	NA	CD79B	974
ENSG00000007314	0	0	0.335239	NA	NA	SCN4A	6329
ENSG00000007341	83.2963	0.0472474	0.109718	0.575478	0.791067	ST7L	54879
ENSG00000007350	0.0762762	-0.00462815	0.297964	0.872119	NA	TKTL1	8277
ENSG00000007372	61.3184	0.0306164	0.130512	0.725208	0.875748	PAX6	5080
ENSG00000007376	341.278	-0.0848303	0.101409	0.298351	0.573177	RPUSD1	113000
ENSG00000007384	458.933	-0.225019	0.114059	0.00991111	0.0743499	RHBDF1	64285
ENSG00000007392	301.39	0.0213687	0.0984469	0.78992	0.907868	LUC7L	55692
ENSG00000007402	0.0718765	-0.00462815	0.297964	0.872119	NA	CACNA2D2	9254
ENSG00000007516	3.59988	-0.365853	0.544956	0.00778344	0.06344	BAIAP3	8938
ENSG00000007520	1142.59	-0.205919	0.10677	0.014612	0.0960797	TSR3	115939
ENSG00000007541	97.5094	-0.0910377	0.12246	0.29823	0.573024	PIGQ	9091
ENSG00000007545	160.137	-0.238825	0.121824	0.00795862	0.0644778	CRAMP1	57585
ENSG00000007866	50.0202	0.0112512	0.134194	0.896742	0.958024	TEAD3	7005
ENSG00000007908	0	0	0.335239	NA	NA	SELE	6401
ENSG00000007923	442.779	-0.0281456	0.0978821	0.72486	0.875564	DNAJC11	55735
ENSG00000007933	0	0	0.335239	NA	NA	FMO3	2328
ENSG00000007944	56.3294	0.578931	0.297887	0.00014696	0.00385963	MYLIP	29116
ENSG00000007952	0	0	0.335239	NA	NA	NOX1	27035
ENSG00000007968	273.763	0.00378186	0.131095	0.965294	0.987204	E2F2	1870
ENSG00000008018	3234.48	-0.0714101	0.0900615	0.348498	0.619599	PSMB1	5689
ENSG00000008056	0	0	0.335239	NA	NA	SYN1	6853
ENSG00000008083	797.605	0.093289	0.0946966	0.235057	0.504466	JARID2	3720
ENSG00000008086	227.086	-0.237201	0.121249	0.00824934	0.0659996	CDKL5	6792
ENSG00000008118	0.0698709	-0.00462815	0.297964	0.872119	NA	CAMK1G	57172
ENSG00000008128	29.3231	0.0268972	0.148381	0.747959	0.888696	CDK11A	728642
ENSG00000008130	98.655	0.00226526	0.105191	0.978185	0.991633	NADK	65220
ENSG00000008196	0	0	0.335239	NA	NA	TFAP2B	7021
ENSG00000008197	0	0	0.335239	NA	NA	TFAP2D	83741
ENSG00000008226	0.0550401	0.00258735	0.297501	0.928223	NA	DLEC1	9940
ENSG00000008256	217.089	-0.00248906	0.120883	0.977059	0.991335	CYTH3	9265
ENSG00000008277	59.3532	-0.0548884	0.135909	0.528809	0.75794	ADAM22	53616
ENSG00000008282	1471.89	-0.0418178	0.0955072	0.596071	0.804206	SYPL1	6856
ENSG00000008283	1179.98	-0.0450798	0.0946026	0.565611	0.783516	CYB561	1534
ENSG00000008294	2622.61	-0.127253	0.116911	0.143355	0.385485	SPAG9	9043
ENSG00000008300	7.1086	0.0469873	0.17682	0.513467	0.747482	CELSR3	1951
ENSG00000008311	2.94172	-0.0364974	0.208327	0.522976	0.753554	AASS	10157
ENSG00000008323	0	0	0.335239	NA	NA	PLEKHG6	55200
ENSG00000008324	280.717	0.0954393	0.110431	0.260691	0.53484	SS18L2	51188
ENSG00000008382	120.796	-0.14443	0.122168	0.102372	0.317875	MPND	84954
ENSG00000008394	624.932	0.597828	0.265531	5.2147e-05	0.00172232	MGST1	4257
ENSG00000008405	256.731	0.237155	0.116457	0.00718031	0.0600499	CRY1	1407
ENSG00000008438	0	0	0.335239	NA	NA	PGLYRP1	8993
ENSG00000008441	685.439	-0.0391883	0.146571	0.643363	0.830907	NFIX	4784
ENSG00000008513	113.637	-0.265013	0.134982	0.00489198	0.0463174	ST3GAL1	6482
ENSG00000008516	0.519347	-0.026381	0.274279	0.51309	NA	MMP25	64386
ENSG00000008517	2588.41	-0.798222	0.176853	1.03072e-08	1.43164e-06	IL32	9235
ENSG00000008710	368.864	-0.163231	0.130013	0.0705366	0.25377	PKD1	5310
ENSG00000008735	14.5989	-0.786267	0.492845	0.0002777	0.00619445	MAPK8IP2	23542
ENSG00000008838	668.258	-0.067407	0.149174	0.428785	0.683751	MED24	9862
ENSG00000008853	115.468	0.086534	0.142238	0.322798	0.595706	RHOBTB2	23221
ENSG00000008869	100.795	-0.00263466	0.102663	0.974343	0.990255	HEATR5B	54497
ENSG00000008952	3578.77	0.0270206	0.0977267	0.735215	0.882644	SEC62	7095
ENSG00000008988	11842	0.0598148	0.131768	0.494281	0.733598	RPS20	6224
ENSG00000009307	6794.94	-0.122895	0.0634001	0.0356999	0.171169	CSDE1	7812
ENSG00000009335	1535.77	0.0499081	0.0911309	0.515384	0.748993	UBE3C	9690
ENSG00000009413	473.777	0.0394746	0.0994669	0.624576	0.820239	REV3L	5980
ENSG00000009694	0	0	0.335239	NA	NA	TENM1	10178
ENSG00000009709	0	0	0.335239	NA	NA	PAX7	5081
ENSG00000009724	1.63889	-0.012896	0.209666	0.80519	0.914491	MASP2	10747
ENSG00000009765	0	0	0.335239	NA	NA	IYD	389434
ENSG00000009780	131.339	-0.167594	0.108612	0.0480992	0.205141	FAM76A	199870
ENSG00000009790	0.288287	-0.0225472	0.297509	0.506224	NA	TRAF3IP3	80342
ENSG00000009830	147.138	0.0229495	0.121607	0.79122	0.90813	POMT2	29954
ENSG00000009844	759.294	-0.0740101	0.0800218	0.292361	0.567498	VTA1	51534
ENSG00000009950	1.98163	-0.0694886	0.259481	0.228535	0.497022	MLXIPL	51085
ENSG00000009954	5329.96	0.024587	0.0930108	0.751589	0.889738	BAZ1B	9031
ENSG00000010017	182.815	0.112149	0.115906	0.194893	0.456105	RANBP9	10048
ENSG00000010030	8.53404	-0.169809	0.235882	0.0532348	0.217353	ETV7	51513
ENSG00000010072	180.233	0.116502	0.0998275	0.150328	0.395408	SPRTN	83932
ENSG00000010165	373.386	0.0430941	0.0770581	0.52857	0.757678	EEF1AKNMT	51603
ENSG00000010219	97.3691	0.265263	0.152516	0.00673953	0.0576153	DYRK4	8798
ENSG00000010244	1324.13	0.106223	0.0723993	0.103085	0.319058	ZNF207	7756
ENSG00000010256	521.457	0.169263	0.101746	0.039066	0.179821	UQCRC1	7384
ENSG00000010270	368.999	0.0848427	0.13122	0.335489	0.606881	STARD3NL	83930
ENSG00000010278	20.4552	0.37372	0.471148	0.00642189	0.0557847	CD9	928
ENSG00000010282	0	0	0.335239	NA	NA	HHATL	57467
ENSG00000010292	816.949	0.215196	0.0925228	0.00554596	0.0506712	NCAPD2	9918
ENSG00000010295	249.54	-0.131612	0.117198	0.130715	0.365986	IFFO1	25900
ENSG00000010310	0.521597	0.0197079	0.261478	0.630398	NA	GIPR	2696
ENSG00000010318	126.235	0.00598362	0.120402	0.944852	0.978853	PHF7	51533
ENSG00000010319	3.10346	-0.023737	0.193799	0.69256	0.85781	SEMA3G	56920
ENSG00000010322	265.651	-0.0734023	0.0899532	0.334854	0.606391	NISCH	11188
ENSG00000010327	0.0776333	-0.00462815	0.297964	0.872119	NA	STAB1	23166
ENSG00000010361	0.313629	-0.00538612	0.283434	0.870887	NA	FUZ	80199
ENSG00000010379	0.0626752	0.00258735	0.297501	0.928223	NA	SLC6A13	6540
ENSG00000010404	1024.04	0.303245	0.0835828	2.68481e-05	0.00102471	IDS	3423
ENSG00000010438	0.0626752	0.00258735	0.297501	0.928223	NA	PRSS3	5646
ENSG00000010539	118.343	0.0275361	0.109646	0.743903	0.88692	ZNF200	7752
ENSG00000010610	0.131672	-0.00802071	0.299308	0.780918	NA	CD4	920
ENSG00000010626	55.141	-0.0262214	0.142071	0.759107	0.892686	LRRC23	10233
ENSG00000010671	0.146724	-0.000777305	0.297309	0.9784	NA	BTK	695
ENSG00000010704	65.2453	-0.10949	0.12798	0.216197	0.482979	HFE	3077
ENSG00000010803	199.734	0.00947678	0.0923317	0.902463	0.960966	SCMH1	22955
ENSG00000010810	12.8242	-0.164316	0.200197	0.0643219	0.240658	FYN	2534
ENSG00000010818	271.379	-0.229098	0.132582	0.0134102	0.0904285	HIVEP2	3097
ENSG00000010932	0.0723247	0.00258735	0.297501	0.928223	NA	FMO1	2326
ENSG00000011007	620.732	0.081599	0.102344	0.319317	0.59291	ELOA	6924
ENSG00000011009	480.046	-0.268381	0.176716	0.00819571	0.0657658	LYPLA2	11313
ENSG00000011021	46.5321	-0.114398	0.134008	0.198881	0.461138	CLCN6	1185
ENSG00000011028	943.357	-0.0108046	0.110816	0.898361	0.958842	MRC2	9902
ENSG00000011052	0.0723247	0.00258735	0.297501	0.928223	NA	NME1-NME2	654364
ENSG00000011083	0	0	0.335239	NA	NA	SLC6A7	6534
ENSG00000011105	199.433	-0.204013	0.12156	0.0224337	0.127513	TSPAN9	10867
ENSG00000011114	879.862	-0.213831	0.0808656	0.00249893	0.0295853	BTBD7	55727
ENSG00000011132	133.031	-0.296028	0.144931	0.00240101	0.0288348	APBA3	9546
ENSG00000011143	47.6256	-0.0293887	0.123481	0.735241	0.882644	MKS1	54903
ENSG00000011198	34.4647	-0.101008	0.150036	0.246694	0.518818	ABHD5	51099
ENSG00000011201	0	0	0.335239	NA	NA	ANOS1	3730
ENSG00000011243	126.477	0.106468	0.155472	0.2192	0.48594	AKAP8L	26993
ENSG00000011258	31.229	-0.0132068	0.158757	0.867035	0.943736	MBTD1	54799
ENSG00000011260	480.316	0.209429	0.0850317	0.0042815	0.0420442	UTP18	51096
ENSG00000011275	1007.38	0.154594	0.101815	0.0593865	0.231716	RNF216	54476
ENSG00000011295	510.981	0.207113	0.095674	0.00895335	0.0696469	TTC19	54902
ENSG00000011304	3738.25	0.0124795	0.0658303	0.836423	0.930257	PTBP1	5725
ENSG00000011332	39.2118	0.037437	0.152035	0.650955	0.836224	DPF1	8193
ENSG00000011347	1.83251	-0.042757	0.238105	0.410881	0.670925	SYT7	9066
ENSG00000011376	122.248	0.259209	0.0971668	0.00119983	0.0174195	LARS2	23395
ENSG00000011405	540.016	-0.0981809	0.104341	0.235598	0.504723	PIK3C2A	5286
ENSG00000011422	1613.69	-0.0429888	0.103251	0.600927	0.806755	PLAUR	5329
ENSG00000011426	2799.97	0.0746628	0.136603	0.394257	0.657812	ANLN	54443
ENSG00000011451	485.413	0.0325857	0.0872359	0.662308	0.842712	WIZ	58525
ENSG00000011454	936.63	-0.0942732	0.0839594	0.194777	0.456081	RABGAP1	23637
ENSG00000011465	0	0	0.335239	NA	NA	DCN	1634
ENSG00000011478	2.79874	0.0199392	0.218476	0.693697	0.858472	QPCTL	54814
ENSG00000011485	152.71	0.15485	0.151739	0.089018	0.292237	PPP5C	5536
ENSG00000011523	181.105	0.160837	0.106927	0.0558601	0.223832	CEP68	23177
ENSG00000011566	153.153	-0.032591	0.127552	0.708396	0.86725	MAP4K3	8491
ENSG00000011590	0	0	0.335239	NA	NA	ZBTB32	27033
ENSG00000011600	0	0	0.335239	NA	NA	TYROBP	7305
ENSG00000011638	92.4623	-0.0649657	0.13412	0.457966	0.707205	TMEM159	57146
ENSG00000011677	0	0	0.335239	NA	NA	GABRA3	2556
ENSG00000012048	883.859	0.272975	0.0753849	4.60458e-05	0.00154707	BRCA1	672
ENSG00000012061	224.429	0.0738243	0.113042	0.387519	0.652685	ERCC1	2067
ENSG00000012124	1.65797	0.132523	0.404958	0.0581372	0.229062	CD22	933
ENSG00000012171	7.57087	-0.0837144	0.198783	0.243263	0.515129	SEMA3B	7869
ENSG00000012174	232.318	0.0789034	0.089772	0.299292	0.573553	MBTPS2	51360
ENSG00000012211	17.4345	-0.0409196	0.153903	0.618562	0.816218	PRICKLE3	4007
ENSG00000012223	0.286583	-0.0109106	0.286737	0.74189	NA	LTF	4057
ENSG00000012232	291.17	-0.0846448	0.102068	0.300992	0.575379	EXTL3	2137
ENSG00000012504	0.351417	-0.0291759	0.302913	0.410499	NA	NR1H4	9971
ENSG00000012660	1326.96	0.028175	0.0834519	0.697226	0.860428	ELOVL5	60481
ENSG00000012779	0	0	0.335239	NA	NA	ALOX5	240
ENSG00000012817	67.4783	-0.0342005	0.128417	0.694788	0.859111	KDM5D	8284
ENSG00000012822	26.9358	-0.107092	0.160858	0.211017	0.476219	CALCOCO1	57658
ENSG00000012963	270.473	0.00579273	0.0999732	0.942882	0.977941	UBR7	55148
ENSG00000012983	296.175	-0.161713	0.131006	0.0735069	0.259937	MAP4K5	11183
ENSG00000013016	4.16242	-0.0930922	0.239697	0.168175	0.420141	EHD3	30845
ENSG00000013275	1211.19	-0.0802646	0.0707978	0.210174	0.475512	PSMC4	5704
ENSG00000013288	512.775	-0.197937	0.124447	0.0278667	0.145707	MAN2B2	23324
ENSG00000013293	0.683556	0.0181452	0.291509	0.591828	NA	SLC7A14	57709
ENSG00000013297	0.824016	-0.166816	0.488216	0.0331656	NA	CLDN11	5010
ENSG00000013306	813.453	0.00459177	0.0867287	0.950739	0.981493	SLC25A39	51629
ENSG00000013364	847.537	-0.180122	0.104753	0.0307127	0.155386	MVP	9961
ENSG00000013374	1718.39	-0.0177061	0.102823	0.829019	0.926825	NUB1	51667
ENSG00000013375	714.134	-0.0732091	0.102625	0.372099	0.640379	PGM3	5238
ENSG00000013392	33.2337	-0.0987851	0.137497	0.264032	0.537577	RWDD2A	112611
ENSG00000013441	232.275	0.0375891	0.132526	0.666029	0.845252	CLK1	1195
ENSG00000013503	121.234	0.0598101	0.12289	0.492445	0.73255	POLR3B	55703
ENSG00000013523	23.9373	0.0428691	0.152698	0.604398	0.809369	ANGEL1	23357
ENSG00000013561	608.845	0.0455014	0.106281	0.584802	0.797393	RNF14	9604
ENSG00000013563	290.883	-0.062536	0.10428	0.449105	0.699594	DNASE1L1	1774
ENSG00000013573	141.528	0.0328402	0.113499	0.700298	0.862689	DDX11	1663
ENSG00000013583	268.94	0.00972033	0.0819427	0.891865	0.955859	HEBP1	50865
ENSG00000013588	406.069	-0.414348	0.133553	1.73842e-05	0.000722893	GPRC5A	9052
ENSG00000013619	66.3758	0.202895	0.198467	0.033135	0.163347	MAMLD1	10046
ENSG00000013725	0.122514	-0.00802071	0.299308	0.780918	NA	CD6	923
ENSG00000013810	2336.38	0.17552	0.0764541	0.00971482	0.0734087	TACC3	10460
ENSG00000014123	364.126	0.082652	0.0915374	0.282818	0.558138	UFL1	23376
ENSG00000014138	233.87	0.0981068	0.0908086	0.200182	0.462378	POLA2	23649
ENSG00000014164	56.8005	0.171122	0.135081	0.0606349	0.234459	ZC3H3	23144
ENSG00000014216	487.058	-0.153576	0.124418	0.0846132	0.282737	CAPN1	823
ENSG00000014257	0	0	0.335239	NA	NA	ACP3	55
ENSG00000014641	1267.93	0.0186376	0.0927206	0.810017	0.91655	MDH1	4190
ENSG00000014824	672.292	0.0579959	0.0789812	0.404893	0.667049	SLC30A9	10463
ENSG00000014914	109.675	-0.127546	0.113362	0.13807	0.377607	MTMR11	10903
ENSG00000014919	308.922	0.0196124	0.0898769	0.79651	0.910654	COX15	1355
ENSG00000015133	131.985	-0.0311796	0.109615	0.711445	0.868989	CCDC88C	440193
ENSG00000015153	355.151	-0.0395512	0.0742287	0.55189	0.774218	YAF2	10138
ENSG00000015171	1498.92	0.151325	0.0595886	0.00639233	0.0556837	ZMYND11	10771
ENSG00000015285	4.05277	-0.101071	0.264533	0.134863	0.37263	WAS	7454
ENSG00000015413	0.402159	-0.0350091	0.308721	0.343035	NA	DPEP1	1800
ENSG00000015475	1075.31	-0.305015	0.108851	0.000365398	0.00750459	BID	637
ENSG00000015520	0.188513	-0.00414569	0.297831	0.885319	NA	NPC1L1	29881
ENSG00000015532	169.06	-0.0677482	0.0861668	0.35997	0.628385	XYLT2	64132
ENSG00000015568	0	0	0.335239	NA	NA	RGPD5	84220
ENSG00000015592	0.0568409	0.00258735	0.297501	0.928223	NA	STMN4	81551
ENSG00000015676	664.357	-0.0475725	0.0795662	0.496806	0.73565	NUDCD3	23386
ENSG00000016082	0	0	0.335239	NA	NA	ISL1	3670
ENSG00000016391	0.0626752	0.00258735	0.297501	0.928223	NA	CHDH	55349
ENSG00000016402	0.0626752	0.00258735	0.297501	0.928223	NA	IL20RA	53832
ENSG00000016490	0	0	0.335239	NA	NA	CLCA1	1179
ENSG00000016602	0	0	0.335239	NA	NA	CLCA4	22802
ENSG00000016864	254.542	-0.014478	0.0953993	0.854273	0.938163	GLT8D1	55830
ENSG00000017260	512.755	-0.10071	0.0706017	0.114983	0.341368	ATP2C1	27032
ENSG00000017427	0	0	0.335239	NA	NA	IGF1	3479
ENSG00000017483	1.752	-0.0306374	0.218407	0.562546	0.7816	SLC38A5	92745
ENSG00000017797	1643.36	0.223797	0.0918082	0.00374583	0.0387615	RALBP1	10928
ENSG00000018189	375.188	0.0972254	0.102856	0.236874	0.506499	RUFY3	22902
ENSG00000018236	0	0	0.335239	NA	NA	CNTN1	1272
ENSG00000018280	1.76034	-0.00944296	0.207189	0.858089	0.939866	SLC11A1	6556
ENSG00000018408	2460.34	0.126069	0.0978159	0.115575	0.342229	WWTR1	25937
ENSG00000018510	691.679	0.179066	0.109762	0.0358046	0.171347	AGPS	8540
ENSG00000018607	0	0	0.335239	NA	NA	ZNF806	646915
ENSG00000018610	133.536	0.00949276	0.0975552	0.905323	0.962473	CXorf56	63932
ENSG00000018625	0.242967	0.0143042	0.301987	0.62943	NA	ATP1A2	477
ENSG00000018699	227.839	0.178299	0.110368	0.0370741	0.174523	TTC27	55622
ENSG00000018869	27.2226	0.0902682	0.153692	0.291888	0.567231	ZNF582	147948
ENSG00000019102	0	0	0.335239	NA	NA	VSIG2	23584
ENSG00000019144	560.051	0.0504905	0.107575	0.546457	0.769885	PHLDB1	23187
ENSG00000019169	0.361623	0.0196505	0.308416	0.508165	NA	MARCO	8685
ENSG00000019186	0	0	0.335239	NA	NA	CYP24A1	1591
ENSG00000019485	32.2469	-0.0548284	0.144057	0.523008	0.753554	PRDM11	56981
ENSG00000019505	126.389	0.121172	0.175118	0.151816	0.397168	SYT13	57586
ENSG00000019549	52.3437	0.073455	0.215063	0.262045	0.536147	SNAI2	6591
ENSG00000019582	29.5465	-0.763578	0.533069	0.000445843	0.00866789	CD74	972
ENSG00000019991	0	0	0.335239	NA	NA	HGF	3082
ENSG00000019995	407.622	0.0365744	0.0898916	0.630647	0.823557	ZRANB1	54764
ENSG00000020129	528.419	-0.235106	0.159438	0.0155521	0.100544	NCDN	23154
ENSG00000020181	0.545965	0.0894528	0.379001	0.097032	NA	ADGRA2	25960
ENSG00000020256	149.631	-0.0720239	0.0913414	0.348636	0.61968	ZFP64	55734
ENSG00000020426	216.536	0.000568344	0.122386	0.994771	0.99817	MNAT1	4331
ENSG00000020577	186.065	-0.136181	0.105846	0.103108	0.319058	SAMD4A	23034
ENSG00000020633	0.257435	-0.00032009	0.294687	0.991359	NA	RUNX3	864
ENSG00000020922	678.795	0.152403	0.0994595	0.0597259	0.232434	MRE11	4361
ENSG00000021300	6.19179	0.0202518	0.210355	0.702968	0.864151	PLEKHB1	58473
ENSG00000021355	669.305	0.27866	0.0977111	0.000519626	0.00973703	SERPINB1	1992
ENSG00000021461	0.0568409	0.00258735	0.297501	0.928223	NA	CYP3A43	64816
ENSG00000021488	0.579158	-0.00304961	0.275888	0.930393	NA	SLC7A9	11136
ENSG00000021574	172.583	-0.0404131	0.098282	0.614123	0.813658	SPAST	6683
ENSG00000021645	166.658	-0.477612	0.310283	0.000756286	0.0128008	NRXN3	9369
ENSG00000021762	262.357	0.0200792	0.0999756	0.80388	0.91375	OSBPL5	114879
ENSG00000021776	437.901	0.142908	0.0773968	0.0370623	0.174523	AQR	9716
ENSG00000021826	77.1173	0.0429377	0.133115	0.622178	0.818534	CPS1	1373
ENSG00000021852	0	0	0.335239	NA	NA	C8B	732
ENSG00000022267	48.3692	-0.178157	0.159784	0.054947	0.221184	FHL1	2273
ENSG00000022277	1560.95	-0.107625	0.0819107	0.132025	0.368096	RTF2	51507
ENSG00000022355	0.480198	0.0113924	0.257021	0.776931	NA	GABRA1	2554
ENSG00000022556	0.366182	0.0243011	0.30646	0.452545	NA	NLRP2	55655
ENSG00000022567	59.3827	-0.0112869	0.126411	0.896758	0.958024	SLC45A4	57210
ENSG00000022840	852.395	-0.0927282	0.0844138	0.203877	0.467309	RNF10	9921
ENSG00000022976	164.445	0.0586453	0.0855204	0.425777	0.681516	ZNF839	55778
ENSG00000023041	444.036	0.0915064	0.0863422	0.216923	0.483358	ZDHHC6	64429
ENSG00000023171	0.0629086	0.00258735	0.297501	0.928223	NA	GRAMD1B	57476
ENSG00000023191	1366.94	-0.0760495	0.083063	0.29202	0.5673	RNH1	6050
ENSG00000023228	986.601	0.149877	0.0855462	0.0418333	0.188691	NDUFS1	4719
ENSG00000023287	2266.36	0.069323	0.101541	0.395458	0.658805	RB1CC1	9821
ENSG00000023318	698.733	0.0527259	0.0804233	0.454849	0.70447	ERP44	23071
ENSG00000023330	294.178	0.132958	0.0895983	0.0800233	0.273782	ALAS1	211
ENSG00000023445	2450.05	0.091151	0.10352	0.268837	0.542048	BIRC3	330
ENSG00000023516	353.279	0.111058	0.113686	0.196201	0.457735	AKAP11	11215
ENSG00000023572	413.058	-0.0471113	0.0784203	0.496448	0.7355	GLRX2	51022
ENSG00000023608	105.718	-0.1716	0.138435	0.0609916	0.235015	SNAPC1	6617
ENSG00000023697	187.013	0.0880042	0.140133	0.316309	0.589763	DERA	51071
ENSG00000023734	1048.84	0.267093	0.0620405	3.09871e-06	0.000187215	STRAP	11171
ENSG00000023839	4.91459	0.193909	0.309357	0.0347311	0.168685	ABCC2	1244
ENSG00000023892	0.0776333	-0.00462815	0.297964	0.872119	NA	DEF6	50619
ENSG00000023902	416.927	0.0312972	0.145036	0.712244	0.869374	PLEKHO1	51177
ENSG00000023909	927.484	0.102414	0.0935945	0.189347	0.449277	GCLM	2730
ENSG00000024048	227.491	-0.112302	0.0859998	0.128659	0.362868	UBR2	23304
ENSG00000024422	334.082	-0.0406222	0.145273	0.63291	0.824945	EHD2	30846
ENSG00000024526	765.355	0.215879	0.110349	0.0118741	0.083803	DEPDC1	55635
ENSG00000024862	164.676	-0.00827493	0.103368	0.919801	0.968087	CCDC28A	25901
ENSG00000025039	13.7207	3.46165	0.673002	2.81306e-09	4.76493e-07	RRAGD	58528
ENSG00000025156	261.122	-0.115282	0.111448	0.176639	0.432309	HSF2	3298
ENSG00000025293	1105.47	-0.0805584	0.0615143	0.158202	0.407076	PHF20	51230
ENSG00000025423	4.25117	-0.0918106	0.231759	0.177834	0.433276	HSD17B6	8630
ENSG00000025434	21.5598	0.0824138	0.161857	0.318737	0.592413	NR1H3	10062
ENSG00000025708	203.925	-0.534107	0.25438	0.00011327	0.00311657	TYMP	1890
ENSG00000025770	305.138	0.0271772	0.135174	0.753993	0.891212	NCAPH2	29781
ENSG00000025772	1134.85	0.145391	0.0863638	0.0498235	0.209249	TOMM34	10953
ENSG00000025796	1324.38	-0.0107435	0.0914526	0.888864	0.953999	SEC63	11231
ENSG00000025800	1879.28	-0.0529123	0.100156	0.513467	0.747482	KPNA6	23633
ENSG00000026025	30744.4	0.107126	0.110653	0.207606	0.472814	VIM	7431
ENSG00000026103	181.023	0.0421519	0.117274	0.62466	0.820239	FAS	355
ENSG00000026297	5439.05	-0.145665	0.130262	0.104672	0.321855	RNASET2	8635
ENSG00000026508	3092.39	0.0923148	0.0669035	0.131448	0.367123	CD44	960
ENSG00000026559	0.0723247	0.00258735	0.297501	0.928223	NA	KCNG1	3755
ENSG00000026652	295.641	-0.0734078	0.116701	0.394908	0.658326	AGPAT4	56895
ENSG00000026751	13.2404	3.43361	0.608341	1.8473e-10	3.95059e-08	SLAMF7	57823
ENSG00000026950	141.015	-0.43487	0.161818	4.75188e-05	0.00159259	BTN3A1	11119
ENSG00000027001	85.5478	0.0675676	0.125381	0.439856	0.692796	MIPEP	4285
ENSG00000027075	2.08344	0.0357952	0.231502	0.48466	0.726828	PRKCH	5583
ENSG00000027644	0	0	0.335239	NA	NA	INSRR	3645
ENSG00000027697	61.1203	0.128052	0.16569	0.141719	0.383256	IFNGR1	3459
ENSG00000027847	428.161	-0.271449	0.096829	0.000675064	0.0117508	B4GALT7	11285
ENSG00000027869	0	0	0.335239	NA	NA	SH2D2A	9047
ENSG00000028116	442.932	0.0915781	0.11258	0.28383	0.559232	VRK2	7444
ENSG00000028137	0	0	0.335239	NA	NA	TNFRSF1B	7133
ENSG00000028203	570.721	-0.109262	0.0902281	0.152041	0.397448	VEZT	55591
ENSG00000028277	12.2182	-0.0308033	0.160507	0.695443	0.85931	POU2F2	5452
ENSG00000028310	1452.86	-0.0037205	0.100064	0.963313	0.986825	BRD9	65980
ENSG00000028528	461.948	-0.071026	0.108082	0.397636	0.660504	SNX1	6642
ENSG00000028839	137.78	0.0501209	0.122796	0.564618	0.783026	TBPL1	9519
ENSG00000029153	284.113	0.0976666	0.127501	0.268227	0.541802	ARNTL2	56938
ENSG00000029363	1370.21	0.0983634	0.101851	0.229146	0.497708	BCLAF1	9774
ENSG00000029364	258.865	0.0128114	0.109624	0.879147	0.949317	SLC39A9	55334
ENSG00000029534	6.32953	0.827994	0.774702	0.0009836	0.015338	ANK1	286
ENSG00000029559	0	0	0.335239	NA	NA	IBSP	3381
ENSG00000029639	276.278	-0.0311341	0.113787	0.715366	0.870652	TFB1M	51106
ENSG00000029725	782.858	0.139425	0.0942241	0.0753389	0.263305	RABEP1	9135
ENSG00000029993	815.492	0.258382	0.0775291	0.000160933	0.00413788	HMGB3	3149
ENSG00000030066	180.533	0.104669	0.102982	0.203316	0.466546	NUP160	23279
ENSG00000030110	72.4202	0.0349991	0.146514	0.678828	0.85141	BAK1	578
ENSG00000030304	0	0	0.335239	NA	NA	MUSK	4593
ENSG00000030419	26.6644	-0.10088	0.173915	0.216597	0.483341	IKZF2	22807
ENSG00000030582	1220.13	-0.328425	0.155415	0.00117088	0.0171657	GRN	2896
ENSG00000031003	263.621	0.0458259	0.137058	0.597581	0.804955	FAM13B	51306
ENSG00000031081	274.339	0.141852	0.163239	0.111221	0.333812	ARHGAP31	57514
ENSG00000031691	228.466	0.0151159	0.127147	0.862089	0.941646	CENPQ	55166
ENSG00000031698	1369.86	-0.209771	0.108587	0.0136811	0.0917501	SARS1	6301
ENSG00000031823	474.026	-0.0755354	0.110696	0.373054	0.641419	RANBP3	8498
ENSG00000032219	471.411	-0.125127	0.0914689	0.103961	0.320812	ARID4A	5926
ENSG00000032389	250.434	0.124792	0.118837	0.153226	0.39892	EIPR1	7260
ENSG00000032444	124.887	-0.177028	0.167386	0.0558709	0.223832	PNPLA6	10908
ENSG00000032742	184.272	0.182573	0.127388	0.0432367	0.192317	IFT88	8100
ENSG00000033011	244.347	-0.155861	0.105685	0.0622753	0.237276	ALG1	56052
ENSG00000033030	302.039	0.0807189	0.103593	0.32742	0.600043	ZCCHC8	55596
ENSG00000033050	916.773	0.0924567	0.0876181	0.216658	0.483341	ABCF2	10061
ENSG00000033100	918.173	-0.310599	0.0865746	2.71296e-05	0.00103253	CHPF2	54480
ENSG00000033122	0	0	0.335239	NA	NA	LRRC7	57554
ENSG00000033170	173.089	0.056181	0.138714	0.517724	0.749783	FUT8	2530
ENSG00000033178	1515.5	0.141545	0.108575	0.0942502	0.303135	UBA6	55236
ENSG00000033327	58.811	0.254345	0.141006	0.00758004	0.0623479	GAB2	9846
ENSG00000033627	294.602	-0.379304	0.122025	3.34966e-05	0.00120992	ATP6V0A1	535
ENSG00000033800	240.162	0.235469	0.111632	0.0064477	0.0558506	PIAS1	8554
ENSG00000033867	1669.55	-0.20714	0.0920515	0.00739431	0.0612691	SLC4A7	9497
ENSG00000034053	0.187087	-0.0114522	0.301385	0.692638	NA	APBA2	321
ENSG00000034152	522.767	-0.0685684	0.12011	0.429877	0.684141	MAP2K3	5606
ENSG00000034239	0	0	0.335239	NA	NA	EFCAB1	79645
ENSG00000034510	23443.1	-0.0144232	0.092903	0.852581	0.937547	TMSB10	9168
ENSG00000034533	49.9872	0.0477679	0.121958	0.582537	0.796037	ASTE1	28990
ENSG00000034677	464.509	-0.0212355	0.108543	0.800301	0.912684	RNF19A	25897
ENSG00000034693	76.7581	0.183024	0.120016	0.0388403	0.179334	PEX3	8504
ENSG00000034713	1247.68	0.0110519	0.11932	0.898172	0.958842	GABARAPL2	11345
ENSG00000034971	0	0	0.335239	NA	NA	MYOC	4653
ENSG00000035115	100.206	0.0297648	0.133939	0.731904	0.880336	SH3YL1	26751
ENSG00000035141	680.434	0.421351	0.0918521	3.70348e-08	4.49522e-06	FAM136A	84908
ENSG00000035403	1845.1	0.192996	0.103842	0.0201151	0.119672	VCL	7414
ENSG00000035499	114.928	0.146854	0.134451	0.103661	0.320107	DEPDC1B	55789
ENSG00000035664	12.2158	0.0748209	0.177507	0.326135	0.599294	DAPK2	23604
ENSG00000035681	332.777	0.201117	0.150431	0.0326867	0.16167	NSMAF	8439
ENSG00000035687	526.361	0.113028	0.100952	0.165336	0.41648	ADSS2	159
ENSG00000035720	0.0762762	-0.00462815	0.297964	0.872119	NA	STAP1	26228
ENSG00000035862	1258.39	-0.111411	0.115944	0.19785	0.459593	TIMP2	7077
ENSG00000035928	2794.91	0.0152851	0.0772699	0.8235	0.923824	RFC1	5981
ENSG00000036054	298.383	-0.0385215	0.117548	0.654897	0.838324	TBC1D23	55773
ENSG00000036257	638.67	0.193213	0.0990729	0.0169052	0.106233	CUL3	8452
ENSG00000036448	16.9238	-0.116943	0.183163	0.15529	0.402275	MYOM2	9172
ENSG00000036473	0	0	0.335239	NA	NA	OTC	5009
ENSG00000036530	26.2892	0.0860109	0.157133	0.308196	0.582191	CYP46A1	10858
ENSG00000036549	520.774	-0.0300025	0.100992	0.712045	0.869374	ZZZ3	26009
ENSG00000036565	0	0	0.335239	NA	NA	SLC18A1	6570
ENSG00000036672	3.31519	-0.0929361	0.241765	0.167113	0.418342	USP2	9099
ENSG00000036828	0.0693888	-0.00462815	0.297964	0.872119	NA	CASR	846
ENSG00000037042	108.282	-0.0553507	0.11289	0.516279	0.749426	TUBG2	27175
ENSG00000037241	414.325	0.235949	0.112319	0.00650253	0.0560744	RPL26L1	51121
ENSG00000037280	0.147206	-0.000777305	0.297309	0.9784	NA	FLT4	2324
ENSG00000037474	1416.16	0.164447	0.0865447	0.0267314	0.141848	NSUN2	54888
ENSG00000037637	129.435	-0.0902271	0.119021	0.299313	0.573553	FBXO42	54455
ENSG00000037749	41.6714	0.0303462	0.146071	0.719597	0.872963	MFAP3	4238
ENSG00000037757	128.169	0.143594	0.141943	0.112369	0.335835	MRI1	84245
ENSG00000037897	360.153	-0.11029	0.0831356	0.126663	0.360027	METTL1	4234
ENSG00000037965	77.0948	0.103225	0.127851	0.242775	0.51467	HOXC8	3224
ENSG00000038002	106.664	0.0844614	0.119577	0.331421	0.603654	AGA	175
ENSG00000038210	143.969	0.0127852	0.116304	0.881627	0.950253	PI4K2B	55300
ENSG00000038219	2227.7	-0.0302354	0.0902324	0.691703	0.857501	BOD1L1	259282
ENSG00000038274	303.213	0.110837	0.130856	0.211922	0.477542	MAT2B	27430
ENSG00000038295	13.2311	-0.0467038	0.203387	0.445014	0.695945	TLL1	7092
ENSG00000038358	4.71348	0.0330913	0.199618	0.576899	0.792406	EDC4	23644
ENSG00000038382	1564.45	0.088659	0.127496	0.313793	0.587185	TRIO	7204
ENSG00000038427	2371.86	-0.066014	0.165659	0.406023	0.667685	VCAN	1462
ENSG00000038532	109.363	-0.0725087	0.105462	0.382821	0.64959	CLEC16A	23274
ENSG00000038945	78.6496	-0.0892045	0.117801	0.303414	0.577304	MSR1	4481
ENSG00000039068	1.23924	-0.00302025	0.219922	0.950186	NA	CDH1	999
ENSG00000039123	830.958	0.0578217	0.111317	0.495696	0.734973	MTREX	23517
ENSG00000039139	82.1917	-0.103109	0.135945	0.244807	0.517134	DNAH5	1767
ENSG00000039319	213.47	0.14448	0.110321	0.0899728	0.294224	ZFYVE16	9765
ENSG00000039523	1725.07	0.0989447	0.108011	0.239389	0.509846	RIPOR1	79567
ENSG00000039537	0.228136	0.0177723	0.296243	0.584249	NA	C6	729
ENSG00000039560	5220.16	-0.0909135	0.089045	0.22932	0.497891	RAI14	26064
ENSG00000039600	0.379417	0.0131955	0.275049	0.717754	NA	SOX30	11063
ENSG00000039650	223.821	-0.086852	0.112194	0.308601	0.582256	PNKP	11284
ENSG00000039987	0	0	0.335239	NA	NA	BEST2	54831
ENSG00000040199	137.916	0.0618641	0.127439	0.479604	0.7227	PHLPP2	23035
ENSG00000040275	2822.52	0.122628	0.176758	0.146584	0.389763	SPDL1	54908
ENSG00000040341	1490.32	-0.0853746	0.12662	0.331321	0.603554	STAU2	27067
ENSG00000040487	124.445	-0.244616	0.140683	0.00990608	0.0743499	SLC66A1	54896
ENSG00000040531	68.2845	-0.252568	0.176032	0.01166	0.0825694	CTNS	1497
ENSG00000040608	72.5035	-0.159348	0.176672	0.0763729	0.265473	RTN4R	65078
ENSG00000040633	341.363	0.0423679	0.105245	0.609351	0.811355	PHF23	79142
ENSG00000040731	0	0	0.335239	NA	NA	CDH10	1008
ENSG00000040933	151.408	0.167377	0.106959	0.0467464	0.201734	INPP4A	3631
ENSG00000041353	82.5668	0.159802	0.13615	0.0787064	0.270859	RAB27B	5874
ENSG00000041357	3309.36	0.106822	0.0865087	0.149998	0.394787	PSMA4	5685
ENSG00000041515	0.335218	0.0209338	0.283282	0.568347	NA	MYO16	23026
ENSG00000041802	1036.79	0.0135046	0.0821586	0.850468	0.936523	LSG1	55341
ENSG00000041880	148.528	-0.436535	0.142155	1.31801e-05	0.000569151	PARP3	10039
ENSG00000041982	9.04573	-0.0843148	0.236276	0.19674	0.458277	TNC	3371
ENSG00000041988	181.991	-0.0495834	0.107378	0.55337	0.775489	THAP3	90326
ENSG00000042062	0.0626752	0.00258735	0.297501	0.928223	NA	RIPOR3	140876
ENSG00000042088	120.843	0.215506	0.100635	0.00832732	0.0663477	TDP1	55775
ENSG00000042286	324.151	-0.0683151	0.10306	0.405797	0.66752	AIFM2	84883
ENSG00000042304	0	0	0.335239	NA	NA	C2orf83	56918
ENSG00000042317	29.0121	-0.0790855	0.145116	0.36176	0.63026	SPATA7	55812
ENSG00000042429	145.291	0.0850193	0.101986	0.29867	0.573359	MED17	9440
ENSG00000042445	646.934	-0.197178	0.126286	0.0292197	0.150201	RETSAT	54884
ENSG00000042493	3244.65	-0.125846	0.138128	0.159981	0.409176	CAPG	822
ENSG00000042753	1329.8	0.00355831	0.125585	0.967353	0.987704	AP2S1	1175
ENSG00000042781	0.126917	-0.000777305	0.297309	0.9784	NA	USH2A	7399
ENSG00000042813	0	0	0.335239	NA	NA	ZPBP	11055
ENSG00000042832	0.358205	0.0117378	0.27566	0.74485	NA	TG	7038
ENSG00000042980	0.264345	-0.0105044	0.2881	0.747855	NA	ADAM28	10863
ENSG00000043039	0.717979	0.0167652	0.263747	0.673486	NA	BARX2	8538
ENSG00000043093	216.662	0.118076	0.125299	0.181751	0.438606	DCUN1D1	54165
ENSG00000043143	380.135	0.111089	0.111301	0.192488	0.453491	JADE2	23338
ENSG00000043355	254.917	-0.0171907	0.0726206	0.792583	0.908852	ZIC2	7546
ENSG00000043462	0.0550401	0.00258735	0.297501	0.928223	NA	LCP2	3937
ENSG00000043514	198.442	0.115065	0.12603	0.193299	0.454322	TRIT1	54802
ENSG00000043591	0	0	0.335239	NA	NA	ADRB1	153
ENSG00000044012	0	0	0.335239	NA	NA	GUCA2B	2981
ENSG00000044090	60.6679	-0.110473	0.123607	0.209464	0.474707	CUL7	9820
ENSG00000044115	2860.7	-0.0146377	0.0920569	0.849599	0.936195	CTNNA1	1495
ENSG00000044446	293.389	0.0456319	0.115826	0.595235	0.803953	PHKA2	5256
ENSG00000044459	683.465	0.0325125	0.0977979	0.684191	0.854002	CNTLN	54875
ENSG00000044524	0	0	0.335239	NA	NA	EPHA3	2042
ENSG00000044574	4416.45	-0.0440375	0.0941131	0.573468	0.790303	HSPA5	3309
ENSG00000046604	680.981	0.100385	0.10372	0.223963	0.491631	DSG2	1829
ENSG00000046647	54.4874	-0.13773	0.12662	0.122007	0.353122	GEMIN8	54960
ENSG00000046651	526.29	-0.121026	0.11672	0.163361	0.414181	OFD1	8481
ENSG00000046653	0	0	0.335239	NA	NA	GPM6B	2824
ENSG00000046774	0	0	0.335239	NA	NA	MAGEC2	51438
ENSG00000046889	374.606	-0.804079	0.371155	5.21566e-05	0.00172232	PREX2	80243
ENSG00000047056	42.5291	0.169788	0.146794	0.0650727	0.24188	WDR37	22884
ENSG00000047188	307.794	0.120521	0.117118	0.165561	0.41648	YTHDC2	64848
ENSG00000047230	123.104	0.0674657	0.0962926	0.394833	0.658283	CTPS2	56474
ENSG00000047249	613.114	0.0463517	0.0948705	0.55535	0.777294	ATP6V1H	51606
ENSG00000047315	1186.99	0.120846	0.113113	0.159309	0.408677	POLR2B	5431
ENSG00000047346	56.5664	-0.278803	0.165034	0.005623	0.0509817	FAM214A	56204
ENSG00000047365	14.2369	0.0473743	0.163082	0.546867	0.770144	ARAP2	116984
ENSG00000047410	4799.46	-0.0187981	0.10716	0.821906	0.923129	TPR	7175
ENSG00000047457	250.724	0.0354998	0.191034	0.574786	0.790704	CP	1356
ENSG00000047578	73.1841	0.0094007	0.130095	0.913924	0.965821	KIAA0556	23247
ENSG00000047579	433.36	-0.00646561	0.0928011	0.933567	0.9732	DTNBP1	84062
ENSG00000047597	0.329525	-0.020757	0.283851	0.569679	NA	XK	7504
ENSG00000047617	0.263148	-0.0258599	0.292914	0.476256	NA	ANO2	57101
ENSG00000047621	376.257	0.043629	0.132609	0.616753	0.815618	C12orf4	57102
ENSG00000047634	287.049	0.177399	0.139905	0.0537911	0.218448	SCML1	6322
ENSG00000047644	597.51	0.0196146	0.0852581	0.789526	0.907734	WWC3	55841
ENSG00000047648	11.7877	-0.0228735	0.201549	0.686409	0.855178	ARHGAP6	395
ENSG00000047662	0.272024	-0.0211031	0.296628	0.529758	NA	FAM184B	27146
ENSG00000047849	3342.75	-0.117592	0.0866264	0.113374	0.337791	MAP4	4134
ENSG00000047932	636.076	-0.175233	0.0811584	0.0135138	0.0909446	GOPC	57120
ENSG00000047936	0.135225	-0.00802071	0.299308	0.780918	NA	ROS1	6098
ENSG00000048028	208.659	-0.00674566	0.10119	0.93391	0.97322	USP28	57646
ENSG00000048052	97.1587	-0.308844	0.14382	0.00155922	0.0213707	HDAC9	9734
ENSG00000048140	757.787	-0.0113697	0.109893	0.892754	0.956193	TSPAN17	26262
ENSG00000048162	661.229	0.139264	0.0957327	0.0784926	0.27033	NOP16	51491
ENSG00000048342	66.9458	0.321666	0.174862	0.00217316	0.0270455	CC2D2A	57545
ENSG00000048392	490.282	0.0309067	0.12119	0.721433	0.873774	RRM2B	50484
ENSG00000048405	432.961	0.111157	0.11336	0.19534	0.456657	ZNF800	168850
ENSG00000048462	0	0	0.335239	NA	NA	TNFRSF17	608
ENSG00000048471	52.4547	0.0340793	0.122123	0.694633	0.859074	SNX29	92017
ENSG00000048540	0	0	0.335239	NA	NA	LMO3	55885
ENSG00000048544	1240.34	0.178336	0.0819878	0.0125815	0.0870055	MRPS10	55173
ENSG00000048545	0	0	0.335239	NA	NA	GUCA1A	2978
ENSG00000048649	1837.78	-0.108192	0.0922985	0.162024	0.412032	RSF1	51773
ENSG00000048707	213.157	-0.0249599	0.105738	0.763761	0.895262	VPS13D	55187
ENSG00000048740	0	0	0.335239	NA	NA	CELF2	10659
ENSG00000048828	5101.36	0.293779	0.0769243	1.54289e-05	0.000647581	FAM120A	23196
ENSG00000048991	909.873	0.0486231	0.0847048	0.506289	0.74233	R3HDM1	23518
ENSG00000049089	1.11025	-0.0494787	0.280401	0.300913	NA	COL9A2	1298
ENSG00000049130	101.761	0.25132	0.17745	0.0120956	0.0845687	KITLG	4254
ENSG00000049167	35.8659	0.287187	0.197433	0.00643034	0.0557862	ERCC8	1161
ENSG00000049192	15.3789	0.0320798	0.162178	0.680537	0.852364	ADAMTS6	11174
ENSG00000049239	136.141	-0.133221	0.110841	0.118273	0.346639	H6PD	9563
ENSG00000049245	1112.96	-0.196685	0.0696336	0.00182199	0.0240192	VAMP3	9341
ENSG00000049246	150.659	-0.106714	0.128259	0.227846	0.496405	PER3	8863
ENSG00000049247	0.122514	-0.00802071	0.299308	0.780918	NA	UTS2	10911
ENSG00000049249	36.9121	-0.0370799	0.161229	0.637597	0.827984	TNFRSF9	3604
ENSG00000049283	0.124429	-0.000777305	0.297309	0.9784	NA	EPN3	55040
ENSG00000049323	10.5637	-0.101956	0.20389	0.174776	0.429697	LTBP1	4052
ENSG00000049449	1401.1	-0.0855527	0.109478	0.311279	0.584688	RCN1	5954
ENSG00000049540	0.202738	-0.0143847	0.295272	0.649603	NA	ELN	2006
ENSG00000049541	249.839	0.170378	0.0885168	0.0237737	0.13165	RFC2	5982
ENSG00000049618	592.135	0.0267542	0.0850107	0.71526	0.870652	ARID1B	57492
ENSG00000049656	2533.4	0.0166929	0.102087	0.838112	0.931212	CLPTM1L	81037
ENSG00000049759	936.147	-0.265625	0.116215	0.00265512	0.0307588	NEDD4L	23327
ENSG00000049768	0.474795	-0.00741348	0.263394	0.846354	NA	FOXP3	50943
ENSG00000049769	47.4935	-0.0790934	0.121208	0.364159	0.63242	PPP1R3F	89801
ENSG00000049860	1211.64	-0.094369	0.112627	0.269615	0.542977	HEXB	3074
ENSG00000049883	53.0571	0.0920499	0.148555	0.289163	0.564294	PTCD2	79810
ENSG00000050030	0	0	0.335239	NA	NA	NEXMIF	340533
ENSG00000050130	169.677	0.129007	0.206935	0.11122	0.333812	JKAMP	51528
ENSG00000050165	7.22418	0.0273417	0.179267	0.687524	0.855525	DKK3	27122
ENSG00000050327	170.862	-0.435508	0.150138	2.37608e-05	0.000917277	ARHGEF5	7984
ENSG00000050344	499.233	-0.0471826	0.115064	0.582113	0.795659	NFE2L3	9603
ENSG00000050393	491.299	0.0194168	0.0749783	0.771958	0.899318	MCUR1	63933
ENSG00000050405	1032.68	-0.026379	0.143115	0.757012	0.892242	LIMA1	51474
ENSG00000050426	149.481	0.0783856	0.102819	0.339789	0.611435	LETMD1	25875
ENSG00000050438	25.6388	0.582225	0.340839	0.000290683	0.00637845	SLC4A8	9498
ENSG00000050555	0.143171	-0.000777305	0.297309	0.9784	NA	LAMC3	10319
ENSG00000050628	0.0718765	-0.00462815	0.297964	0.872119	NA	PTGER3	5733
ENSG00000050730	3.2894	0.017586	0.200623	0.754438	0.891212	TNIP3	79931
ENSG00000050748	414.06	0.0829749	0.114466	0.333873	0.605583	MAPK9	5601
ENSG00000050767	0.172989	0.0103512	0.300641	0.720443	NA	COL23A1	91522
ENSG00000050820	919.786	0.0250945	0.0743594	0.706219	0.866014	BCAR1	9564
ENSG00000051009	98.4943	-0.117167	0.103678	0.156085	0.403401	FAM160A2	84067
ENSG00000051108	388.944	-0.117072	0.119468	0.180386	0.437142	HERPUD1	9709
ENSG00000051128	565.585	-0.00975188	0.136159	0.910185	0.964219	HOMER3	9454
ENSG00000051180	466.733	-0.0409766	0.113527	0.631185	0.823787	RAD51	5888
ENSG00000051341	242.249	0.0843324	0.108322	0.316074	0.589489	POLQ	10721
ENSG00000051382	593.158	-0.0245136	0.0946412	0.754742	0.891212	PIK3CB	5291
ENSG00000051523	261.188	0.0383996	0.140026	0.655913	0.838933	CYBA	1535
ENSG00000051596	8.05549	0.0774238	0.174551	0.318924	0.59248	THOC3	84321
ENSG00000051620	886.367	-0.0431429	0.0800891	0.539658	0.764961	HEBP2	23593
ENSG00000051825	384.267	0.165947	0.121208	0.0610835	0.235015	MPHOSPH9	10198
ENSG00000052126	249.613	0.0637533	0.119618	0.462301	0.710336	PLEKHA5	54477
ENSG00000052344	0	0	0.335239	NA	NA	PRSS8	5652
ENSG00000052723	300.318	0.0508844	0.0967316	0.521982	0.752881	SIKE1	80143
ENSG00000052749	390.37	-0.0359618	0.0821989	0.615763	0.814805	RRP12	23223
ENSG00000052795	337.874	-0.00392644	0.088558	0.958438	0.984448	FNIP2	57600
ENSG00000052802	521.333	-0.131498	0.118584	0.132516	0.369034	MSMO1	6307
ENSG00000052841	528.431	-0.033291	0.0734151	0.613557	0.813559	TTC17	55761
ENSG00000052850	0	0	0.335239	NA	NA	ALX4	60529
ENSG00000053108	0	0	0.335239	NA	NA	FSTL4	23105
ENSG00000053254	321.554	-0.755143	0.201315	2.06924e-07	2.03496e-05	FOXN3	1112
ENSG00000053328	0	0	0.335239	NA	NA	METTL24	728464
ENSG00000053371	719.491	-0.169887	0.072817	0.00937385	0.0718237	AKR7A2	8574
ENSG00000053372	1271.86	0.0553237	0.0879377	0.460772	0.709564	MRTO4	51154
ENSG00000053438	0	0	0.335239	NA	NA	NNAT	4826
ENSG00000053501	62.7978	-0.064874	0.126809	0.458581	0.708052	USE1	55850
ENSG00000053524	1.44866	0.0408794	0.248399	0.409984	0.670388	MCF2L2	23101
ENSG00000053702	0	0	0.335239	NA	NA	NRIP2	83714
ENSG00000053747	149.304	0.133652	0.107045	0.111505	0.334239	LAMA3	3909
ENSG00000053770	130.778	0.05577	0.121262	0.520981	0.752125	AP5M1	55745
ENSG00000053900	305.953	0.114183	0.0893981	0.132137	0.368206	ANAPC4	29945
ENSG00000053918	0.0626752	0.00258735	0.297501	0.928223	NA	KCNQ1	3784
ENSG00000054116	1460.24	-0.216343	0.0950117	0.00611117	0.0540616	TRAPPC3	27095
ENSG00000054118	2039.65	-0.00890391	0.0795151	0.89876	0.958882	THRAP3	9967
ENSG00000054148	3157.85	-0.108931	0.0986892	0.175829	0.43103	PHPT1	29085
ENSG00000054179	6.43326	-0.0110392	0.179089	0.868553	0.944701	ENTPD2	954
ENSG00000054219	0	0	0.335239	NA	NA	LY75	4065
ENSG00000054267	1744.65	-0.00283182	0.0907635	0.97048	0.988978	ARID4B	51742
ENSG00000054277	546.164	-0.171778	0.145252	0.0621319	0.237005	OPN3	23596
ENSG00000054282	286.76	-0.125884	0.107255	0.134003	0.371118	SDCCAG8	10806
ENSG00000054356	0	0	0.335239	NA	NA	PTPRN	5798
ENSG00000054392	84.5689	-0.119848	0.132224	0.178821	0.434884	HHAT	55733
ENSG00000054523	608.897	-0.0237969	0.106195	0.774866	0.900368	KIF1B	23095
ENSG00000054598	239.174	0.038279	0.0936196	0.623513	0.81933	FOXC1	2296
ENSG00000054611	369.047	-0.179618	0.135055	0.049689	0.20901	TBC1D22A	25771
ENSG00000054654	448.963	0.183419	0.130442	0.0436618	0.193696	SYNE2	23224
ENSG00000054690	11.2383	0.0368821	0.172339	0.612894	0.81329	PLEKHH1	57475
ENSG00000054793	97.148	-0.259944	0.14986	0.00748018	0.0617528	ATP9A	10079
ENSG00000054796	0	0	0.335239	NA	NA	SPO11	23626
ENSG00000054803	0	0	0.335239	NA	NA	CBLN4	140689
ENSG00000054938	0	0	0.335239	NA	NA	CHRDL2	25884
ENSG00000054965	86.6581	0.0135222	0.134299	0.876057	0.947736	FAM168A	23201
ENSG00000054967	122.085	0.0260299	0.0954108	0.741268	0.885774	RELT	84957
ENSG00000054983	0	0	0.335239	NA	NA	GALC	2581
ENSG00000055044	3355.3	0.196931	0.0971747	0.0137999	0.0922711	NOP58	51602
ENSG00000055070	937.828	-0.11765	0.0856561	0.110466	0.332645	SZRD1	26099
ENSG00000055118	11.1311	-1.493	0.55318	2.13702e-05	0.000836979	KCNH2	3757
ENSG00000055130	1094.65	0.186449	0.0978586	0.0202168	0.119974	CUL1	8454
ENSG00000055147	207.878	0.109032	0.115255	0.206552	0.471561	FAM114A2	10827
ENSG00000055163	353.182	-0.107466	0.159911	0.210706	0.475997	CYFIP2	26999
ENSG00000055208	366.084	0.217953	0.116411	0.0132498	0.0898864	TAB2	23118
ENSG00000055211	377.355	0.118848	0.107499	0.15735	0.405426	GINM1	116254
ENSG00000055332	1808.73	0.145977	0.0962395	0.0660251	0.243981	EIF2AK2	5610
ENSG00000055483	1116.78	-0.0880164	0.0778562	0.201337	0.464011	USP36	57602
ENSG00000055609	752.118	-0.0151579	0.107361	0.856074	0.938645	KMT2C	58508
ENSG00000055732	0.488101	0.00995367	0.280485	0.773327	NA	MCOLN3	55283
ENSG00000055813	1.70297	0.0328275	0.235892	0.507231	0.742898	CCDC85A	114800
ENSG00000055917	617.641	0.179845	0.0829624	0.0125813	0.0870055	PUM2	23369
ENSG00000055950	669.462	0.0305993	0.0862854	0.679544	0.851912	MRPL43	84545
ENSG00000055955	0.216524	-0.0114655	0.301355	0.692433	NA	ITIH4	3700
ENSG00000055957	0	0	0.335239	NA	NA	ITIH1	3697
ENSG00000056050	396.342	0.15156	0.0832756	0.0360013	0.172002	HPF1	54969
ENSG00000056097	1856.29	-0.000804725	0.106319	0.992285	0.996427	ZFR	51663
ENSG00000056277	36.5299	0.11502	0.179741	0.16395	0.41474	ZNF280C	55609
ENSG00000056291	0	0	0.335239	NA	NA	NPFFR2	10886
ENSG00000056487	0.0626752	0.00258735	0.297501	0.928223	NA	PHF21B	112885
ENSG00000056558	210.291	-1.09745	0.215709	4.20551e-09	6.66598e-07	TRAF1	7185
ENSG00000056586	1144.2	-0.0360194	0.0653999	0.549026	0.771757	RC3H2	54542
ENSG00000056736	0	0	0.335239	NA	NA	IL17RB	55540
ENSG00000056972	151.132	0.0393343	0.115764	0.646811	0.83334	TRAF3IP2	10758
ENSG00000056998	0	0	0.335239	NA	NA	GYG2	8908
ENSG00000057019	6830.46	-0.182472	0.10874	0.0317174	0.158564	DCBLD2	131566
ENSG00000057149	0	0	0.335239	NA	NA	SERPINB3	6317
ENSG00000057252	596.267	0.218075	0.0844271	0.00279143	0.0318263	SOAT1	6646
ENSG00000057294	2.47952	0.149695	0.40168	0.0500223	0.209627	PKP2	5318
ENSG00000057468	0.460806	0.0362298	0.298511	0.359184	NA	MSH4	4438
ENSG00000057593	0	0	0.335239	NA	NA	F7	2155
ENSG00000057608	3025.36	-0.0135739	0.088247	0.856707	0.938942	GDI2	2665
ENSG00000057657	5.35228	0.0304252	0.210904	0.579818	0.794472	PRDM1	639
ENSG00000057663	282.059	0.204498	0.13672	0.0273432	0.144017	ATG5	9474
ENSG00000057704	19.7236	-0.0610691	0.190894	0.373922	0.642092	TMCC3	57458
ENSG00000057757	406.177	0.0241878	0.0883609	0.747841	0.888663	PITHD1	57095
ENSG00000057935	141.4	-0.0210587	0.114974	0.805696	0.914666	MTA3	57504
ENSG00000058056	541.098	0.559209	0.0944651	1.85926e-12	6.26246e-10	USP13	8975
ENSG00000058063	208.59	0.200567	0.128545	0.0275427	0.144728	ATP11B	23200
ENSG00000058085	255.41	-0.12157	0.222359	0.116265	0.343216	LAMC2	3918
ENSG00000058091	282.845	0.0672671	0.107016	0.421042	0.677735	CDK14	5218
ENSG00000058262	1087.02	-0.103217	0.116759	0.233402	0.502577	SEC61A1	29927
ENSG00000058272	3058.13	0.0512247	0.094977	0.514848	0.748683	PPP1R12A	4659
ENSG00000058335	1.44547	-0.0355703	0.246062	0.462062	0.710333	RASGRF1	5923
ENSG00000058404	0.761209	-0.0606112	0.313048	0.208033	NA	CAMK2B	816
ENSG00000058453	60.1704	-0.00267331	0.116351	0.975161	0.990414	CROCC	9696
ENSG00000058600	238.501	-0.0128022	0.126414	0.882997	0.950969	POLR3E	55718
ENSG00000058668	1141.01	-0.172175	0.11869	0.0505718	0.210881	ATP2B4	493
ENSG00000058673	434.333	0.0989459	0.0992221	0.220041	0.486806	ZC3H11A	9877
ENSG00000058729	97.6241	0.020882	0.104611	0.800532	0.912829	RIOK2	55781
ENSG00000058799	225.172	-0.199145	0.101943	0.0154405	0.100014	YIPF1	54432
ENSG00000058804	585.628	0.0542726	0.0804091	0.441666	0.694106	NDC1	55706
ENSG00000058866	89.5008	0.34236	0.124149	0.000197489	0.00477697	DGKG	1608
ENSG00000059122	245.279	-0.22209	0.122014	0.0133844	0.0903153	FLYWCH1	84256
ENSG00000059145	307.279	0.0977679	0.117101	0.259079	0.532667	UNKL	64718
ENSG00000059377	189.415	-0.0157979	0.122784	0.855549	0.938445	TBXAS1	6916
ENSG00000059378	223.867	-0.0968009	0.0943178	0.216836	0.483341	PARP12	64761
ENSG00000059573	489.053	0.102434	0.124473	0.244365	0.516445	ALDH18A1	5832
ENSG00000059588	135.382	0.0317135	0.108653	0.705784	0.865952	TARBP1	6894
ENSG00000059691	75.845	-0.116651	0.117513	0.179781	0.436507	GATB	5188
ENSG00000059728	36.3123	-0.0554397	0.146682	0.515408	0.748993	MXD1	4084
ENSG00000059758	126.297	0.0940193	0.10699	0.261443	0.535649	CDK17	5128
ENSG00000059769	593.123	-0.167851	0.0802905	0.0171145	0.10685	DNAJC25	548645
ENSG00000059804	491.161	-0.0706883	0.189801	0.320705	0.594014	SLC2A3	6515
ENSG00000059915	1.04846	-0.0899745	0.394055	0.0867249	NA	PSD	5662
ENSG00000060069	129.856	0.0746273	0.110542	0.378543	0.645873	CTDP1	9150
ENSG00000060138	1895.83	0.0352349	0.0930922	0.650283	0.83579	YBX3	8531
ENSG00000060140	37.1959	0.0933099	0.153934	0.277013	0.552345	STYK1	55359
ENSG00000060237	1753.41	0.143096	0.0912549	0.062629	0.237824	WNK1	65125
ENSG00000060339	3459.56	0.126154	0.080957	0.0749873	0.262625	CCAR1	55749
ENSG00000060491	591.519	-0.0815932	0.106856	0.329139	0.601368	OGFR	11054
ENSG00000060558	2.29518	-0.119603	0.307972	0.0904355	0.295098	GNA15	2769
ENSG00000060566	7.84601	0.103962	0.249768	0.136212	0.374757	CREB3L3	84699
ENSG00000060642	60.6235	-0.156627	0.132867	0.0832735	0.280412	PIGV	55650
ENSG00000060656	13.3385	-0.134236	0.218484	0.0971014	0.308459	PTPRU	10076
ENSG00000060688	120.685	0.112849	0.144061	0.203255	0.466546	SNRNP40	9410
ENSG00000060709	0.166921	0.0103512	0.300641	0.720443	NA	RIMBP2	23504
ENSG00000060718	0.399855	0.000350506	0.270725	0.992254	NA	COL11A1	1301
ENSG00000060749	733.735	0.208296	0.100368	0.0106269	0.0779187	QSER1	79832
ENSG00000060762	42.831	0.0976698	0.147751	0.26346	0.537198	MPC1	51660
ENSG00000060971	370.95	-0.112276	0.105409	0.177446	0.432973	ACAA1	30
ENSG00000060982	926.663	-0.064798	0.0926887	0.403303	0.665161	BCAT1	586
ENSG00000061273	2415.32	-0.0624141	0.142027	0.470737	0.71599	HDAC7	51564
ENSG00000061337	3.13074	-0.106535	0.271827	0.1212	0.351967	LZTS1	11178
ENSG00000061455	0.798478	-0.113589	0.411103	0.0662495	NA	PRDM6	93166
ENSG00000061492	0	0	0.335239	NA	NA	WNT8A	7478
ENSG00000061656	47.2986	-0.0864446	0.168632	0.285955	0.56096	SPAG4	6676
ENSG00000061676	1343.54	0.0943012	0.0956364	0.232719	0.50191	NCKAP1	10787
ENSG00000061794	1252.12	0.123135	0.0764827	0.0699561	0.253025	MRPS35	60488
ENSG00000061918	24.3305	0.018414	0.16186	0.811932	0.917869	GUCY1B1	2983
ENSG00000061936	932.306	0.101663	0.0870535	0.17248	0.425764	SFSWAP	6433
ENSG00000061938	282.634	0.0257257	0.109551	0.760119	0.892821	TNK2	10188
ENSG00000061987	153.05	0.00955523	0.111603	0.91028	0.964219	MON2	23041
ENSG00000062038	2.93234	0.00718441	0.202652	0.894881	0.957339	CDH3	1001
ENSG00000062096	0	0	0.335239	NA	NA	ARSF	416
ENSG00000062194	674.403	0.0587777	0.0675722	0.340958	0.612467	GPBP1	65056
ENSG00000062282	257.519	-0.224873	0.083788	0.00193556	0.0250151	DGAT2	84649
ENSG00000062370	30.3546	-0.0215163	0.137244	0.803293	0.913617	ZNF112	7771
ENSG00000062485	457.816	0.243741	0.0895525	0.00132733	0.018884	CS	1431
ENSG00000062524	0.152552	-0.00802071	0.299308	0.780918	NA	LTK	4058
ENSG00000062582	10.7539	0.162707	0.251768	0.0570246	0.226602	MRPS24	64951
ENSG00000062598	255.912	-0.202407	0.0794393	0.00374335	0.0387615	ELMO2	63916
ENSG00000062650	1173.27	0.0341194	0.0969512	0.668008	0.845979	WAPL	23063
ENSG00000062716	1597.73	0.050569	0.0942342	0.518331	0.750186	VMP1	81671
ENSG00000062725	257.951	0.0110515	0.0987754	0.890597	0.955055	APPBP2	10513
ENSG00000062822	80.2285	0.447635	0.173047	5.45566e-05	0.00178408	POLD1	5424
ENSG00000063015	0.12623	-0.000777305	0.297309	0.9784	NA	SEZ6	124925
ENSG00000063046	295.6	0.152012	0.135732	0.0931741	0.301296	EIF4B	1975
ENSG00000063127	0.276255	-0.0167044	0.302136	0.583034	NA	SLC6A16	28968
ENSG00000063169	36.2715	0.112972	0.172836	0.177422	0.432973	BICRA	29998
ENSG00000063176	104.966	0.0973702	0.109793	0.250142	0.522515	SPHK2	56848
ENSG00000063177	7854.98	0.0723229	0.0672623	0.23948	0.50996	RPL18	6141
ENSG00000063180	23.211	0.00319508	0.161654	0.966973	0.987704	CA11	770
ENSG00000063241	220.624	-0.0223577	0.151783	0.785945	0.905432	ISOC2	79763
ENSG00000063244	998.037	0.0552095	0.131267	0.52775	0.756955	U2AF2	11338
ENSG00000063245	800.692	-0.137747	0.130509	0.124047	0.356273	EPN1	29924
ENSG00000063322	218.052	-0.0242552	0.0777957	0.724706	0.875457	MED29	55588
ENSG00000063515	0	0	0.335239	NA	NA	GSC2	2928
ENSG00000063587	556.298	-0.214465	0.0754616	0.00140594	0.019814	ZNF275	10838
ENSG00000063587	556.298	-0.214465	0.0754616	0.00140594	0.019814	ZNF275	105373378
ENSG00000063601	80.8281	0.134471	0.122294	0.127596	0.361233	MTMR1	8776
ENSG00000063660	949.596	0.133648	0.126361	0.132868	0.369437	GPC1	2817
ENSG00000063761	26.949	-0.0332999	0.143767	0.696047	0.859564	ADCK1	57143
ENSG00000063854	397.589	-0.199744	0.0978745	0.0128911	0.0881184	HAGH	3029
ENSG00000063978	206.738	0.118454	0.108693	0.160763	0.410297	RNF4	6047
ENSG00000064012	478.48	-0.0503597	0.121363	0.562028	0.781464	CASP8	841
ENSG00000064042	11.8889	0.225729	0.250869	0.0226743	0.12852	LIMCH1	22998
ENSG00000064102	486.231	0.229646	0.0916313	0.00289794	0.0325064	INTS13	55726
ENSG00000064115	781.354	-0.0864449	0.127083	0.325611	0.598738	TM7SF3	51768
ENSG00000064195	0.407149	0.0161248	0.276547	0.661596	NA	DLX3	1747
ENSG00000064199	159.574	-0.0275779	0.0955046	0.726631	0.876541	SPA17	53340
ENSG00000064201	0.110421	0.00644887	0.298597	0.822778	NA	TSPAN32	10077
ENSG00000064205	4.83518	-0.0169521	0.199844	0.763978	0.895339	CCN5	8839
ENSG00000064218	0	0	0.335239	NA	NA	DMRT3	58524
ENSG00000064225	22.1015	-0.0617048	0.146995	0.470189	0.715561	ST3GAL6	10402
ENSG00000064270	0.208166	-0.0114522	0.301385	0.692638	NA	ATP2C2	9914
ENSG00000064300	3.54535	-0.0264412	0.201666	0.644121	0.831329	NGFR	4804
ENSG00000064309	34.7197	0.376631	0.244625	0.00175346	0.0233211	CDON	50937
ENSG00000064313	1065.88	-0.0333324	0.06789	0.590671	0.800614	TAF2	6873
ENSG00000064393	2658.19	0.0824924	0.11086	0.331178	0.603457	HIPK2	28996
ENSG00000064419	2164.11	0.0680992	0.0951697	0.38723	0.652684	TNPO3	23534
ENSG00000064490	146.897	-0.0124724	0.115342	0.884247	0.951478	RFXANK	8625
ENSG00000064545	239.014	-0.00492727	0.134501	0.954649	0.982956	TMEM161A	54929
ENSG00000064547	43.2469	-0.162003	0.15053	0.0769362	0.266811	LPAR2	9170
ENSG00000064601	1497.97	-0.254635	0.10198	0.00199708	0.025601	CTSA	5476
ENSG00000064607	884.221	-0.0141391	0.0841643	0.846093	0.934711	SUGP2	10147
ENSG00000064651	554.035	-0.0551384	0.0826993	0.443522	0.695247	SLC12A2	6558
ENSG00000064652	453.448	0.0404451	0.078199	0.558513	0.779771	SNX24	28966
ENSG00000064655	0.133133	-0.00802071	0.299308	0.780918	NA	EYA2	2139
ENSG00000064666	3538.15	-0.110897	0.122332	0.206726	0.471671	CNN2	1265
ENSG00000064687	25.4959	-0.288272	0.25459	0.00867412	0.068303	ABCA7	10347
ENSG00000064692	0.0612569	-0.00462815	0.297964	0.872119	NA	SNCAIP	9627
ENSG00000064703	203.934	0.071391	0.122578	0.413185	0.672486	DDX20	11218
ENSG00000064726	56.4015	-0.000190998	0.145438	0.998193	0.999344	BTBD1	53339
ENSG00000064763	0	0	0.335239	NA	NA	FAR2	55711
ENSG00000064787	4.47086	-0.731592	0.866464	0.00170122	0.022852	BCAS1	8537
ENSG00000064835	0	0	0.335239	NA	NA	POU1F1	5449
ENSG00000064886	0.27	0.0167654	0.302315	0.58127	NA	CHI3L2	1117
ENSG00000064932	524.369	-0.0323208	0.0972631	0.685062	0.854694	SBNO2	22904
ENSG00000064933	283.061	0.125314	0.0960131	0.113859	0.338934	PMS1	5378
ENSG00000064961	636.39	0.0953854	0.0860728	0.197121	0.458928	HMG20B	10362
ENSG00000064989	0.737468	-0.04014	0.278986	0.366536	NA	CALCRL	10203
ENSG00000064995	470.44	0.0980083	0.102765	0.232931	0.502075	TAF11	6882
ENSG00000064999	154.805	-0.00890238	0.0888215	0.906122	0.962693	ANKS1A	23294
ENSG00000065000	3845.15	-0.0548176	0.093519	0.481861	0.724243	AP3D1	8943
ENSG00000065029	65.4141	0.101756	0.139264	0.250123	0.522515	ZNF76	7629
ENSG00000065054	14.6513	0.0459415	0.168045	0.546096	0.769618	SLC9A3R2	9351
ENSG00000065057	216.513	0.00586887	0.107897	0.944123	0.978625	NTHL1	4913
ENSG00000065060	120.548	0.0744811	0.114697	0.385619	0.65155	UHRF1BP1	54887
ENSG00000065135	1511.77	-0.0741592	0.062362	0.199131	0.461138	GNAI3	2773
ENSG00000065150	1289.93	0.296247	0.098354	0.000237341	0.00546615	IPO5	3843
ENSG00000065154	416.885	0.0911347	0.147665	0.294544	0.569088	OAT	4942
ENSG00000065183	823.157	0.0350213	0.0946294	0.65538	0.838629	WDR3	10885
ENSG00000065243	912.447	0.0144211	0.118145	0.867119	0.943751	PKN2	5586
ENSG00000065268	376.928	0.0334423	0.112746	0.694465	0.859074	WDR18	57418
ENSG00000065308	543.14	0.162874	0.135576	0.0733297	0.259584	TRAM2	9697
ENSG00000065320	0.982571	-0.00380962	0.249033	0.926342	NA	NTN1	9423
ENSG00000065325	0.76263	0.0757256	0.337332	0.145322	NA	GLP2R	9340
ENSG00000065328	904.217	0.350909	0.0913201	4.61475e-06	0.000257986	MCM10	55388
ENSG00000065357	3.4907	-0.0381382	0.209931	0.503894	0.740539	DGKA	1606
ENSG00000065361	1.22216	-0.0551122	0.278346	0.272808	NA	ERBB3	2065
ENSG00000065371	0	0	0.335239	NA	NA	ROPN1	54763
ENSG00000065413	54.5673	0.279171	0.175037	0.00626757	0.0550028	ANKRD44	91526
ENSG00000065427	2664.1	0.105924	0.0598103	0.0572908	0.22701	KARS1	3735
ENSG00000065457	322.391	-0.0494787	0.0821043	0.489513	0.730439	ADAT1	23536
ENSG00000065485	327.501	-0.163897	0.0988559	0.0422636	0.189932	PDIA5	10954
ENSG00000065491	91.619	-0.020028	0.121377	0.817215	0.92052	TBC1D22B	55633
ENSG00000065518	1387.29	0.160987	0.0903772	0.0350937	0.169442	NDUFB4	4710
ENSG00000065526	1362.98	-0.103113	0.0964581	0.194214	0.455657	SPEN	23013
ENSG00000065534	2287.3	0.131561	0.150553	0.141031	0.382161	MYLK	4638
ENSG00000065548	4853.93	-0.0354573	0.0782149	0.608082	0.810675	ZC3H15	55854
ENSG00000065559	213.425	0.0111358	0.115619	0.896642	0.958024	MAP2K4	6416
ENSG00000065600	144.287	0.0964048	0.0953817	0.221767	0.489252	PACC1	55248
ENSG00000065609	0	0	0.335239	NA	NA	SNAP91	9892
ENSG00000065613	2410.43	0.0524885	0.0890167	0.487499	0.729057	SLK	9748
ENSG00000065615	152.057	0.00370996	0.109599	0.964874	0.987204	CYB5R4	51167
ENSG00000065618	10.4805	0.0619774	0.167767	0.427442	0.68258	COL17A1	1308
ENSG00000065621	7.88978	0.559582	0.604084	0.00236768	0.0285584	GSTO2	119391
ENSG00000065665	108.06	-0.0610445	0.105218	0.461811	0.710333	SEC61A2	55176
ENSG00000065675	1.22609	-0.0604649	0.27605	0.249861	NA	PRKCQ	5588
ENSG00000065717	1.82859	0.0741183	0.249649	0.219974	0.486806	TLE2	7089
ENSG00000065802	349.595	-0.163836	0.102839	0.0469849	0.202245	ASB1	51665
ENSG00000065809	2684.01	0.0341928	0.0931164	0.660014	0.841602	FAM107B	83641
ENSG00000065833	471.93	0.167262	0.0919958	0.0304274	0.154464	ME1	4199
ENSG00000065882	693.352	-0.0552874	0.0815877	0.437938	0.691588	TBC1D1	23216
ENSG00000065883	326.879	0.0348198	0.109978	0.679942	0.852173	CDK13	8621
ENSG00000065911	1510.71	0.270495	0.103092	0.00110727	0.0166282	MTHFD2	10797
ENSG00000065923	66.7917	-0.11894	0.161828	0.170265	0.423009	SLC9A7	84679
ENSG00000065970	262.138	0.151776	0.0982216	0.0589667	0.23091	FOXJ2	55810
ENSG00000065978	2118.99	0.0285407	0.128585	0.74319	0.886813	YBX1	4904
ENSG00000065989	8.20136	-0.889583	0.611745	0.000374539	0.00766895	PDE4A	5141
ENSG00000066027	426.171	0.0357574	0.0887232	0.635497	0.826452	PPP2R5A	5525
ENSG00000066032	2.08607	0.00263668	0.211707	0.958661	0.984448	CTNNA2	1496
ENSG00000066044	795.005	0.361713	0.112901	3.53722e-05	0.00126411	ELAVL1	1994
ENSG00000066056	0.624125	-0.0242775	0.262859	0.562377	NA	TIE1	7075
ENSG00000066084	114.176	0.245026	0.180387	0.0140921	0.0935284	DIP2B	57609
ENSG00000066117	303.593	0.122101	0.106811	0.145208	0.387942	SMARCD1	6602
ENSG00000066135	578.094	-0.33966	0.102035	3.72082e-05	0.00131846	KDM4A	9682
ENSG00000066136	248.038	-0.0843659	0.103437	0.305763	0.579615	NFYC	4802
ENSG00000066185	0	0	0.335239	NA	NA	ZMYND12	84217
ENSG00000066230	0	0	0.335239	NA	NA	SLC9A3	6550
ENSG00000066248	23.3071	-0.00931171	0.14989	0.910498	0.964322	NGEF	25791
ENSG00000066279	3020.5	0.220603	0.132874	0.0170567	0.106688	ASPM	259266
ENSG00000066294	0.143753	-0.00802071	0.299308	0.780918	NA	CD84	8832
ENSG00000066322	332.55	0.0150998	0.136695	0.86127	0.941281	ELOVL1	64834
ENSG00000066336	0	0	0.335239	NA	NA	SPI1	6688
ENSG00000066379	101.942	0.151294	0.120608	0.0862982	0.286661	ZNRD1	30834
ENSG00000066382	0	0	0.335239	NA	NA	MPPED2	744
ENSG00000066405	1.55845	-0.667315	1.16354	0.00160355	0.0218426	CLDN18	51208
ENSG00000066422	333.442	-0.0823153	0.093021	0.289526	0.564758	ZBTB11	27107
ENSG00000066427	127.365	-0.10076	0.0951959	0.201115	0.463897	ATXN3	4287
ENSG00000066455	115.284	-0.18431	0.165755	0.0483554	0.205778	GOLGA5	9950
ENSG00000066468	14.7412	0.0576617	0.201777	0.370584	0.638629	FGFR2	2263
ENSG00000066557	196.586	0.111082	0.102113	0.17526	0.430185	LRRC40	55631
ENSG00000066583	184.168	0.00597892	0.131702	0.945138	0.978956	ISOC1	51015
ENSG00000066629	101.629	0.0930583	0.118395	0.283926	0.559232	EML1	2009
ENSG00000066651	114.282	0.168296	0.140117	0.0661287	0.244297	TRMT11	60487
ENSG00000066654	768.881	-0.0749487	0.0900799	0.325208	0.598366	THUMPD1	55623
ENSG00000066697	1065.45	0.293269	0.0897951	0.000113216	0.00311657	MSANTD3	91283
ENSG00000066735	1.92785	-2.15502	1.61485	8.47905e-05	0.00248344	KIF26A	26153
ENSG00000066739	91.0069	-0.169106	0.128603	0.060814	0.234731	ATG2B	55102
ENSG00000066777	993.895	-0.0404484	0.0959691	0.609136	0.811198	ARFGEF1	10565
ENSG00000066813	0.0612569	-0.00462815	0.297964	0.872119	NA	ACSM2B	348158
ENSG00000066827	52.0019	-0.17249	0.144109	0.0609953	0.235015	ZFAT	57623
ENSG00000066855	543.078	0.215823	0.136109	0.0202608	0.120083	MTFR1	9650
ENSG00000066923	1.29381	0.0555549	0.273723	0.276171	NA	STAG3	10734
ENSG00000066926	229.256	-0.0406131	0.0868113	0.585022	0.79745	FECH	2235
ENSG00000066933	471.334	0.138787	0.108041	0.0999987	0.313411	MYO9A	4649
ENSG00000067048	612.352	-0.142579	0.0873961	0.056366	0.224946	DDX3Y	8653
ENSG00000067057	4392.26	-0.169732	0.116467	0.0521512	0.21476	PFKP	5214
ENSG00000067064	265.118	0.105781	0.144569	0.230652	0.499209	IDI1	3422
ENSG00000067066	1043.16	-0.0630401	0.076957	0.35606	0.625832	SP100	6672
ENSG00000067082	1509.56	0.0153848	0.092822	0.842797	0.933381	KLF6	1316
ENSG00000067113	65.374	-0.0996706	0.123771	0.256541	0.529794	PLPP1	8611
ENSG00000067141	222.336	-0.02036	0.106985	0.807265	0.915357	NEO1	4756
ENSG00000067167	1323.04	0.0254734	0.115514	0.76638	0.896742	TRAM1	23471
ENSG00000067177	64.4066	0.13858	0.137179	0.123969	0.356273	PHKA1	5255
ENSG00000067182	749.229	-0.0128347	0.0899187	0.866029	0.943403	TNFRSF1A	7132
ENSG00000067191	34.0487	-0.0929648	0.164542	0.26315	0.536778	CACNB1	782
ENSG00000067208	672.05	-0.213977	0.100082	0.00858189	0.0678146	EVI5	7813
ENSG00000067221	45.9837	0.0789226	0.137948	0.368017	0.63633	STOML1	9399
ENSG00000067225	12556.9	0.0181887	0.102983	0.824562	0.92436	PKM	5315
ENSG00000067248	614.076	0.0185409	0.110198	0.826178	0.924894	DHX29	54505
ENSG00000067334	1727.95	0.0531901	0.0671689	0.386548	0.652416	DNTTIP2	30836
ENSG00000067365	66.2847	0.0134962	0.135789	0.876041	0.947736	METTL22	79091
ENSG00000067369	552.389	-0.213507	0.0856675	0.00376398	0.0388004	TP53BP1	7158
ENSG00000067445	1.89777	0.0273438	0.254831	0.53724	0.763849	TRO	7216
ENSG00000067533	1060.23	0.193424	0.103589	0.0196822	0.11813	RRP15	51018
ENSG00000067560	5024.96	-0.0180306	0.0685798	0.772912	0.899447	RHOA	387
ENSG00000067596	188.405	0.205094	0.091301	0.00767125	0.0628679	DHX8	1659
ENSG00000067601	5.20651	0.0242048	0.184703	0.707942	0.867022	PMS2P4	5382
ENSG00000067606	0.241647	0.00926719	0.289133	0.773139	NA	PRKCZ	5590
ENSG00000067646	68.4142	0.0330125	0.146632	0.695805	0.859499	ZFY	7544
ENSG00000067704	835.195	0.163811	0.129894	0.0695394	0.251788	IARS2	55699
ENSG00000067715	16.2251	-1.59537	0.395789	9.90542e-07	7.41421e-05	SYT1	6857
ENSG00000067798	243.848	-0.00295599	0.119304	0.972692	0.990092	NAV3	89795
ENSG00000067829	410.666	-0.0906169	0.100341	0.264082	0.537577	IDH3G	3421
ENSG00000067836	115.354	-0.282073	0.147956	0.00389742	0.0397201	ROGDI	79641
ENSG00000067840	0.362688	0.0257624	0.286312	0.49431	NA	PDZD4	57595
ENSG00000067842	0	0	0.335239	NA	NA	ATP2B3	492
ENSG00000067900	2794.66	0.0497822	0.0822321	0.487329	0.728884	ROCK1	6093
ENSG00000067955	928.746	0.118411	0.0882106	0.115226	0.341796	CBFB	865
ENSG00000067992	60.8459	0.0639516	0.128794	0.46532	0.71193	PDK3	5165
ENSG00000068001	142.474	0.131733	0.119621	0.13288	0.369437	HYAL2	8692
ENSG00000068024	111.727	0.231936	0.124312	0.010483	0.077287	HDAC4	9759
ENSG00000068028	206.403	-0.0146137	0.127926	0.866638	0.943582	RASSF1	11186
ENSG00000068078	69.4204	0.13198	0.135969	0.141486	0.382929	FGFR3	2261
ENSG00000068079	63.8099	-0.120889	0.141752	0.17566	0.430694	IFI35	3430
ENSG00000068097	233.089	0.00559503	0.0954143	0.943418	0.978271	HEATR6	63897
ENSG00000068120	426.169	-0.0329707	0.0911302	0.667369	0.845813	COASY	80347
ENSG00000068137	233.86	0.0369033	0.130128	0.672079	0.848434	PLEKHH3	79990
ENSG00000068305	248.098	0.0714708	0.119714	0.410443	0.67086	MEF2A	4205
ENSG00000068308	528.734	-0.204372	0.0915842	0.00801387	0.0648154	OTUD5	55593
ENSG00000068323	384.121	-0.0391612	0.127118	0.653338	0.837768	TFE3	7030
ENSG00000068354	132.109	-0.105861	0.114459	0.218784	0.485214	TBC1D25	4943
ENSG00000068366	505.915	0.0899442	0.120607	0.302383	0.576564	ACSL4	2182
ENSG00000068383	427.105	-0.0380858	0.090739	0.618661	0.816218	INPP5A	3632
ENSG00000068394	166.971	0.0139025	0.116533	0.871436	0.945928	GPKOW	27238
ENSG00000068400	579.756	-0.106485	0.122268	0.224899	0.492614	GRIPAP1	56850
ENSG00000068438	326.655	0.110274	0.0922447	0.153961	0.40037	FTSJ1	24140
ENSG00000068489	2008.7	0.29919	0.0786317	1.48294e-05	0.00062829	PRR11	55771
ENSG00000068615	0	0	0.335239	NA	NA	REEP1	65055
ENSG00000068650	207.135	0.00829965	0.090215	0.913306	0.965821	ATP11A	23250
ENSG00000068654	412.871	0.00919497	0.0713848	0.886649	0.952846	POLR1A	25885
ENSG00000068697	6409.23	-0.239091	0.0905694	0.00177837	0.0235363	LAPTM4A	9741
ENSG00000068724	136.259	0.0262478	0.108162	0.75423	0.891212	TTC7A	57217
ENSG00000068745	385.97	-0.0433012	0.0973338	0.587088	0.798067	IP6K2	51447
ENSG00000068781	0	0	0.335239	NA	NA	STON1-GTF2A1L	286749
ENSG00000068784	196.974	0.240177	0.109873	0.0051112	0.0478845	SRBD1	55133
ENSG00000068796	712.733	-0.0460188	0.122625	0.596663	0.804447	KIF2A	3796
ENSG00000068831	1.58035	-0.0341799	0.222942	0.516373	0.749426	RASGRP2	10235
ENSG00000068878	846.453	-0.0306803	0.0854289	0.676713	0.850738	PSME4	23198
ENSG00000068885	93.7767	0.00350287	0.116653	0.967478	0.987704	IFT80	57560
ENSG00000068903	87.3274	-0.0903296	0.116766	0.296201	0.570509	SIRT2	22933
ENSG00000068912	981.965	-0.0772389	0.115005	0.368807	0.636819	ERLEC1	27248
ENSG00000068971	49.1704	-0.311421	0.238694	0.00541357	0.0498885	PPP2R5B	5526
ENSG00000068976	0.298423	-0.000345013	0.291967	0.990945	NA	PYGM	5837
ENSG00000068985	0	0	0.335239	NA	NA	PAGE1	8712
ENSG00000069011	325.756	0.166873	0.126259	0.0628745	0.238258	PITX1	5307
ENSG00000069018	0	0	0.335239	NA	NA	TRPC7	57113
ENSG00000069020	26.6923	-0.508513	0.375295	0.00101728	0.0156458	MAST4	375449
ENSG00000069122	0.408777	0.0132203	0.283175	0.702048	NA	ADGRF5	221395
ENSG00000069188	2.63378	-0.0251513	0.211166	0.639883	0.829283	SDK2	54549
ENSG00000069206	0	0	0.335239	NA	NA	ADAM7	8756
ENSG00000069248	391.383	0.118637	0.0787353	0.0875261	0.289241	NUP133	55746
ENSG00000069275	18272.9	0.176221	0.0896159	0.0203828	0.120341	NUCKS1	64710
ENSG00000069329	3106.06	-0.0918631	0.0651468	0.124998	0.35771	VPS35	55737
ENSG00000069345	788.459	0.0974062	0.0901458	0.201318	0.464011	DNAJA2	10294
ENSG00000069399	296.418	-0.0741895	0.124752	0.396622	0.659662	BCL3	602
ENSG00000069424	87.7962	-0.100426	0.159839	0.238175	0.508347	KCNAB2	8514
ENSG00000069431	6.06835	-0.0847861	0.221472	0.209622	0.474821	ABCC9	10060
ENSG00000069482	0	0	0.335239	NA	NA	GAL	51083
ENSG00000069493	9.984	-0.0479286	0.172604	0.517741	0.749783	CLEC2D	29121
ENSG00000069509	211.4	-0.114107	0.102255	0.164157	0.414952	FUNDC1	139341
ENSG00000069535	0.390043	-0.026334	0.307409	0.425506	NA	MAOB	4129
ENSG00000069667	0	0	0.335239	NA	NA	RORA	6095
ENSG00000069696	11.4583	0.0228606	0.175557	0.742815	0.886679	DRD4	1815
ENSG00000069702	29.0254	-0.124563	0.184931	0.135045	0.37263	TGFBR3	7049
ENSG00000069764	0.0773352	0.00258735	0.297501	0.928223	NA	PLA2G10	8399
ENSG00000069812	2.3751	-0.027406	0.204707	0.626555	0.821597	HES2	54626
ENSG00000069849	2023.51	0.0446668	0.0972188	0.57511	0.790765	ATP1B3	483
ENSG00000069869	725.121	-0.0901665	0.139327	0.30546	0.579538	NEDD4	4734
ENSG00000069943	81.7419	0.0272778	0.124848	0.753849	0.891212	PIGB	9488
ENSG00000069956	561.919	0.0368976	0.106564	0.657997	0.840138	MAPK6	5597
ENSG00000069966	365.924	-0.0139714	0.0834887	0.847061	0.935078	GNB5	10681
ENSG00000069974	270.149	-0.0248903	0.100019	0.758275	0.89256	RAB27A	5873
ENSG00000069998	165.303	0.0423835	0.138102	0.624513	0.820239	HDHD5	27440
ENSG00000070010	1201.02	-0.335661	0.126262	0.000293138	0.00642186	UFD1	7353
ENSG00000070018	173.817	0.0366735	0.130097	0.673995	0.849779	LRP6	4040
ENSG00000070019	0	0	0.335239	NA	NA	GUCY2C	2984
ENSG00000070031	0	0	0.335239	NA	NA	SCT	6343
ENSG00000070047	708.58	-0.0842167	0.0947666	0.283872	0.559232	PHRF1	57661
ENSG00000070061	266.627	0.170859	0.126124	0.057033	0.226602	ELP1	8518
ENSG00000070081	4609.56	-0.0184447	0.133302	0.831769	0.928149	NUCB2	4925
ENSG00000070087	3035.2	0.235588	0.16048	0.0154917	0.100249	PFN2	5217
ENSG00000070159	327.923	0.0653771	0.10691	0.433971	0.688113	PTPN3	5774
ENSG00000070182	0.242817	0.00928818	0.289051	0.772822	NA	SPTB	6710
ENSG00000070190	0.0693888	-0.00462815	0.297964	0.872119	NA	DAPP1	27071
ENSG00000070193	0	0	0.335239	NA	NA	FGF10	2255
ENSG00000070214	2572.49	0.280258	0.102444	0.000694566	0.0120281	SLC44A1	23446
ENSG00000070269	95.5852	0.0661242	0.120773	0.446883	0.697801	TMEM260	54916
ENSG00000070366	224.665	-0.087617	0.103147	0.286911	0.561853	SMG6	23293
ENSG00000070367	374.974	0.102715	0.108885	0.223679	0.491488	EXOC5	10640
ENSG00000070371	25.6053	-0.149764	0.156935	0.097581	0.308936	CLTCL1	8218
ENSG00000070388	1.42311	-0.0139507	0.233153	0.76119	0.893441	FGF22	27006
ENSG00000070404	266.167	-0.104922	0.131757	0.236657	0.506499	FSTL3	10272
ENSG00000070413	557.898	-0.375895	0.121734	3.82989e-05	0.00135079	DGCR2	9993
ENSG00000070423	1242.1	0.0180635	0.133368	0.835179	0.929811	RNF126	55658
ENSG00000070444	168.834	-0.188486	0.0898601	0.0132834	0.0900238	MNT	4335
ENSG00000070476	136.904	0.175478	0.111132	0.0407479	0.184972	ZXDC	79364
ENSG00000070495	614.432	0.0964569	0.0911057	0.20878	0.473646	JMJD6	23210
ENSG00000070501	135.306	0.0184234	0.0918096	0.811058	0.917239	POLB	5423
ENSG00000070526	0	0	0.335239	NA	NA	ST6GALNAC1	55808
ENSG00000070540	239.441	-0.577412	0.148895	1.05998e-07	1.16654e-05	WIPI1	55062
ENSG00000070601	0.397884	0.0146781	0.275639	0.689177	NA	FRMPD1	22844
ENSG00000070610	178.945	-0.0460718	0.106474	0.580407	0.794778	GBA2	57704
ENSG00000070614	2377.6	-0.289946	0.14374	0.00280912	0.0319656	NDST1	3340
ENSG00000070669	514.303	-0.0733919	0.147478	0.393083	0.657246	ASNS	440
ENSG00000070718	344.102	0.139746	0.0831704	0.0529835	0.216843	AP3M2	10947
ENSG00000070729	0.873371	-0.0410386	0.271238	0.37241	NA	CNGB1	1258
ENSG00000070731	1.88936	0.013522	0.212292	0.792878	0.908973	ST6GALNAC2	10610
ENSG00000070748	0	0	0.335239	NA	NA	CHAT	1103
ENSG00000070756	30771.2	0.277298	0.135354	0.00336735	0.0358926	PABPC1	26986
ENSG00000070759	6.98997	0.0651987	0.183466	0.366726	0.635077	TESK2	10420
ENSG00000070761	453.631	0.110082	0.155339	0.205769	0.470444	CFAP20	29105
ENSG00000070770	1542.11	0.216816	0.0772876	0.00152177	0.0210285	CSNK2A2	1459
ENSG00000070778	63.6083	-0.040089	0.107817	0.632236	0.824839	PTPN21	11099
ENSG00000070785	327.475	0.0156913	0.0895394	0.836164	0.930098	EIF2B3	8891
ENSG00000070808	0.279484	-0.0154296	0.304589	0.597337	NA	CAMK2A	815
ENSG00000070814	2435.9	0.124074	0.100936	0.127925	0.361934	TCOF1	6949
ENSG00000070831	2417.84	0.0953662	0.0951986	0.226255	0.494297	CDC42	998
ENSG00000070882	399.833	0.0168768	0.12045	0.845362	0.934579	OSBPL3	26031
ENSG00000070886	0	0	0.335239	NA	NA	EPHA8	2046
ENSG00000070915	0.132546	-0.000777305	0.297309	0.9784	NA	SLC12A3	6559
ENSG00000070950	268.177	0.245924	0.0995162	0.00245591	0.0292559	RAD18	56852
ENSG00000070961	917.602	0.0989583	0.119366	0.255967	0.529014	ATP2B1	490
ENSG00000070985	0	0	0.335239	NA	NA	TRPM5	29850
ENSG00000071051	283.571	0.00270906	0.106468	0.974048	0.990233	NCK2	8440
ENSG00000071054	3781.16	0.135243	0.0863159	0.067963	0.248103	MAP4K4	9448
ENSG00000071073	16.957	-0.0329423	0.178761	0.632759	0.824945	MGAT4A	11320
ENSG00000071082	8712.35	0.0345796	0.110282	0.682334	0.853345	RPL31	6160
ENSG00000071127	3578.56	0.0636277	0.0874291	0.394494	0.657863	WDR1	9948
ENSG00000071189	305.937	0.00808118	0.114272	0.924642	0.969932	SNX13	23161
ENSG00000071203	0	0	0.335239	NA	NA	MS4A12	54860
ENSG00000071205	287.207	0.046582	0.0865506	0.530289	0.75885	ARHGAP10	79658
ENSG00000071242	13.1694	-0.123736	0.201797	0.12434	0.35659	RPS6KA2	6196
ENSG00000071243	486.285	0.211435	0.100529	0.00958165	0.0728974	ING3	54556
ENSG00000071246	15.3643	0.30932	0.304482	0.00770877	0.0630158	VASH1	22846
ENSG00000071282	106.932	0.132342	0.097741	0.0984701	0.310772	LMCD1	29995
ENSG00000071462	1072.19	0.138248	0.123073	0.118166	0.346474	BUD23	114049
ENSG00000071537	443.279	-0.128868	0.0863474	0.0820715	0.278106	SEL1L	6400
ENSG00000071539	566.754	0.30493	0.114671	0.000533371	0.00991419	TRIP13	9319
ENSG00000071553	1447.63	-0.199878	0.122999	0.0258233	0.139077	ATP6AP1	537
ENSG00000071564	1745.95	0.0169998	0.0919375	0.825557	0.924736	TCF3	6929
ENSG00000071575	20.5167	0.469696	0.335306	0.00111027	0.0166392	TRIB2	28951
ENSG00000071626	3025.26	0.110182	0.0899392	0.147792	0.391045	DAZAP1	26528
ENSG00000071655	421.475	0.145425	0.100245	0.0735692	0.260065	MBD3	53615
ENSG00000071677	0	0	0.335239	NA	NA	PRLH	51052
ENSG00000071794	1470.91	0.238824	0.110145	0.00542085	0.0499087	HLTF	6596
ENSG00000071859	971.082	-0.206432	0.0904702	0.00694067	0.0588494	FAM50A	9130
ENSG00000071889	359.059	0.0326762	0.0836183	0.652272	0.837277	FAM3A	60343
ENSG00000071894	568.912	-0.0933889	0.0936546	0.231479	0.500437	CPSF1	29894
ENSG00000071909	0.40259	-0.0137255	0.275251	0.707445	NA	MYO3B	140469
ENSG00000071967	0	0	0.335239	NA	NA	CYBRD1	79901
ENSG00000071991	0	0	0.335239	NA	NA	CDH19	28513
ENSG00000071994	638.632	0.218122	0.0870228	0.00340992	0.0362604	PDCD2	5134
ENSG00000072041	0.279484	-0.0154296	0.304589	0.597337	NA	SLC6A15	55117
ENSG00000072042	623.437	0.0327057	0.104524	0.692265	0.857719	RDH11	51109
ENSG00000072062	435.743	-0.0792926	0.112069	0.352095	0.622462	PRKACA	5566
ENSG00000072071	131.623	1.38255	0.178377	9.54712e-16	5.59254e-13	ADGRL1	22859
ENSG00000072080	0.202988	-0.00518887	0.289977	0.868288	NA	SPP2	6694
ENSG00000072110	4352.39	0.0514221	0.111703	0.544941	0.768868	ACTN1	87
ENSG00000072121	51.3405	-0.059613	0.121871	0.493265	0.733079	ZFYVE26	23503
ENSG00000072133	0	0	0.335239	NA	NA	RPS6KA6	27330
ENSG00000072134	179.224	0.285873	0.181801	0.00574796	0.0517784	EPN2	22905
ENSG00000072135	358.746	0.0506048	0.0914884	0.510561	0.745452	PTPN18	26469
ENSG00000072163	40.9222	0.0925738	0.136044	0.2943	0.568941	LIMS2	55679
ENSG00000072182	1.1112	0.0175287	0.23383	0.705257	NA	ASIC4	55515
ENSG00000072195	6.60821	-0.303295	0.431199	0.0112824	0.0810547	SPEG	10290
ENSG00000072201	3.85695	0.0347184	0.227278	0.502919	0.739962	LNX1	84708
ENSG00000072210	474.11	0.26399	0.110524	0.00218658	0.0271269	ALDH3A2	224
ENSG00000072274	1610.53	0.192742	0.139782	0.0374986	0.175667	TFRC	7037
ENSG00000072310	116.274	0.0132345	0.123194	0.878827	0.949317	SREBF1	6720
ENSG00000072315	0	0	0.335239	NA	NA	TRPC5	7224
ENSG00000072364	1037.72	0.0202783	0.067643	0.742789	0.886679	AFF4	27125
ENSG00000072401	145.834	0.141147	0.134107	0.116827	0.344046	UBE2D1	7321
ENSG00000072415	442.833	0.125831	0.0907521	0.100332	0.314033	MPP5	64398
ENSG00000072422	28.7842	-0.0881373	0.170974	0.273717	0.548208	RHOBTB1	9886
ENSG00000072501	3554.5	0.0301171	0.0749826	0.653053	0.837721	SMC1A	8243
ENSG00000072506	819.601	-0.0207292	0.0573024	0.699766	0.86218	HSD17B10	3028
ENSG00000072518	369.368	-0.0868459	0.104306	0.29376	0.568326	MARK2	2011
ENSG00000072571	1905.94	0.170837	0.12228	0.0547815	0.220847	HMMR	3161
ENSG00000072609	3.46557	-0.0897131	0.234605	0.181571	0.438484	CHFR	55743
ENSG00000072657	0.0693888	-0.00462815	0.297964	0.872119	NA	TRHDE	29953
ENSG00000072682	1185.24	-0.289907	0.0995326	0.000356857	0.00738546	P4HA2	8974
ENSG00000072694	0	0	0.335239	NA	NA	FCGR2B	2213
ENSG00000072736	282.652	0.00489715	0.0835327	0.946121	0.979415	NFATC3	4775
ENSG00000072756	133.65	0.0836205	0.111237	0.325275	0.598366	TRNT1	51095
ENSG00000072778	1042.56	0.00250808	0.0862971	0.972992	0.990092	ACADVL	37
ENSG00000072786	291.965	0.0503165	0.117007	0.559217	0.780383	STK10	6793
ENSG00000072803	399.924	0.138468	0.108706	0.101722	0.316586	FBXW11	23291
ENSG00000072818	62.3568	-0.132485	0.129673	0.137992	0.377495	ACAP1	9744
ENSG00000072832	0.0550401	0.00258735	0.297501	0.928223	NA	CRMP1	1400
ENSG00000072840	83.9357	0.0313899	0.157956	0.694613	0.859074	EVC	2121
ENSG00000072849	332.592	-0.149684	0.101008	0.0666934	0.245643	DERL2	51009
ENSG00000072858	0.0698709	-0.00462815	0.297964	0.872119	NA	SIDT1	54847
ENSG00000072864	326.033	-0.0571354	0.0953756	0.468663	0.714934	NDE1	54820
ENSG00000072952	0.334963	-0.00438698	0.291448	0.886634	NA	IRAG1	10335
ENSG00000072954	30.6488	-0.00791503	0.157289	0.920728	0.9682	TMEM38A	79041
ENSG00000072958	1098.72	-0.120942	0.0706892	0.0585459	0.229968	AP1M1	8907
ENSG00000073008	1538.85	0.0598594	0.14354	0.487143	0.728686	PVR	5817
ENSG00000073050	215.968	-0.00995293	0.121915	0.908586	0.963474	XRCC1	7515
ENSG00000073060	1173.43	-0.221782	0.137672	0.0176442	0.1095	SCARB1	949
ENSG00000073067	0	0	0.335239	NA	NA	CYP2W1	54905
ENSG00000073111	807.362	0.266705	0.106928	0.00163055	0.0220789	MCM2	4171
ENSG00000073146	0.273784	-0.0165699	0.302171	0.58534	NA	MOV10L1	54456
ENSG00000073150	162.067	-0.101656	0.126757	0.249277	0.521995	PANX2	56666
ENSG00000073169	133.257	-0.1066	0.136452	0.229845	0.498343	SELENOO	83642
ENSG00000073282	0	0	0.335239	NA	NA	TP63	8626
ENSG00000073331	135.879	-0.100143	0.112549	0.241554	0.513078	ALPK1	80216
ENSG00000073350	174.057	-0.234808	0.152396	0.0147842	0.0968381	LLGL2	3993
ENSG00000073417	192.55	-0.0691911	0.123965	0.428395	0.683373	PDE8A	5151
ENSG00000073464	89.6342	0.147844	0.152429	0.102323	0.317875	CLCN4	1183
ENSG00000073536	128.839	0.0464679	0.114353	0.587133	0.798067	NLE1	54475
ENSG00000073578	1452.13	0.241792	0.112097	0.00526995	0.0488322	SDHA	6389
ENSG00000073584	678.758	0.13327	0.0996379	0.0997571	0.313001	SMARCE1	6605
ENSG00000073598	0	0	0.335239	NA	NA	FNDC8	54752
ENSG00000073605	54.1003	-0.332998	0.151626	0.000911091	0.0144413	GSDMB	55876
ENSG00000073614	1222.58	0.0400456	0.0815891	0.574252	0.790704	KDM5A	5927
ENSG00000073670	1.15468	0.013167	0.236791	0.76953	NA	ADAM11	4185
ENSG00000073711	189.4	0.285542	0.192782	0.00641132	0.0557289	PPP2R3A	5523
ENSG00000073712	197.845	0.479921	0.172871	1.98774e-05	0.00078767	FERMT2	10979
ENSG00000073734	0	0	0.335239	NA	NA	ABCB11	8647
ENSG00000073737	0.280944	0.0181525	0.302788	0.555327	NA	DHRS9	10170
ENSG00000073754	0.675465	-0.043133	0.293131	0.320326	NA	CD5L	922
ENSG00000073756	0.666584	-0.0424706	0.292118	0.326527	NA	PTGS2	5743
ENSG00000073792	992.26	-0.184221	0.0959281	0.0202246	0.119974	IGF2BP2	10644
ENSG00000073803	635.563	-0.0114748	0.0852533	0.875907	0.947727	MAP3K13	9175
ENSG00000073849	0.405712	-0.0353087	0.309082	0.339836	NA	ST6GAL1	6480
ENSG00000073861	0	0	0.335239	NA	NA	TBX21	30009
ENSG00000073910	1.84945	0.0438643	0.2445	0.391838	0.656294	FRY	10129
ENSG00000073921	1113	0.0339954	0.084809	0.642442	0.830834	PICALM	8301
ENSG00000073969	300.508	-0.0779642	0.103616	0.344192	0.615766	NSF	4905
ENSG00000074047	195.37	-0.0133491	0.115766	0.876299	0.947883	GLI2	2736
ENSG00000074054	332.118	0.164995	0.109786	0.0527956	0.216337	CLASP1	23332
ENSG00000074071	1868.37	-0.0137417	0.0811388	0.846544	0.934979	MRPS34	65993
ENSG00000074181	0.0568409	0.00258735	0.297501	0.928223	NA	NOTCH3	4854
ENSG00000074201	569.673	0.189179	0.117546	0.0315476	0.158066	CLNS1A	1207
ENSG00000074211	2.93443	0.0776649	0.276895	0.185709	0.444256	PPP2R2C	5522
ENSG00000074219	7.0231	0.0446857	0.198312	0.473474	0.718279	TEAD2	8463
ENSG00000074266	380.776	0.135937	0.115352	0.116734	0.343996	EED	8726
ENSG00000074276	0.0629086	0.00258735	0.297501	0.928223	NA	CDHR2	54825
ENSG00000074317	0	0	0.335239	NA	NA	SNCB	6620
ENSG00000074319	325.323	0.0327517	0.0962793	0.679392	0.851879	TSG101	7251
ENSG00000074356	532.082	0.0730173	0.106084	0.380764	0.64765	NCBP3	55421
ENSG00000074370	0	0	0.335239	NA	NA	ATP2A3	489
ENSG00000074410	2277.29	-0.0295683	0.158777	0.709846	0.868406	CA12	771
ENSG00000074416	559.798	-1.10162	0.17261	3.73993e-12	1.18197e-09	MGLL	11343
ENSG00000074527	123.893	0.358965	0.24978	0.00255141	0.030022	NTN4	59277
ENSG00000074582	175.484	0.237536	0.111363	0.00594378	0.0529633	BCS1L	617
ENSG00000074590	255.753	0.190987	0.142654	0.0397932	0.182049	NUAK1	9891
ENSG00000074603	584.521	0.0689142	0.0843534	0.344815	0.616467	DPP8	54878
ENSG00000074621	73.1727	-0.104563	0.127856	0.236895	0.506499	SLC24A1	9187
ENSG00000074657	144.668	-0.0490624	0.114708	0.566862	0.784685	ZNF532	55205
ENSG00000074660	6.12436	0.0253773	0.18617	0.691664	0.857501	SCARF1	8578
ENSG00000074695	5302.88	-0.0980073	0.0989523	0.223749	0.491533	LMAN1	3998
ENSG00000074696	2753.75	0.0432699	0.0753087	0.519727	0.751156	HACD3	51495
ENSG00000074706	1.24431	0.0391769	0.241933	0.43521	NA	IPCEF1	26034
ENSG00000074755	116.68	0.135166	0.116738	0.120345	0.350356	ZZEF1	23140
ENSG00000074771	0	0	0.335239	NA	NA	NOX3	50508
ENSG00000074800	24740.1	-0.136967	0.0958232	0.0836986	0.281005	ENO1	2023
ENSG00000074803	0	0	0.335239	NA	NA	SLC12A1	6557
ENSG00000074842	2830.1	-0.285717	0.105567	0.000679176	0.0117919	MYDGF	56005
ENSG00000074855	281.326	-0.124529	0.163738	0.152513	0.39818	ANO8	57719
ENSG00000074935	40.4532	-0.0884421	0.148569	0.307168	0.581039	TUBE1	51175
ENSG00000074964	163.491	-0.213723	0.138733	0.0220516	0.126176	ARHGEF10L	55160
ENSG00000074966	3.35745	-0.0477557	0.208199	0.426138	0.681638	TXK	7294
ENSG00000075035	0	0	0.335239	NA	NA	WSCD2	9671
ENSG00000075043	0.20149	0.0103512	0.300641	0.720443	NA	KCNQ2	3785
ENSG00000075073	1.76702	-0.0817559	0.327324	0.141076	0.382208	TACR2	6865
ENSG00000075089	126.445	0.0269453	0.113664	0.752189	0.889984	ACTR6	64431
ENSG00000075131	208.527	0.306439	0.101544	0.000192368	0.00469621	TIPIN	54962
ENSG00000075142	1350.09	0.101142	0.112432	0.236758	0.506499	SRI	6717
ENSG00000075151	881.815	-0.0395667	0.124917	0.649611	0.835294	EIF4G3	8672
ENSG00000075188	221.812	0.258636	0.185567	0.0108426	0.0790916	NUP37	79023
ENSG00000075213	106.581	-0.188269	0.170408	0.0445585	0.195996	SEMA3A	10371
ENSG00000075218	1137.74	0.0237485	0.115396	0.781711	0.903268	GTSE1	51512
ENSG00000075223	539.207	-0.481733	0.232199	0.000175971	0.00443981	SEMA3C	10512
ENSG00000075234	122.871	-0.0667626	0.138727	0.443775	0.695257	TTC38	55020
ENSG00000075239	589.116	0.136755	0.13495	0.128205	0.362457	ACAT1	38
ENSG00000075240	32.3319	0.00156012	0.163926	0.983591	0.993398	GRAMD4	23151
ENSG00000075275	250.369	0.0205678	0.108753	0.806594	0.915178	CELSR1	9620
ENSG00000075290	0	0	0.335239	NA	NA	WNT8B	7479
ENSG00000075292	826.719	0.022832	0.117982	0.791076	0.90813	ZNF638	27332
ENSG00000075303	201.128	0.0895394	0.102973	0.276112	0.551962	SLC25A40	55972
ENSG00000075336	392.236	0.193855	0.0976708	0.0156575	0.10108	TIMM21	29090
ENSG00000075340	3.87899	3.91476	1.24582	1.31607e-06	9.48206e-05	ADD2	119
ENSG00000075388	0	0	0.335239	NA	NA	FGF4	2249
ENSG00000075391	476.977	-0.0104875	0.0933422	0.892816	0.956193	RASAL2	9462
ENSG00000075399	89.4452	-0.16938	0.123063	0.0573043	0.22701	VPS9D1	9605
ENSG00000075407	824.564	-0.0774823	0.0689753	0.216842	0.483341	ZNF37A	7587
ENSG00000075413	476.761	0.0369213	0.083439	0.610116	0.811756	MARK3	4140
ENSG00000075415	2364.92	0.125923	0.115839	0.146236	0.38953	SLC25A3	5250
ENSG00000075420	853.226	0.020487	0.114006	0.810406	0.916836	FNDC3B	64778
ENSG00000075426	932.911	-0.194097	0.0628704	0.000821345	0.0134951	FOSL2	2355
ENSG00000075429	0	0	0.335239	NA	NA	CACNG5	27091
ENSG00000075461	0	0	0.335239	NA	NA	CACNG4	27092
ENSG00000075539	593.641	0.0267625	0.0881437	0.721636	0.873784	FRYL	285527
ENSG00000075568	520.911	-0.0621455	0.0920691	0.420924	0.677735	TMEM131	23505
ENSG00000075618	1525.98	-0.0428194	0.13822	0.620921	0.818079	FSCN1	6624
ENSG00000075624	7430.16	0.0331309	0.115568	0.699314	0.86186	ACTB	60
ENSG00000075643	213.62	0.107452	0.10317	0.192022	0.452768	MOCOS	55034
ENSG00000075651	87.164	-0.242657	0.13689	0.00983417	0.07402	PLD1	5337
ENSG00000075673	0	0	0.335239	NA	NA	ATP12A	479
ENSG00000075702	127.355	0.207891	0.121463	0.0200535	0.119549	WDR62	284403
ENSG00000075711	949.392	-0.0705598	0.101671	0.387406	0.652685	DLG1	1739
ENSG00000075785	2310.59	-0.145828	0.0626048	0.011739	0.0829364	RAB7A	7879
ENSG00000075790	1850.19	0.0915409	0.0858564	0.215007	0.481954	BCAP29	55973
ENSG00000075826	66.3401	-0.131085	0.140142	0.144394	0.386764	SEC31B	25956
ENSG00000075856	736.175	0.043319	0.0637302	0.461551	0.710292	SART3	9733
ENSG00000075884	0.0606255	-0.00462815	0.297964	0.872119	NA	ARHGAP15	55843
ENSG00000075886	0.0693888	-0.00462815	0.297964	0.872119	NA	TUBA3D	113457
ENSG00000075891	182.549	-0.0250501	0.181208	0.706937	0.866427	PAX2	5076
ENSG00000075914	402.343	0.137444	0.0959274	0.0828285	0.279757	EXOSC7	23016
ENSG00000075945	145.399	0.0692099	0.106586	0.406982	0.668086	KIFAP3	22920
ENSG00000075975	154.686	0.0676781	0.119344	0.43518	0.689154	MKRN2	23609
ENSG00000076003	751.882	0.263583	0.0724991	5.0323e-05	0.00167408	MCM6	4175
ENSG00000076043	1419.04	-0.212561	0.0853172	0.00381974	0.0391574	REXO2	25996
ENSG00000076053	119.27	0.0960031	0.130594	0.277287	0.552566	RBM7	10179
ENSG00000076067	144.516	0.0144662	0.106703	0.862226	0.941646	RBMS2	5939
ENSG00000076108	1235.17	-0.000355885	0.0772036	0.995854	0.998373	BAZ2A	11176
ENSG00000076201	428.714	-0.132794	0.109637	0.117724	0.345548	PTPN23	25930
ENSG00000076242	265.484	0.053304	0.093067	0.492788	0.732737	MLH1	4292
ENSG00000076248	381.567	0.163098	0.112731	0.0584247	0.229577	UNG	7374
ENSG00000076258	20.7192	-0.460599	0.340197	0.0013071	0.0186553	FMO4	2329
ENSG00000076321	213.61	0.0258712	0.0993179	0.74818	0.888696	KLHL20	27252
ENSG00000076344	1.32237	-0.00639669	0.24633	0.878918	NA	RGS11	8786
ENSG00000076351	1.20594	0.00292121	0.227688	0.949619	NA	SLC46A1	113235
ENSG00000076356	3.05049	0.0311929	0.215605	0.561954	0.781464	PLXNA2	5362
ENSG00000076382	488.623	0.294932	0.0888633	9.22139e-05	0.0026547	SPAG5	10615
ENSG00000076513	332.863	0.0464931	0.170732	0.534451	0.761733	ANKRD13A	88455
ENSG00000076554	933.874	-0.0410191	0.11935	0.63534	0.826408	TPD52	7163
ENSG00000076555	41.2107	0.0907453	0.147145	0.296981	0.571603	ACACB	32
ENSG00000076604	241.03	-0.137518	0.109962	0.105827	0.323826	TRAF4	9618
ENSG00000076641	544.586	-0.401481	0.147106	7.09309e-05	0.00215237	PAG1	55824
ENSG00000076650	225.401	0.054225	0.107156	0.51657	0.749426	GPATCH1	55094
ENSG00000076662	316.683	-0.359415	0.11039	3.13269e-05	0.00116272	ICAM3	3385
ENSG00000076685	520.971	0.0332389	0.109841	0.69357	0.858439	NT5C2	22978
ENSG00000076706	19.8557	-2.6117	0.498066	2.96376e-09	4.92972e-07	MCAM	4162
ENSG00000076716	77.3703	-0.215236	0.177481	0.0259779	0.139498	GPC4	2239
ENSG00000076770	0	0	0.335239	NA	NA	MBNL3	55796
ENSG00000076826	50.7862	0.175376	0.138299	0.0559157	0.223879	CAMSAP3	57662
ENSG00000076864	2.09519	-0.00309358	0.217823	0.949618	0.981	RAP1GAP	5909
ENSG00000076924	33.5593	0.0497498	0.144996	0.560343	0.780876	XAB2	56949
ENSG00000076928	85.7233	0.160801	0.112474	0.06174	0.236381	ARHGEF1	9138
ENSG00000076928	85.7233	0.160801	0.112474	0.06174	0.236381	ARHGEF1	100505585
ENSG00000076944	88.3364	-0.150158	0.138142	0.097562	0.308936	STXBP2	6813
ENSG00000076984	473.163	-0.0150995	0.134818	0.861662	0.941459	MAP2K7	5609
ENSG00000077009	0	0	0.335239	NA	NA	NMRK2	27231
ENSG00000077044	821.52	0.0807154	0.0802961	0.251972	0.523749	DGKD	8527
ENSG00000077063	51.1842	-0.479577	0.297006	0.000618072	0.0110441	CTTNBP2	83992
ENSG00000077080	0	0	0.335239	NA	NA	ACTL6B	51412
ENSG00000077092	1.10918	-0.0481007	0.275581	0.316102	NA	RARB	5915
ENSG00000077097	889.774	0.0742954	0.0858556	0.314257	0.587791	TOP2B	7155
ENSG00000077147	2585.28	0.0570998	0.0499363	0.230087	0.498707	TM9SF3	56889
ENSG00000077150	563.364	-0.228066	0.145625	0.016404	0.104005	NFKB2	4791
ENSG00000077152	525.356	0.2559	0.18256	0.0112924	0.0810547	UBE2T	29089
ENSG00000077157	98.1774	-0.00790728	0.119387	0.927052	0.970737	PPP1R12B	4660
ENSG00000077232	1635.66	-0.217341	0.10055	0.00776463	0.063325	DNAJC10	54431
ENSG00000077235	351.04	0.0596496	0.119227	0.491094	0.731671	GTF3C1	2975
ENSG00000077238	392.31	-0.036451	0.100651	0.653311	0.837768	IL4R	3566
ENSG00000077254	748.213	-0.0199982	0.0998852	0.804566	0.914144	USP33	23032
ENSG00000077264	7.46593	-2.04417	0.789147	2.01374e-05	0.000793309	PAK3	5063
ENSG00000077274	0	0	0.335239	NA	NA	CAPN6	827
ENSG00000077279	0.121251	-0.00802071	0.299308	0.780918	NA	DCX	1641
ENSG00000077312	549.067	-0.0225271	0.097133	0.77725	0.901171	SNRPA	6626
ENSG00000077327	0.0629086	0.00258735	0.297501	0.928223	NA	SPAG6	9576
ENSG00000077348	247.281	0.0101253	0.0980748	0.899335	0.958882	EXOSC5	56915
ENSG00000077380	3682.29	-0.151373	0.0782941	0.0285288	0.148176	DYNC1I2	1781
ENSG00000077420	1971.06	-0.0820605	0.0977949	0.305024	0.579305	APBB1IP	54518
ENSG00000077454	16.2416	0.0958948	0.209572	0.186551	0.445623	LRCH4	4034
ENSG00000077458	190.344	0.172929	0.11657	0.0480616	0.20511	FAM76B	143684
ENSG00000077463	189.809	-0.0881217	0.124927	0.315409	0.588798	SIRT6	51548
ENSG00000077498	0	0	0.335239	NA	NA	TYR	7299
ENSG00000077514	509.217	0.226702	0.118223	0.0105852	0.0777187	POLD3	10714
ENSG00000077522	0.0693888	-0.00462815	0.297964	0.872119	NA	ACTN2	88
ENSG00000077549	3271.33	-0.0075914	0.120379	0.930067	0.972232	CAPZB	832
ENSG00000077585	18.4169	0.0694252	0.160468	0.395924	0.659233	GPR137B	7107
ENSG00000077616	0.0626752	0.00258735	0.297501	0.928223	NA	NAALAD2	10003
ENSG00000077684	882.855	0.0928955	0.0842178	0.20234	0.465405	JADE1	79960
ENSG00000077713	120.626	0.225364	0.142719	0.0170472	0.106688	SLC25A43	203427
ENSG00000077721	702.165	0.0974543	0.10529	0.24108	0.512394	UBE2A	7319
ENSG00000077782	1149.9	0.193972	0.114474	0.0259132	0.139317	FGFR1	2260
ENSG00000077800	0.0612569	-0.00462815	0.297964	0.872119	NA	FKBP6	8468
ENSG00000077935	0	0	0.335239	NA	NA	SMC1B	27127
ENSG00000077942	0.810663	0.00168728	0.241875	0.968527	NA	FBLN1	2192
ENSG00000077943	0	0	0.335239	NA	NA	ITGA8	8516
ENSG00000077984	0.168722	0.0103512	0.300641	0.720443	NA	CST7	8530
ENSG00000078018	433.761	-2.52993	0.265862	3.79596e-23	7.30615e-20	MAP2	4133
ENSG00000078043	238.286	0.156566	0.0976048	0.0506033	0.210881	PIAS2	9063
ENSG00000078053	24.3612	-1.63505	0.360972	2.11866e-07	2.06845e-05	AMPH	273
ENSG00000078061	177.789	-0.00762603	0.0833741	0.916079	0.966662	ARAF	369
ENSG00000078070	115.181	0.00373541	0.110555	0.964745	0.987204	MCCC1	56922
ENSG00000078081	0	0	0.335239	NA	NA	LAMP3	27074
ENSG00000078098	0.733085	0.0512335	0.285617	0.283774	NA	FAP	2191
ENSG00000078114	37.8104	-0.0651333	0.163536	0.416644	0.674368	NEBL	10529
ENSG00000078124	325.468	0.0779192	0.111554	0.359636	0.628385	ACER3	55331
ENSG00000078140	2158.62	0.063705	0.0976771	0.425371	0.681453	UBE2K	3093
ENSG00000078142	241.26	0.044043	0.103209	0.59197	0.801554	PIK3C3	5289
ENSG00000078177	140.379	0.0674611	0.118996	0.43633	0.690165	N4BP2	55728
ENSG00000078237	197.349	0.130956	0.120215	0.135698	0.374107	TIGAR	57103
ENSG00000078246	382.796	0.0132551	0.0806983	0.851345	0.936813	TULP3	7289
ENSG00000078269	884.972	0.220286	0.163661	0.0224114	0.127513	SYNJ2	8871
ENSG00000078295	0	0	0.335239	NA	NA	ADCY2	108
ENSG00000078304	790.597	0.0580226	0.0728943	0.37606	0.643431	PPP2R5C	5527
ENSG00000078328	0	0	0.335239	NA	NA	RBFOX1	54715
ENSG00000078369	4470.21	-0.0571804	0.066656	0.348905	0.620007	GNB1	2782
ENSG00000078399	741.383	0.0799247	0.0840689	0.272116	0.545974	HOXA9	3205
ENSG00000078401	157.829	0.15404	0.221762	0.0704848	0.253711	EDN1	1906
ENSG00000078403	331.36	0.123676	0.108847	0.143526	0.385512	MLLT10	8028
ENSG00000078487	127.122	-0.103128	0.116228	0.233132	0.502075	ZCWPW1	55063
ENSG00000078549	0	0	0.335239	NA	NA	ADCYAP1R1	117
ENSG00000078579	0	0	0.335239	NA	NA	FGF20	26281
ENSG00000078589	0	0	0.335239	NA	NA	P2RY10	27334
ENSG00000078596	0	0	0.335239	NA	NA	ITM2A	9452
ENSG00000078618	1692.44	-0.109936	0.115579	0.20329	0.466546	NRDC	4898
ENSG00000078668	870.741	0.064619	0.0746298	0.332947	0.604799	VDAC3	7419
ENSG00000078674	1438.88	-0.0199851	0.101198	0.805954	0.914872	PCM1	5108
ENSG00000078687	43.8968	0.416808	0.1994	0.000326766	0.0069005	TNRC6C	57690
ENSG00000078699	202.923	0.0236981	0.0890993	0.75405	0.891212	CBFA2T2	9139
ENSG00000078725	66.1062	-0.142717	0.191526	0.0958751	0.306723	BRINP1	1620
ENSG00000078747	319.239	0.0207481	0.119489	0.81025	0.916736	ITCH	83737
ENSG00000078795	0	0	0.335239	NA	NA	PKD2L2	27039
ENSG00000078804	47.0497	-0.142472	0.166587	0.108449	0.32864	TP53INP2	58476
ENSG00000078808	2993.41	-0.173814	0.0893395	0.0218924	0.125877	SDF4	51150
ENSG00000078814	1.41055	-0.0314029	0.227784	0.536783	0.763603	MYH7B	57644
ENSG00000078898	0	0	0.335239	NA	NA	BPIFB2	80341
ENSG00000078900	28.8774	-0.116472	0.175686	0.164083	0.414952	TP73	7161
ENSG00000078902	341.211	-0.181674	0.102698	0.0276467	0.145105	TOLLIP	54472
ENSG00000078967	100.321	0.0813623	0.108378	0.333431	0.60527	UBE2D4	51619
ENSG00000079101	1.8775	0.0201709	0.240134	0.657316	0.839672	CLUL1	27098
ENSG00000079102	0.126461	-0.00802071	0.299308	0.780918	NA	RUNX1T1	862
ENSG00000079112	0.11008	0.00644887	0.298597	0.822778	NA	CDH17	1015
ENSG00000079134	312.4	0.201267	0.115695	0.0215305	0.124232	THOC1	9984
ENSG00000079150	51.2618	-0.118286	0.155074	0.17779	0.433276	FKBP7	51661
ENSG00000079156	279.559	0.0218388	0.0944592	0.780536	0.902752	OSBPL6	114880
ENSG00000079215	9.38687	-0.187539	0.328671	0.0370779	0.174523	SLC1A3	6507
ENSG00000079246	5279.11	0.0734917	0.0758983	0.27693	0.552344	XRCC5	7520
ENSG00000079257	32.212	-0.00173256	0.146825	0.983523	0.993398	LXN	56925
ENSG00000079263	3.75434	-0.0914679	0.248341	0.166467	0.417732	SP140	11262
ENSG00000079277	296.23	-0.230538	0.113641	0.00816318	0.0655439	MKNK1	8569
ENSG00000079308	6.56529	-3.05869	0.750675	3.11316e-07	2.89266e-05	TNS1	7145
ENSG00000079313	116.831	0.106586	0.137343	0.229809	0.498343	REXO1	57455
ENSG00000079332	1281.89	-0.11201	0.0686432	0.0729462	0.259102	SAR1A	56681
ENSG00000079335	16.7886	0.00321842	0.160932	0.966904	0.987704	CDC14A	8556
ENSG00000079337	18.9211	-0.0902158	0.170844	0.264612	0.537763	RAPGEF3	10411
ENSG00000079385	2.75314	0.0220443	0.206913	0.686206	0.855178	CEACAM1	634
ENSG00000079387	396.761	0.204227	0.115917	0.019832	0.118648	SENP1	29843
ENSG00000079393	0.0606255	-0.00462815	0.297964	0.872119	NA	DUSP13	51207
ENSG00000079432	226.076	-0.0952698	0.100948	0.241904	0.513417	CIC	23152
ENSG00000079435	14.7182	-0.283294	0.305958	0.0109772	0.0796425	LIPE	3991
ENSG00000079459	404.259	-0.0468533	0.086935	0.529106	0.758044	FDFT1	2222
ENSG00000079462	453.806	0.0148547	0.112145	0.861172	0.941281	PAFAH1B3	5050
ENSG00000079482	18.0088	-0.0642767	0.152826	0.443877	0.695276	OPHN1	4983
ENSG00000079557	0.0626752	0.00258735	0.297501	0.928223	NA	AFM	173
ENSG00000079616	693.968	0.028157	0.0812936	0.69209	0.85769	KIF22	3835
ENSG00000079689	0	0	0.335239	NA	NA	SCGN	10590
ENSG00000079691	376.126	0.0337999	0.137695	0.695931	0.859499	CARMIL1	55604
ENSG00000079739	459.496	-0.417418	0.133585	1.52527e-05	0.000642186	PGM1	5236
ENSG00000079785	2146.63	0.10684	0.083333	0.139637	0.379736	DDX1	1653
ENSG00000079805	1870.07	0.017227	0.0982615	0.829767	0.927371	DNM2	1785
ENSG00000079819	4957.21	0.0846387	0.0765124	0.213234	0.479137	EPB41L2	2037
ENSG00000079841	0	0	0.335239	NA	NA	RIMS1	22999
ENSG00000079931	199.036	0.0598632	0.159005	0.46238	0.710336	MOXD1	26002
ENSG00000079950	342.309	-0.00514867	0.0677555	0.933688	0.9732	STX7	8417
ENSG00000079974	99.6724	-0.114626	0.151361	0.192748	0.453528	RABL2B	11158
ENSG00000079999	719.591	0.00530726	0.0720715	0.934916	0.973644	KEAP1	9817
ENSG00000080007	0	0	0.335239	NA	NA	DDX43	55510
ENSG00000080031	27.4634	-0.168919	0.260409	0.0512865	0.213004	PTPRH	5794
ENSG00000080166	0.418517	0.000293211	0.279	0.993126	NA	DCT	1638
ENSG00000080189	753.423	-0.191898	0.075061	0.00413339	0.041099	SLC35C2	51006
ENSG00000080200	390.932	-0.0850521	0.133052	0.33436	0.606058	CRYBG3	131544
ENSG00000080224	13.5295	-0.074406	0.197164	0.286999	0.561945	EPHA6	285220
ENSG00000080293	0.134552	-0.000777305	0.297309	0.9784	NA	SCTR	6344
ENSG00000080298	59.513	0.0382236	0.137908	0.658695	0.840557	RFX3	5991
ENSG00000080345	3986.79	0.142984	0.0875943	0.056042	0.224251	RIF1	55183
ENSG00000080371	588.557	0.171571	0.103961	0.0386928	0.178898	RAB21	23011
ENSG00000080493	159.348	0.0315934	0.140456	0.713214	0.869447	SLC4A4	8671
ENSG00000080503	1589.6	-0.0977944	0.111241	0.250563	0.522738	SMARCA2	6595
ENSG00000080511	0	0	0.335239	NA	NA	RDH8	50700
ENSG00000080546	142.407	0.0588405	0.139823	0.497703	0.735984	SESN1	27244
ENSG00000080561	25.6183	-0.0661285	0.154332	0.428939	0.683855	MID2	11043
ENSG00000080572	0.149212	-0.000777305	0.297309	0.9784	NA	DNAAF6	139212
ENSG00000080573	0	0	0.335239	NA	NA	COL5A3	50509
ENSG00000080603	284.267	-0.0844465	0.120286	0.332183	0.604305	SRCAP	10847
ENSG00000080608	2712.45	0.140278	0.116944	0.107438	0.327048	PUM3	9933
ENSG00000080618	0	0	0.335239	NA	NA	CPB2	1361
ENSG00000080644	0	0	0.335239	NA	NA	CHRNA3	1136
ENSG00000080709	0	0	0.335239	NA	NA	KCNN2	3781
ENSG00000080802	435.092	-0.121886	0.079457	0.0812058	0.276183	CNOT4	4850
ENSG00000080815	255.797	-0.210116	0.102608	0.010932	0.0794427	PSEN1	5663
ENSG00000080819	115.771	0.153531	0.12184	0.0828499	0.279758	CPOX	1371
ENSG00000080822	170.998	0.392022	0.184316	0.000413231	0.0082726	CLDND1	56650
ENSG00000080823	1051.93	-0.259555	0.162167	0.00880764	0.0689114	MOK	5891
ENSG00000080824	32060.6	0.162091	0.0947605	0.0394524	0.180981	HSP90AA1	3320
ENSG00000080839	652.405	0.160648	0.080697	0.0230034	0.129067	RBL1	5933
ENSG00000080845	845.509	0.00519555	0.101906	0.94925	0.980861	DLGAP4	22839
ENSG00000080854	0	0	0.335239	NA	NA	IGSF9B	22997
ENSG00000080910	0	0	0.335239	NA	NA	CFHR2	3080
ENSG00000080947	29.6195	-0.10729	0.153979	0.217495	0.483949	CROCCP3	114819
ENSG00000080986	1002.17	0.236403	0.0868242	0.0014764	0.020549	NDC80	10403
ENSG00000081014	105.863	0.306051	0.169321	0.00296805	0.0328583	AP4E1	23431
ENSG00000081019	313.671	-0.24112	0.0841901	0.000920879	0.0145111	RSBN1	54665
ENSG00000081026	380.594	0.126839	0.112213	0.138665	0.378414	MAGI3	260425
ENSG00000081041	12.6131	-0.240005	0.264288	0.0185444	0.113362	CXCL2	2920
ENSG00000081051	17.0183	-0.0999584	0.245225	0.147507	0.39093	AFP	174
ENSG00000081052	0	0	0.335239	NA	NA	COL4A4	1286
ENSG00000081059	93.9691	-0.0593956	0.127219	0.497069	0.73565	TCF7	6932
ENSG00000081087	504.817	-0.222993	0.073763	0.000725282	0.012413	OSTM1	28962
ENSG00000081138	0	0	0.335239	NA	NA	CDH7	1005
ENSG00000081148	0.73102	-0.0402634	0.279449	0.364775	NA	IMPG2	50939
ENSG00000081154	887.63	0.232195	0.108608	0.00643915	0.0558267	PCNP	57092
ENSG00000081177	25.7684	0.0946282	0.17128	0.245012	0.51728	EXD2	55218
ENSG00000081181	7.447	-0.0465364	0.200194	0.45386	0.703584	ARG2	384
ENSG00000081189	28.1184	-0.147128	0.150298	0.104146	0.32131	MEF2C	4208
ENSG00000081237	0.213178	-0.0114522	0.301385	0.692638	NA	PTPRC	5788
ENSG00000081248	0	0	0.335239	NA	NA	CACNA1S	779
ENSG00000081277	0	0	0.335239	NA	NA	PKP1	5317
ENSG00000081307	257.499	0.152937	0.089452	0.0438551	0.194297	UBA5	79876
ENSG00000081320	179.016	0.247979	0.148954	0.0101651	0.0756238	STK17B	9262
ENSG00000081377	203.025	0.0116959	0.143146	0.890619	0.955055	CDC14B	8555
ENSG00000081386	72.5218	0.0358121	0.133978	0.680466	0.852354	ZNF510	22869
ENSG00000081479	0	0	0.335239	NA	NA	LRP2	4036
ENSG00000081665	57.2597	-0.00934493	0.120777	0.914021	0.965821	ZNF506	440515
ENSG00000081692	142.971	-0.0432575	0.0900218	0.569939	0.787003	JMJD4	65094
ENSG00000081721	194.878	0.251807	0.114531	0.00407046	0.0407968	DUSP12	11266
ENSG00000081760	336.451	-0.0805451	0.102211	0.325273	0.598366	AACS	65985
ENSG00000081791	301.611	-0.0926682	0.102649	0.259	0.532586	DELE1	9812
ENSG00000081800	0	0	0.335239	NA	NA	SLC13A1	6561
ENSG00000081803	47.2356	-0.252602	0.161984	0.0104285	0.0770727	CADPS2	93664
ENSG00000081818	0.0629086	0.00258735	0.297501	0.928223	NA	PCDHB4	56131
ENSG00000081842	0	0	0.335239	NA	NA	PCDHA6	56142
ENSG00000081853	0.866274	-0.0226529	0.239074	0.62424	NA	PCDHGA2	56113
ENSG00000081870	860.374	-0.0624288	0.112093	0.46324	0.711109	HSPB11	51668
ENSG00000081913	92.1675	0.00575444	0.105317	0.94465	0.978853	PHLPP1	23239
ENSG00000081923	147.941	0.0620111	0.186819	0.378023	0.645273	ATP8B1	5205
ENSG00000081985	0.19986	0.0103512	0.300641	0.720443	NA	IL12RB2	3595
ENSG00000082014	297.475	0.386055	0.19795	0.000674942	0.0117508	SMARCD3	6604
ENSG00000082068	356.439	0.081317	0.107809	0.332625	0.604458	WDR70	55100
ENSG00000082074	0.448231	0.0156664	0.285289	0.651206	NA	FYB1	2533
ENSG00000082126	23.2198	0.377484	0.413109	0.00520155	0.0483647	MPP4	58538
ENSG00000082146	106.208	-0.0482941	0.11936	0.576858	0.792406	STRADB	55437
ENSG00000082153	1511.32	0.0661555	0.143942	0.443465	0.695247	BZW1	9689
ENSG00000082175	0	0	0.335239	NA	NA	PGR	5241
ENSG00000082196	12.3233	0.00854457	0.164203	0.910223	0.964219	C1QTNF3	114899
ENSG00000082212	375.985	0.141112	0.10968	0.096753	0.308434	ME2	4200
ENSG00000082213	377.678	0.229755	0.080658	0.00113109	0.0167904	C5orf22	55322
ENSG00000082258	230.021	0.0342131	0.100237	0.672666	0.848818	CCNT2	905
ENSG00000082269	181.259	-0.175095	0.132316	0.0542695	0.219476	FAM135A	57579
ENSG00000082293	0	0	0.335239	NA	NA	COL19A1	1310
ENSG00000082397	4.29069	-0.000649104	0.208799	0.990008	0.995278	EPB41L3	23136
ENSG00000082438	350.382	-0.0631527	0.136597	0.469421	0.715116	COBLL1	22837
ENSG00000082458	59.8244	0.095082	0.130263	0.281715	0.557104	DLG3	1741
ENSG00000082482	3.45377	-0.0195516	0.206802	0.718243	0.872106	KCNK2	3776
ENSG00000082497	265.197	0.357267	0.155149	0.000470048	0.00903417	SERTAD4	56256
ENSG00000082512	53.6509	0.127661	0.16029	0.146474	0.38974	TRAF5	7188
ENSG00000082515	422.417	0.0765649	0.0918894	0.320897	0.594091	MRPL22	29093
ENSG00000082516	266.277	0.160755	0.106537	0.0555454	0.223059	GEMIN5	25929
ENSG00000082556	0.194782	-0.00414569	0.297831	0.885319	NA	OPRK1	4986
ENSG00000082641	735.025	-0.0816852	0.0599872	0.143799	0.385986	NFE2L1	4779
ENSG00000082684	218.521	-0.031754	0.140888	0.711548	0.868989	SEMA5B	54437
ENSG00000082701	380.02	0.230019	0.0919546	0.00291697	0.0326088	GSK3B	2932
ENSG00000082781	2682.86	-0.490554	0.141044	1.28264e-06	9.29088e-05	ITGB5	3693
ENSG00000082805	943.315	-0.181674	0.136576	0.0478041	0.2044	ERC1	23085
ENSG00000082898	880.117	0.350555	0.0938874	7.04556e-06	0.000359564	XPO1	7514
ENSG00000082929	0	0	0.335239	NA	NA	LINC01587	10141
ENSG00000082996	234.753	0.041205	0.0919991	0.593372	0.802258	RNF13	11342
ENSG00000083067	0.202984	0.00306866	0.297587	0.914933	NA	TRPM3	80036
ENSG00000083093	101.747	-0.0213675	0.140029	0.803515	0.913617	PALB2	79728
ENSG00000083097	22.2221	0.00511867	0.155629	0.949186	0.980861	DOP1A	23033
ENSG00000083099	577.44	0.0352077	0.105047	0.670778	0.848024	LYRM2	57226
ENSG00000083123	50.6185	0.0297237	0.137487	0.730979	0.879643	BCKDHB	594
ENSG00000083168	465.358	0.227047	0.0854731	0.0020257	0.0258218	KAT6A	7994
ENSG00000083223	736.714	-0.0751512	0.106796	0.368467	0.636538	TUT7	79670
ENSG00000083290	1.36535	0.279789	0.671661	0.0112485	0.080957	ULK2	9706
ENSG00000083307	0	0	0.335239	NA	NA	GRHL2	79977
ENSG00000083312	1950.6	0.028036	0.112472	0.741677	0.885991	TNPO1	3842
ENSG00000083444	1525.1	-0.398998	0.122818	1.42132e-05	0.000607921	PLOD1	5351
ENSG00000083454	0.797695	0.0569525	0.300359	0.237207	NA	P2RX5	5026
ENSG00000083457	258.497	0.343941	0.108351	5.61983e-05	0.00182889	ITGAE	3682
ENSG00000083520	570.842	-0.0630232	0.0792618	0.366629	0.635072	DIS3	22894
ENSG00000083535	166.275	-0.0143744	0.152453	0.860631	0.940885	PIBF1	10464
ENSG00000083544	96.7942	0.168022	0.115514	0.0537307	0.218403	TDRD3	81550
ENSG00000083635	221.1	0.116391	0.0928038	0.133864	0.371118	NUFIP1	26747
ENSG00000083642	1172.7	0.0782298	0.0949663	0.320051	0.593826	PDS5B	23047
ENSG00000083720	338.194	-0.0439906	0.111879	0.604603	0.809482	OXCT1	5019
ENSG00000083750	28.8588	0.00311561	0.14001	0.971017	0.9893	RRAGB	10325
ENSG00000083782	0	0	0.335239	NA	NA	EPYC	1833
ENSG00000083799	438.741	-0.170606	0.08797	0.0230159	0.129067	CYLD	1540
ENSG00000083807	22.9371	0.0869006	0.144541	0.319066	0.592526	SLC27A5	10998
ENSG00000083812	42.0496	0.0850776	0.124886	0.332094	0.604305	ZNF324	25799
ENSG00000083814	0	0	0.335239	NA	NA	ZNF671	79891
ENSG00000083817	18.4301	-0.0128359	0.154752	0.873827	0.947111	ZNF416	55659
ENSG00000083828	20.0248	-0.0269587	0.153107	0.742094	0.886205	ZNF586	54807
ENSG00000083838	51.645	-0.20568	0.128956	0.0241645	0.133072	ZNF446	55663
ENSG00000083844	277.995	-0.0428368	0.0789946	0.538502	0.764481	ZNF264	9422
ENSG00000083845	6692.67	0.0271161	0.0714523	0.674427	0.849922	RPS5	6193
ENSG00000083857	193.267	0.0889938	0.125896	0.311272	0.584688	FAT1	2195
ENSG00000083896	1276.34	0.0912022	0.100947	0.262519	0.536257	YTHDC1	91746
ENSG00000083937	531.601	-0.0601631	0.0833908	0.405823	0.66752	CHMP2B	25978
ENSG00000084070	228.769	-0.0222496	0.0920398	0.773141	0.899527	SMAP2	64744
ENSG00000084072	177.579	0.0975529	0.0936148	0.211247	0.476578	PPIE	10450
ENSG00000084073	488.834	0.0369999	0.0850189	0.613928	0.813559	ZMPSTE24	10269
ENSG00000084090	3026.39	0.0385161	0.0919087	0.617485	0.815785	STARD7	56910
ENSG00000084092	258.881	0.147708	0.0924654	0.0566754	0.225513	NOA1	84273
ENSG00000084093	1673.16	-0.0184549	0.108645	0.826054	0.924894	REST	5978
ENSG00000084110	0.659511	-0.0117774	0.253735	0.773841	NA	HAL	3034
ENSG00000084112	217.692	-0.00507159	0.113001	0.952501	0.982078	SSH1	54434
ENSG00000084207	5627.73	-0.0229583	0.109053	0.784876	0.90482	GSTP1	2950
ENSG00000084234	11001.8	-0.406578	0.0868717	3.39387e-08	4.19501e-06	APLP2	334
ENSG00000084444	10.0949	0.26549	0.26778	0.0128287	0.0878989	FAM234B	57613
ENSG00000084453	0.15467	0.00644887	0.298597	0.822778	NA	SLCO1A2	6579
ENSG00000084463	1317.13	0.0260976	0.109178	0.756456	0.892033	WBP11	51729
ENSG00000084623	1250.79	0.078729	0.0965048	0.321447	0.594671	EIF3I	8668
ENSG00000084628	0.556056	-0.00739483	0.248178	0.859123	NA	NKAIN1	79570
ENSG00000084636	4.58623	-0.0402164	0.20013	0.50745	0.743138	COL16A1	1307
ENSG00000084652	920.971	-0.0450016	0.0838263	0.535569	0.762588	TXLNA	200081
ENSG00000084674	0	0	0.335239	NA	NA	APOB	338
ENSG00000084676	310.331	0.0792163	0.0870498	0.287724	0.562954	NCOA1	8648
ENSG00000084693	249.289	-0.152075	0.118902	0.0832933	0.280412	AGBL5	60509
ENSG00000084710	65.1969	3.03677	0.282951	7.36152e-29	2.47954e-25	EFR3B	22979
ENSG00000084731	110.531	0.119186	0.139687	0.18173	0.438606	KIF3C	3797
ENSG00000084733	1445.11	0.187996	0.0863596	0.0111959	0.0807078	RAB10	10890
ENSG00000084734	1.76234	-0.0470062	0.246705	0.36488	0.633264	GCKR	2646
ENSG00000084754	1976.29	-0.0537253	0.0869283	0.470471	0.715827	HADHA	3030
ENSG00000084764	70.0003	-0.0748713	0.14624	0.385519	0.65155	MAPRE3	22924
ENSG00000084774	645.176	0.070444	0.0622061	0.221626	0.489102	CAD	790
ENSG00000085063	1904.48	-0.108643	0.0834795	0.13355	0.37046	CD59	966
ENSG00000085117	1067.15	0.0193665	0.169171	0.791444	0.908195	CD82	3732
ENSG00000085185	102.698	-0.0150444	0.112985	0.859755	0.940496	BCORL1	63035
ENSG00000085224	2212.97	0.0808688	0.0901867	0.288833	0.564268	ATRX	546
ENSG00000085231	352.76	0.165381	0.114476	0.0566151	0.22534	AK6	102157402
ENSG00000085265	0.410867	-0.0548659	0.320085	0.218441	NA	FCN1	2219
ENSG00000085274	91.5276	0.248896	0.127151	0.00666069	0.0571225	MYNN	55892
ENSG00000085276	105.229	-0.832552	0.226789	3.6789e-07	3.21856e-05	MECOM	2122
ENSG00000085365	328.412	-0.032622	0.0798883	0.642229	0.830717	SCAMP1	9522
ENSG00000085377	238.933	-0.00537835	0.104316	0.948041	0.980198	PREP	5550
ENSG00000085382	39.3201	0.0667056	0.14202	0.441654	0.694106	HACE1	57531
ENSG00000085415	262.376	0.21781	0.146688	0.021435	0.123954	SEH1L	81929
ENSG00000085433	89.6799	-0.123082	0.132896	0.168069	0.42011	WDR47	22911
ENSG00000085449	395.547	0.0849641	0.123014	0.331518	0.603679	WDFY1	57590
ENSG00000085465	3.38987	0.0498907	0.205389	0.416163	0.673866	OVGP1	5016
ENSG00000085491	1219.21	0.115202	0.0930569	0.138532	0.378129	SLC25A24	29957
ENSG00000085511	268.732	0.176158	0.097542	0.0278805	0.145707	MAP3K4	4216
ENSG00000085514	5.60049	-0.060442	0.184663	0.393528	0.657327	PILRA	29992
ENSG00000085552	3.04751	-0.0201372	0.203613	0.716393	0.871116	IGSF9	57549
ENSG00000085563	130.162	-0.173235	0.168572	0.0600829	0.23315	ABCB1	5243
ENSG00000085644	77.0825	-0.0878475	0.125603	0.31727	0.590574	ZNF213	7760
ENSG00000085662	2899.45	-0.0878758	0.121845	0.314559	0.587965	AKR1B1	231
ENSG00000085719	1242.79	0.0149406	0.0837577	0.836953	0.930519	CPNE3	8895
ENSG00000085721	665.07	0.0252643	0.129433	0.771712	0.899318	RRN3	54700
ENSG00000085733	2526.42	0.00416539	0.114605	0.961146	0.985654	CTTN	2017
ENSG00000085741	0.0718765	-0.00462815	0.297964	0.872119	NA	WNT11	7481
ENSG00000085760	1259.64	0.137272	0.101597	0.0934624	0.301971	MTIF2	4528
ENSG00000085788	194.322	0.154579	0.103782	0.0620083	0.236827	DDHD2	23259
ENSG00000085831	1.89379	0.086543	0.27781	0.160669	0.410213	TTC39A	22996
ENSG00000085832	266.757	-0.227537	0.0946087	0.00383936	0.0393067	EPS15	2060
ENSG00000085840	143.424	0.136637	0.112531	0.111476	0.334239	ORC1	4998
ENSG00000085871	100.725	0.138614	0.126714	0.119776	0.349218	MGST2	4258
ENSG00000085872	303.254	0.138407	0.0958189	0.0805017	0.274721	CHERP	10523
ENSG00000085978	270.654	0.0583425	0.092776	0.451995	0.701985	ATG16L1	55054
ENSG00000085982	539.104	0.00604597	0.102102	0.941012	0.976904	USP40	55230
ENSG00000085998	461.988	-0.13182	0.08032	0.0613094	0.235474	POMGNT1	55624
ENSG00000085999	146.224	0.159796	0.176162	0.0758868	0.264534	RAD54L	8438
ENSG00000086015	317.486	-0.301977	0.100704	0.000221734	0.00519551	MAST2	23139
ENSG00000086061	2473.32	0.0765567	0.0951727	0.331107	0.603457	DNAJA1	3301
ENSG00000086062	1600.61	-0.108647	0.10078	0.18187	0.438814	B4GALT1	2683
ENSG00000086065	872.844	-0.00941779	0.125768	0.913754	0.965821	CHMP5	51510
ENSG00000086102	450.603	-0.0905772	0.0785514	0.191429	0.452159	NFX1	4799
ENSG00000086159	0.0693888	-0.00462815	0.297964	0.872119	NA	AQP6	363
ENSG00000086189	97.2178	0.430784	0.165105	6.40908e-05	0.00201281	DIMT1	27292
ENSG00000086200	124.899	0.101424	0.112291	0.235246	0.504466	IPO11	51194
ENSG00000086205	0	0	0.335239	NA	NA	FOLH1	2346
ENSG00000086232	1984.31	-0.0948843	0.0775887	0.167258	0.418394	EIF2AK1	27102
ENSG00000086288	0	0	0.335239	NA	NA	NME8	51314
ENSG00000086289	1385.13	0.095127	0.121277	0.276403	0.551962	EPDR1	54749
ENSG00000086300	566.148	-0.0658213	0.115739	0.444133	0.695409	SNX10	29887
ENSG00000086475	860.319	0.204596	0.0630235	0.000431367	0.00849992	SEPHS1	22929
ENSG00000086504	237.539	0.0938576	0.11383	0.274003	0.548699	MRPL28	10573
ENSG00000086506	0	0	0.335239	NA	NA	HBQ1	3049
ENSG00000086544	65.9227	-0.182518	0.121283	0.0401074	0.182804	ITPKC	80271
ENSG00000086548	0	0	0.335239	NA	NA	CEACAM6	4680
ENSG00000086570	0.0550401	0.00258735	0.297501	0.928223	NA	FAT2	2196
ENSG00000086589	846.156	-0.125463	0.0931845	0.107052	0.326242	RBM22	55696
ENSG00000086598	858.29	0.0880764	0.119141	0.310955	0.584475	TMED2	10959
ENSG00000086619	126.421	0.0580152	0.11976	0.50339	0.740385	ERO1B	56605
ENSG00000086666	508.404	-0.0198658	0.100663	0.806585	0.915178	ZFAND6	54469
ENSG00000086696	0	0	0.335239	NA	NA	HSD17B2	3294
ENSG00000086712	651.738	0.0373288	0.109406	0.657693	0.839994	TXLNG	55787
ENSG00000086717	0.0568409	0.00258735	0.297501	0.928223	NA	PPEF1	5475
ENSG00000086730	32.5771	-0.203556	0.397624	0.0295688	0.15136	LAT2	7462
ENSG00000086758	1009.53	0.0100728	0.11586	0.906512	0.962693	HUWE1	10075
ENSG00000086827	249.291	-0.0231458	0.104406	0.779256	0.901845	ZW10	9183
ENSG00000086848	74.6415	0.058039	0.118874	0.502509	0.739682	ALG9	79796
ENSG00000086967	0	0	0.335239	NA	NA	MYBPC2	4606
ENSG00000086991	0	0	0.335239	NA	NA	NOX4	50507
ENSG00000087008	256.901	-0.21325	0.107727	0.0118711	0.083803	ACOX3	8310
ENSG00000087053	396.171	0.108577	0.0844868	0.137035	0.375869	MTMR2	8898
ENSG00000087074	485.579	-0.0375816	0.10149	0.644682	0.831813	PPP1R15A	23645
ENSG00000087076	9.67851	-1.10913	0.832025	0.000398627	0.00807625	HSD17B14	51171
ENSG00000087077	2565.54	-0.0539991	0.0855007	0.463282	0.711109	TRIP6	7205
ENSG00000087085	3.16458	-0.194948	0.383424	0.032679	0.16167	ACHE	43
ENSG00000087086	10912.1	-0.185867	0.0975995	0.0204102	0.12045	FTL	2512
ENSG00000087087	1816.16	-0.0243975	0.0920746	0.751985	0.889898	SRRT	51593
ENSG00000087088	272.792	0.108144	0.164364	0.203136	0.466483	BAX	581
ENSG00000087095	165.71	-0.0980175	0.115927	0.256403	0.529591	NLK	51701
ENSG00000087111	474.14	-0.0408737	0.127091	0.639302	0.829184	PIGS	94005
ENSG00000087116	61.8264	-0.0544558	0.151567	0.51556	0.749071	ADAMTS2	9509
ENSG00000087128	0.28686	-0.0133971	0.279055	0.706713	NA	TMPRSS11E	28983
ENSG00000087152	444.14	-0.0532508	0.0865066	0.472974	0.718014	ATXN7L3	56970
ENSG00000087157	181.302	0.0977481	0.115487	0.257116	0.530328	PGS1	9489
ENSG00000087191	2355.11	-0.0928513	0.0874484	0.214118	0.480881	PSMC5	5705
ENSG00000087206	352.673	0.0741136	0.119602	0.393415	0.657327	UIMC1	51720
ENSG00000087237	0.259696	-0.000503225	0.276251	0.988443	NA	CETP	1071
ENSG00000087245	84.2495	-0.130835	0.217576	0.102801	0.318619	MMP2	4313
ENSG00000087250	0.0718765	-0.00462815	0.297964	0.872119	NA	MT3	4504
ENSG00000087253	298.434	0.119534	0.159006	0.170813	0.423745	LPCAT2	54947
ENSG00000087258	0	0	0.335239	NA	NA	GNAO1	2775
ENSG00000087263	792.07	-0.0121791	0.0912217	0.873936	0.947111	OGFOD1	55239
ENSG00000087266	303.153	-0.0909188	0.0900855	0.232765	0.501926	SH3BP2	6452
ENSG00000087269	1340.82	0.197756	0.093161	0.0111533	0.0804869	NOP14	8602
ENSG00000087274	1285.31	-0.00372088	0.108269	0.964605	0.987204	ADD1	118
ENSG00000087299	101.125	-0.0353461	0.125032	0.684755	0.85439	L2HGDH	79944
ENSG00000087301	56.4469	0.157993	0.152944	0.0834186	0.280576	TXNDC16	57544
ENSG00000087302	807.898	-0.0316615	0.0764824	0.641518	0.830323	RTRAF	51637
ENSG00000087303	7.63432	-0.0767671	0.201147	0.268955	0.542054	NID2	22795
ENSG00000087338	381.177	0.048554	0.0776414	0.480129	0.723044	GMCL1	64395
ENSG00000087365	3353.88	0.00381175	0.0848509	0.958497	0.984448	SF3B2	10992
ENSG00000087448	693.336	0.0254079	0.107053	0.760875	0.893201	KLHL42	57542
ENSG00000087460	6789.43	0.149744	0.107436	0.0754421	0.263461	GNAS	2778
ENSG00000087470	690.935	0.0828235	0.0796822	0.237185	0.506834	DNM1L	10059
ENSG00000087494	34.7834	-0.02421	0.209658	0.654201	0.838316	PTHLH	5744
ENSG00000087495	0	0	0.335239	NA	NA	PHACTR3	116154
ENSG00000087502	835.708	0.207433	0.11581	0.0179804	0.111124	ERGIC2	51290
ENSG00000087510	0.516937	-0.0462361	0.324511	0.242347	NA	TFAP2C	7022
ENSG00000087586	3251.62	0.11264	0.0916865	0.143817	0.385986	AURKA	6790
ENSG00000087589	0.710805	-0.0241549	0.253758	0.579948	NA	CASS4	57091
ENSG00000087842	340.427	-0.0869189	0.0985129	0.279274	0.554617	PIR	8544
ENSG00000087884	423.573	-0.125223	0.122036	0.154906	0.401922	AAMDC	28971
ENSG00000087903	127.054	-0.0504618	0.10921	0.549117	0.771757	RFX2	5990
ENSG00000087995	118.741	0.110961	0.112857	0.195381	0.456657	METTL2A	339175
ENSG00000088002	1.13761	-0.0126666	0.235522	0.779113	NA	SULT2B1	6820
ENSG00000088035	142.148	-0.0574371	0.10765	0.492938	0.732799	ALG6	29929
ENSG00000088038	98.1179	0.0250803	0.111235	0.767214	0.897009	CNOT3	4849
ENSG00000088053	4.89553	-0.0874079	0.219978	0.202356	0.465405	GP6	51206
ENSG00000088179	156.921	-0.000440811	0.103342	0.99572	0.998329	PTPN4	5775
ENSG00000088205	3875.16	0.0713035	0.0949861	0.364774	0.633161	DDX18	8886
ENSG00000088247	7658.51	0.00274623	0.107189	0.973766	0.990233	KHSRP	8570
ENSG00000088256	1793.84	0.12925	0.107781	0.124852	0.357369	GNA11	2767
ENSG00000088280	32.0391	-0.381158	0.244332	0.00160663	0.0218426	ASAP3	55616
ENSG00000088298	84.3771	-0.139175	0.14732	0.122454	0.3536	EDEM2	55741
ENSG00000088298	84.3771	-0.139175	0.14732	0.122454	0.3536	EDEM2	111089941
ENSG00000088305	52.2355	-0.054492	0.135837	0.531778	0.759771	DNMT3B	1789
ENSG00000088320	0	0	0.335239	NA	NA	REM1	28954
ENSG00000088325	4368.13	0.0939908	0.0791973	0.17781	0.433276	TPX2	22974
ENSG00000088356	834.449	-0.0986273	0.083477	0.173225	0.427202	PDRG1	81572
ENSG00000088367	657.409	-0.138403	0.125097	0.119262	0.348398	EPB41L1	2036
ENSG00000088386	0	0	0.335239	NA	NA	SLC15A1	6564
ENSG00000088387	72.0391	0.151502	0.135741	0.0942057	0.303135	DOCK9	23348
ENSG00000088448	458.497	0.111337	0.0983196	0.165627	0.41648	ANKRD10	55608
ENSG00000088451	47.5636	0.107389	0.13456	0.226589	0.494786	TGDS	23483
ENSG00000088538	10.0647	1.15112	0.608496	0.000116727	0.0031707	DOCK3	1795
ENSG00000088543	22.6496	-0.0777779	0.154992	0.356167	0.625832	C3orf18	51161
ENSG00000088682	266.458	-0.00841378	0.110297	0.920632	0.9682	COQ9	57017
ENSG00000088726	0.457987	0.00903915	0.263	0.814597	NA	TMEM40	55287
ENSG00000088727	340.166	0.102631	0.118804	0.238412	0.508633	KIF9	64147
ENSG00000088756	14.8019	-1.02589	0.791838	0.000472731	0.00905989	ARHGAP28	79822
ENSG00000088766	302.825	0.0534662	0.121343	0.538285	0.764367	CRLS1	54675
ENSG00000088782	0	0	0.335239	NA	NA	DEFB127	140850
ENSG00000088808	46.7336	-0.0164213	0.125114	0.850201	0.936424	PPP1R13B	23368
ENSG00000088812	129.669	0.0783858	0.132641	0.372663	0.640909	ATRN	8455
ENSG00000088826	191.256	-0.0826253	0.128466	0.347486	0.618861	SMOX	54498
ENSG00000088827	0.0698709	-0.00462815	0.297964	0.872119	NA	SIGLEC1	6614
ENSG00000088832	2192.08	-0.0224948	0.0906936	0.768686	0.897533	FKBP1A	2280
ENSG00000088833	773.311	-0.000319546	0.0885979	0.996617	0.998618	NSFL1C	55968
ENSG00000088836	4.78423	-0.0637258	0.213775	0.31183	0.585219	SLC4A11	83959
ENSG00000088854	119.529	0.0665876	0.104749	0.421313	0.677854	C20orf194	25943
ENSG00000088876	49.2595	-0.0848679	0.132573	0.335396	0.606805	ZNF343	79175
ENSG00000088881	1.43737	0.072579	0.278591	0.200524	0.462692	EBF4	57593
ENSG00000088882	0	0	0.335239	NA	NA	CPXM1	56265
ENSG00000088888	758.311	-0.0115863	0.0901517	0.879149	0.949317	MAVS	57506
ENSG00000088899	18.5855	-0.379352	0.314362	0.00311679	0.0340447	LZTS3	9762
ENSG00000088926	0	0	0.335239	NA	NA	F11	2160
ENSG00000088930	1495.68	-0.0337677	0.0737608	0.60978	0.811709	XRN2	22803
ENSG00000088970	58	-0.0345604	0.111446	0.68363	0.853791	KIZ	55857
ENSG00000088986	3816.61	0.0867149	0.0797077	0.215961	0.482848	DYNLL1	8655
ENSG00000088992	3.722	0.0997393	0.265923	0.13694	0.375761	TESC	54997
ENSG00000089006	817.195	-0.0129747	0.0760231	0.848022	0.93525	SNX5	27131
ENSG00000089009	1379.89	0.17261	0.10028	0.0339274	0.165918	RPL6	6128
ENSG00000089012	0.817491	0.00767028	0.25797	0.846067	NA	SIRPG	55423
ENSG00000089022	307.841	0.0763521	0.114232	0.373259	0.641498	MAPKAPK5	8550
ENSG00000089041	2.97921	-0.0339301	0.206736	0.5519	0.774218	P2RX7	5027
ENSG00000089048	2166.56	0.104601	0.0907741	0.171915	0.425066	ESF1	51575
ENSG00000089050	125.141	0.0319755	0.117571	0.71053	0.86874	RBBP9	10741
ENSG00000089053	1042.02	0.085678	0.0630493	0.141523	0.382929	ANAPC5	51433
ENSG00000089057	167.361	-0.0191424	0.117075	0.823893	0.923948	SLC23A2	9962
ENSG00000089060	123.218	-0.251317	0.109003	0.00328256	0.0353524	SLC8B1	80024
ENSG00000089063	408.13	0.00249704	0.129262	0.977097	0.991335	TMEM230	29058
ENSG00000089091	59.837	-0.0868487	0.164979	0.290733	0.566221	DZANK1	55184
ENSG00000089094	266.939	0.056156	0.0867852	0.450136	0.700373	KDM2B	84678
ENSG00000089101	0.200388	-0.00515635	0.290212	0.868806	NA	CFAP61	26074
ENSG00000089116	0	0	0.335239	NA	NA	LHX5	64211
ENSG00000089123	51.4541	0.066722	0.130816	0.446606	0.697719	TASP1	55617
ENSG00000089127	28.7759	0.393472	0.365866	0.00354908	0.0374733	OAS1	4938
ENSG00000089154	843.497	-0.0664571	0.0726078	0.309133	0.582823	GCN1	10985
ENSG00000089157	2642.88	0.191893	0.133868	0.0365272	0.173297	RPLP0	6175
ENSG00000089159	1481.13	0.000177621	0.091591	0.998158	0.999344	PXN	5829
ENSG00000089163	2.39506	0.0130932	0.213008	0.798229	0.911921	SIRT4	23409
ENSG00000089169	0	0	0.335239	NA	NA	RPH3A	22895
ENSG00000089177	352.78	-0.102838	0.109925	0.224964	0.492627	KIF16B	55614
ENSG00000089195	593.76	0.0528963	0.0883829	0.482111	0.724257	TRMT6	51605
ENSG00000089199	0.0626752	0.00258735	0.297501	0.928223	NA	CHGB	1114
ENSG00000089220	6156.14	0.0829981	0.0933951	0.286714	0.561662	PEBP1	5037
ENSG00000089225	0	0	0.335239	NA	NA	TBX5	6910
ENSG00000089234	144.253	-0.0351428	0.103445	0.669161	0.847038	BRAP	8315
ENSG00000089248	1461.65	-0.104367	0.098255	0.193481	0.454494	ERP29	10961
ENSG00000089250	0.489355	-0.0193832	0.287147	0.583032	NA	NOS1	4842
ENSG00000089280	6149.3	0.0855037	0.072771	0.191372	0.452105	FUS	2521
ENSG00000089289	416.343	0.0382432	0.0828163	0.595475	0.803972	IGBP1	3476
ENSG00000089327	437.065	0.134544	0.123491	0.128359	0.362659	FXYD5	53827
ENSG00000089335	116.18	-0.0276667	0.0999568	0.732221	0.880508	ZNF302	55900
ENSG00000089351	500.695	-0.0919406	0.129322	0.297243	0.571863	GRAMD1A	57655
ENSG00000089356	1.23789	0.0212199	0.253745	0.620827	NA	FXYD3	5349
ENSG00000089472	0	0	0.335239	NA	NA	HEPH	9843
ENSG00000089486	335.535	-0.114911	0.0984867	0.152896	0.398368	CDIP1	29965
ENSG00000089505	0.874709	-0.0606504	0.300718	0.222088	NA	CMTM1	113540
ENSG00000089558	0	0	0.335239	NA	NA	KCNH4	23415
ENSG00000089597	1866.46	0.040933	0.11103	0.628977	0.822579	GANAB	23193
ENSG00000089639	42.1929	-0.0542503	0.135494	0.533723	0.76116	GMIP	51291
ENSG00000089682	381.966	-0.0104296	0.112887	0.902479	0.960966	RBM41	55285
ENSG00000089685	3046.05	0.119505	0.0770304	0.0802396	0.274313	BIRC5	332
ENSG00000089692	6.3523	0.194339	0.287014	0.0350306	0.169386	LAG3	3902
ENSG00000089693	1720.63	-0.0902198	0.100693	0.267051	0.540865	MLF2	8079
ENSG00000089723	45.3774	0.0358575	0.140743	0.676673	0.850738	OTUB2	78990
ENSG00000089737	1303.9	0.0598269	0.0866401	0.420563	0.677619	DDX24	57062
ENSG00000089775	50.2534	0.0829933	0.139319	0.343966	0.615684	ZBTB25	7597
ENSG00000089818	91.3294	0.0476015	0.11622	0.579851	0.794472	NECAP1	25977
ENSG00000089820	3.72002	-0.00975839	0.195126	0.865982	0.943403	ARHGAP4	393
ENSG00000089847	0.612329	-0.0300835	0.257847	0.499705	NA	ANKRD24	170961
ENSG00000089876	159.131	0.0040585	0.109663	0.961585	0.985954	DHX32	55760
ENSG00000089902	345.107	-0.145258	0.101912	0.0764961	0.265695	RCOR1	23186
ENSG00000089916	414.042	0.00277197	0.107917	0.973593	0.990233	GPATCH2L	55668
ENSG00000090006	235.928	-0.416205	0.245185	0.000841473	0.0137254	LTBP4	8425
ENSG00000090013	1092.51	-0.579945	0.195176	4.49174e-06	0.000255347	BLVRB	645
ENSG00000090020	122.826	-0.183574	0.115088	0.03519	0.169569	SLC9A1	6548
ENSG00000090054	104.286	0.0264189	0.144805	0.755406	0.891785	SPTLC1	10558
ENSG00000090060	1177.74	0.288889	0.0933911	0.00021223	0.00502527	PAPOLA	10914
ENSG00000090061	360.37	-0.0666168	0.0831015	0.356174	0.625832	CCNK	8812
ENSG00000090097	534.073	-0.0604867	0.134285	0.488958	0.730252	PCBP4	57060
ENSG00000090104	0	0	0.335239	NA	NA	RGS1	5996
ENSG00000090238	17.4044	-1.81112	0.338739	6.9839e-09	1.04549e-06	YPEL3	83719
ENSG00000090263	1143.88	0.0209161	0.0730479	0.750108	0.889307	MRPS33	51650
ENSG00000090266	4007.25	-0.105606	0.0892303	0.1632	0.413851	NDUFB2	4708
ENSG00000090273	1281.54	0.0711733	0.0999019	0.379008	0.646108	NUDC	10726
ENSG00000090316	967.49	-0.0676203	0.0703642	0.288841	0.564268	MAEA	10296
ENSG00000090339	491.167	-0.672532	0.119855	1.55198e-11	4.3562e-09	ICAM1	3383
ENSG00000090372	188.915	0.137781	0.0990261	0.0877698	0.289621	STRN4	29888
ENSG00000090376	0	0	0.335239	NA	NA	IRAK3	11213
ENSG00000090382	0	0	0.335239	NA	NA	LYZ	4069
ENSG00000090402	0	0	0.335239	NA	NA	SI	6476
ENSG00000090432	296.736	-0.202283	0.0994097	0.0125862	0.0870055	MUL1	79594
ENSG00000090447	92.0836	0.282295	0.135563	0.00288848	0.0325064	TFAP4	7023
ENSG00000090470	324.758	0.152465	0.0953924	0.0536358	0.218319	PDCD7	10081
ENSG00000090487	904.612	-0.0089212	0.0797115	0.898744	0.958882	SPG21	51324
ENSG00000090512	0.12535	0.00644887	0.298597	0.822778	NA	FETUB	26998
ENSG00000090520	796.814	0.17006	0.0757744	0.0116626	0.0825694	DNAJB11	51726
ENSG00000090530	770.069	-0.32147	0.121192	0.000392976	0.00798577	P3H2	55214
ENSG00000090534	0	0	0.335239	NA	NA	THPO	7066
ENSG00000090539	0	0	0.335239	NA	NA	CHRD	8646
ENSG00000090554	0.628048	-0.00106248	0.259162	0.978167	NA	FLT3LG	2323
ENSG00000090565	281.21	-0.0550369	0.089441	0.46797	0.714089	RAB11FIP3	9727
ENSG00000090581	328.623	-0.0823598	0.150968	0.33648	0.607824	GNPTG	84572
ENSG00000090612	202.368	0.266968	0.115579	0.00246166	0.0292985	ZNF268	10795
ENSG00000090615	1388.53	-0.11249	0.102254	0.170181	0.423009	GOLGA3	2802
ENSG00000090621	4042.98	0.138318	0.133072	0.123582	0.35567	PABPC4	8761
ENSG00000090659	0	0	0.335239	NA	NA	CD209	30835
ENSG00000090661	0.144649	0.00644887	0.298597	0.822778	NA	CERS4	79603
ENSG00000090674	22.7244	0.0167943	0.14648	0.841777	0.932996	MCOLN1	57192
ENSG00000090686	2092.05	-0.319479	0.0989741	7.7899e-05	0.00232198	USP48	84196
ENSG00000090776	19.5873	0.239206	0.212462	0.0174805	0.108683	EFNB1	1947
ENSG00000090857	803.382	-0.179079	0.118146	0.041892	0.188893	PDPR	55066
ENSG00000090861	1790.57	-0.158155	0.102519	0.054692	0.220618	AARS1	16
ENSG00000090863	1743.4	-0.24925	0.099442	0.00213391	0.0267024	GLG1	2734
ENSG00000090889	1169.07	0.081127	0.0823433	0.258076	0.531335	KIF4A	24137
ENSG00000090905	1215.28	0.0924815	0.0813442	0.193423	0.454481	TNRC6A	27327
ENSG00000090924	104.885	-0.0925441	0.116981	0.284916	0.559901	PLEKHG2	64857
ENSG00000090932	0.209589	-0.0114522	0.301385	0.692638	NA	DLL3	10683
ENSG00000090971	32.8121	-0.0774654	0.146564	0.369676	0.637564	NAT14	57106
ENSG00000090975	129.066	-0.0344645	0.125796	0.692325	0.857719	PITPNM2	57605
ENSG00000090989	543.879	-0.12952	0.0918793	0.0933045	0.301533	EXOC1	55763
ENSG00000091009	311.383	0.182321	0.134314	0.0463358	0.200541	RBM27	54439
ENSG00000091010	0	0	0.335239	NA	NA	POU4F3	5459
ENSG00000091039	1386.28	0.123665	0.111387	0.147479	0.39093	OSBPL8	114882
ENSG00000091073	645.777	0.0196983	0.120695	0.820004	0.921989	DTX2	113878
ENSG00000091106	0	0	0.335239	NA	NA	NLRC4	58484
ENSG00000091127	344.182	0.153496	0.111186	0.0728792	0.259095	PUS7	54517
ENSG00000091128	0.529718	0.00431287	0.278186	0.900268	NA	LAMB4	22798
ENSG00000091129	9.06167	0.0714359	0.187634	0.321457	0.594671	NRCAM	4897
ENSG00000091136	2164.42	-0.0172164	0.110501	0.838572	0.931419	LAMB1	3912
ENSG00000091137	3.68611	0.0681028	0.215078	0.287074	0.56201	SLC26A4	5172
ENSG00000091138	0	0	0.335239	NA	NA	SLC26A3	1811
ENSG00000091140	798.776	0.125337	0.0889676	0.0973378	0.308645	DLD	1738
ENSG00000091157	93.8805	-0.00736113	0.11465	0.931405	0.972852	WDR7	23335
ENSG00000091164	727.571	0.152764	0.066735	0.012279	0.0854958	TXNL1	9352
ENSG00000091181	0	0	0.335239	NA	NA	IL5RA	3568
ENSG00000091262	0.231331	-0.000302828	0.29661	0.991649	NA	ABCC6	368
ENSG00000091317	1927.06	-0.0649412	0.0947705	0.40846	0.669242	CMTM6	54918
ENSG00000091409	400.147	0.123301	0.146991	0.166365	0.417634	ITGA6	3655
ENSG00000091428	0	0	0.335239	NA	NA	RAPGEF4	11069
ENSG00000091436	1673.75	0.173191	0.0743763	0.00916986	0.0709216	MAP3K20	51776
ENSG00000091482	0.590909	0.0454962	0.294424	0.303263	NA	SMPX	23676
ENSG00000091483	640.384	0.251685	0.114535	0.00408851	0.0408639	FH	2271
ENSG00000091490	83.2585	-2.30351	0.304027	1.40451e-15	7.88459e-13	SEL1L3	23231
ENSG00000091513	0.474973	0.0336551	0.315069	0.333905	NA	TF	7018
ENSG00000091527	1382.9	0.137741	0.073565	0.0367353	0.173783	CDV3	55573
ENSG00000091536	0.60237	0.0290925	0.26784	0.492997	NA	MYO15A	51168
ENSG00000091542	682.655	0.176192	0.107142	0.036605	0.17342	ALKBH5	54890
ENSG00000091583	0.359099	-0.0298327	0.303553	0.402076	NA	APOH	350
ENSG00000091592	269.811	-0.143983	0.103922	0.0821719	0.278376	NLRP1	22861
ENSG00000091622	61.9032	1.32832	0.763565	0.000149759	0.00391028	PITPNM3	83394
ENSG00000091640	833.852	-0.36045	0.138384	0.000209736	0.00498308	SPAG7	9552
ENSG00000091651	846.136	0.240874	0.0988544	0.0028956	0.0325064	ORC6	23594
ENSG00000091656	330.869	-0.154722	0.218924	0.0704127	0.25359	ZFHX4	79776
ENSG00000091664	0	0	0.335239	NA	NA	SLC17A6	57084
ENSG00000091704	0	0	0.335239	NA	NA	CPA1	1357
ENSG00000091732	405.214	-0.109503	0.108038	0.193297	0.454322	ZC3HC1	51530
ENSG00000091831	0	0	0.335239	NA	NA	ESR1	2099
ENSG00000091844	68.6092	0.0209337	0.156908	0.793626	0.909532	RGS17	26575
ENSG00000091879	0.0612569	-0.00462815	0.297964	0.872119	NA	ANGPT2	285
ENSG00000091947	296.589	0.0614637	0.0876056	0.411389	0.671394	TMEM101	84336
ENSG00000091972	0.423192	0.0257968	0.295174	0.470793	NA	CD200	4345
ENSG00000091986	2189.23	-0.08047	0.210448	0.239068	0.509405	CCDC80	151887
ENSG00000092009	0	0	0.335239	NA	NA	CMA1	1215
ENSG00000092010	1688.35	0.0258943	0.0855681	0.725195	0.875748	PSME1	5720
ENSG00000092020	387.444	0.149828	0.102069	0.067969	0.248103	PPP2R3C	55012
ENSG00000092036	48.0348	0.0133237	0.14841	0.873119	0.946764	HAUS4	54930
ENSG00000092051	0	0	0.335239	NA	NA	JPH4	84502
ENSG00000092054	0	0	0.335239	NA	NA	MYH7	4625
ENSG00000092067	0	0	0.335239	NA	NA	CEBPE	1053
ENSG00000092068	0.15391	-0.00802071	0.299308	0.780918	NA	SLC7A8	23428
ENSG00000092094	81.1394	-0.016302	0.126239	0.851357	0.936813	OSGEP	55644
ENSG00000092096	4.32581	0.0839743	0.225674	0.207988	0.473069	SLC22A17	51310
ENSG00000092098	0.452825	0.00735842	0.270805	0.840373	NA	RNF31	55072
ENSG00000092108	399.085	-0.0353091	0.0854642	0.631421	0.823929	SCFD1	23256
ENSG00000092140	324.97	0.312828	0.11269	0.00033688	0.00703687	G2E3	55632
ENSG00000092148	760.321	0.0619741	0.103478	0.451536	0.701443	HECTD1	25831
ENSG00000092199	1172.19	0.182678	0.10532	0.0288931	0.149465	HNRNPC	3183
ENSG00000092200	0	0	0.335239	NA	NA	RPGRIP1	57096
ENSG00000092201	1824.27	0.13772	0.0935089	0.0775812	0.268426	SUPT16H	11198
ENSG00000092203	302.107	-0.00740184	0.10246	0.927938	0.970812	TOX4	9878
ENSG00000092208	26.6631	0.0976844	0.154298	0.256695	0.529869	GEMIN2	8487
ENSG00000092295	5.42017	0.145142	0.257125	0.0724429	0.257866	TGM1	7051
ENSG00000092330	111.451	0.0148389	0.108365	0.859591	0.940496	TINF2	26277
ENSG00000092345	0	0	0.335239	NA	NA	DAZL	1618
ENSG00000092377	0	0	0.335239	NA	NA	TBL1Y	90665
ENSG00000092421	592.706	0.02956	0.202988	0.606308	0.810128	SEMA6A	57556
ENSG00000092439	628.906	-0.144116	0.0857929	0.0508117	0.211417	TRPM7	54822
ENSG00000092445	126.347	0.0742634	0.121702	0.394226	0.657812	TYRO3	7301
ENSG00000092470	547.693	0.291372	0.112188	0.000807522	0.0133339	WDR76	79968
ENSG00000092529	0	0	0.335239	NA	NA	CAPN3	825
ENSG00000092531	363.139	-0.182856	0.112521	0.0341247	0.166641	SNAP23	8773
ENSG00000092607	26.2057	-0.0119883	0.170054	0.868395	0.94467	TBX15	6913
ENSG00000092621	0.0718765	-0.00462815	0.297964	0.872119	NA	PHGDH	26227
ENSG00000092758	0.316888	-0.0155844	0.289407	0.642706	NA	COL9A3	1299
ENSG00000092820	3902.24	-0.148403	0.104533	0.0741367	0.26079	EZR	7430
ENSG00000092841	7376.14	-0.180023	0.0732824	0.00614375	0.0542075	MYL6	4637
ENSG00000092847	285.463	-0.0983886	0.0939924	0.208466	0.473566	AGO1	26523
ENSG00000092850	0	0	0.335239	NA	NA	TEKT2	27285
ENSG00000092853	2672.35	0.104962	0.093327	0.177838	0.433276	CLSPN	63967
ENSG00000092871	162.089	0.114184	0.10702	0.173267	0.427202	RFFL	117584
ENSG00000092929	3.49664	-0.0608785	0.213922	0.327479	0.600043	UNC13D	201294
ENSG00000092931	127.266	-0.114645	0.115583	0.18488	0.443062	MFSD11	79157
ENSG00000092964	643.498	-0.153315	0.169116	0.0877651	0.289621	DPYSL2	1808
ENSG00000092969	2713.8	0.125571	0.193	0.126695	0.360041	TGFB2	7042
ENSG00000092978	393.592	-0.129061	0.0936381	0.0983751	0.310764	GPATCH2	55105
ENSG00000093000	563.47	0.0454416	0.112116	0.593034	0.802042	NUP50	10762
ENSG00000093009	270.204	0.105757	0.11709	0.222665	0.490571	CDC45	8318
ENSG00000093010	1288.53	-0.0798297	0.146096	0.356472	0.625979	COMT	1312
ENSG00000093072	0	0	0.335239	NA	NA	ADA2	51816
ENSG00000093134	0	0	0.335239	NA	NA	VNN3	55350
ENSG00000093144	545.047	-0.0204071	0.0660735	0.736403	0.88296	ECHDC1	55862
ENSG00000093167	907.448	-0.00336908	0.0677821	0.956593	0.984056	LRRFIP2	9209
ENSG00000093183	395.226	0.153885	0.0905003	0.0441511	0.195126	SEC22C	9117
ENSG00000093217	68.424	0.280467	0.180094	0.00640133	0.0557139	XYLB	9942
ENSG00000094631	235.896	-0.0345003	0.103801	0.675348	0.850204	HDAC6	10013
ENSG00000094661	0	0	0.335239	NA	NA	OR1I1	126370
ENSG00000094755	0	0	0.335239	NA	NA	GABRP	2568
ENSG00000094796	0	0	0.335239	NA	NA	KRT31	3881
ENSG00000094804	316.507	0.260158	0.0904445	0.000662854	0.0115982	CDC6	990
[truncated: 22,847 more rows]
