# Supplementary material for: The SWI/SNF complex member SMARCB1 supports lineage fidelity in kidney cancer
Source: iScience. 2023 Jul 13;26(8):107360. doi: 10.1016/j.isci.2023.107360 (PMC10405256; doi:10.1016/j.isci.2023.107360)
Supplement: Table S7. Filtered lineage-specific TFs [file mmc8.xlsx]

## Sheet: Table S7
Table S7. Filtered lineage-specific TFs.
Gene	Lineage
IRF4	plasma_cell_multiple_myeloma
POU2AF1	plasma_cell_multiple_myeloma
PRDM1	plasma_cell_multiple_myeloma
TCF3	plasma_cell_multiple_myeloma
EBF1	blood_ALL
PAX5	blood_ALL
RUNX1	blood_ALL
HNF1B	kidney_renal_cell_carcinoma
PAX8	kidney_renal_cell_carcinoma
BCL6	lymphocyte_non_hodgkin_lymphoma
EBF1	lymphocyte_non_hodgkin_lymphoma
ISL1	peripheral_nervous_system_neuroblastoma
PHOX2A	peripheral_nervous_system_neuroblastoma
MYOD1	soft_tissue_rhabdomyosarcoma
PAX3	soft_tissue_rhabdomyosarcoma
SPI1	blood_AML
FLI1	bone_Ewing_sarcoma
MITF	skin_melanoma
PAX8	uterus_endometrial_adenocarcinoma
